# Supplementary material for: Full-length transcriptome analysis of papillary thyroid carcinoma reveals correlation between LAMB3 expression and clinical features
Source: BMC Cancer. 2025 Oct 25;25:1646. doi: 10.1186/s12885-025-14916-0 (PMC12554243; doi:10.1186/s12885-025-14916-0)
Supplement: Supplementary file 1 — Additional file 1. [file 12885_2025_14916_MOESM1_ESM.xlsx]

## Sheet: Sheet1
#ID	gene_name	C1_Count	C10_Count	C11_Count	C12_Count	C13_Count	C14_Count	C15_Count	C2_Count	C3_Count	C4_Count	C5_Count	C6_Count	C7_Count	C8_Count	C9_Count	N1_Count	N10_Count	N11_Count	N12_Count	N13_Count	N14_Count	N15_Count	N2_Count	N3_Count	N4_Count	N5_Count	N6_Count	N7_Count	N8_Count	N9_Count	C1_CPM	C10_CPM	C11_CPM	C12_CPM	C13_CPM	C14_CPM	C15_CPM	C2_CPM	C3_CPM	C4_CPM	C5_CPM	C6_CPM	C7_CPM	C8_CPM	C9_CPM	N1_CPM	N10_CPM	N11_CPM
ENSG00000171509	RXFP1	0	0	2	2	1	0	3	0	1	2	2	2	6	0	0	4	8	5	8	6	3	10	9	2	5	10	16	4	15	3	0	0	0.6658	0.7216	0.3236	0	1.1746	0	0.2785	0.5078	0.6347	0.5462	1.8032	0	0	1.6634	2.7921	1.6203
ENSG00000124762	CDKN1A	421	441	374	199	387	307	216	516	286	203	262	290	245	657	404	39	23	233	30	141	30	83	129	50	25	56	186	150	59	71	124.027	178.53	124.509	71.8023	125.234	99.3441	84.5694	161.417	79.664	51.5374	83.1439	79.2012	73.6306	153.325	89.2657	16.2186	8.0273	75.5051
ENSG00000221818	EBF2	9	9	4	10	5	7	9	7	4	1	7	2	21	2	2	15	20	14	13	12	24	13	16	12	21	31	20	6	12	20	2.6514	3.6435	1.3316	3.6082	1.618	2.2652	3.5237	2.1898	1.1142	0.2539	2.2214	0.5462	6.3112	0.4667	0.4419	6.2379	6.9803	4.5368
ONT.3675	ONT.3675	1	9	44	37	28	22	23	1	37	70	22	48	57	34	71	0	13	8	10	13	21	8	2	37	20	10	21	35	5	12	0.2946	3.6435	14.6481	13.3502	9.0609	7.1191	9.0051	0.3128	10.3062	17.7715	6.9816	13.1092	17.1304	7.9346	15.6878	0	4.5372	2.5924
ENSG00000162545	CAMK2N1	127	16	2	32	29	62	14	134	13	66	44	64	4	6	233	5	2	4	3	1	2	1	0	3	4	2	9	159	5	12	37.4143	6.4773	0.6658	11.5461	9.3845	20.063	5.4814	41.9184	3.6211	16.756	13.9631	17.4789	1.2021	1.4002	51.4824	2.0793	0.698	1.2962
ENSG00000183828	NUDT14	119	55	75	18	73	65	41	111	9	24	24	20	13	39	55	19	8	8	3	13	27	28	12	4	2	10	17	21	18	17	35.0575	22.2657	24.9684	6.4947	23.623	21.0338	16.0525	34.7235	2.5069	6.0931	7.6162	5.4621	3.9069	9.1015	12.1525	7.9013	2.7921	2.5924
ENSG00000157734	SNX22	370	124	196	692	177	172	82	215	151	1025	977	290	237	177	299	34	178	94	177	36	46	69	90	57	74	96	218	481	152	47	109.002	50.199	65.2508	249.685	57.2778	55.6586	32.1051	67.2572	42.0604	260.226	310.044	79.2012	71.2263	41.3067	66.0654	14.1393	62.1246	30.4613
ENSG00000196368	NUDT11	6	4	23	4	14	10	4	21	2	13	8	10	2	2	41	4	1	3	1	1	3	1	2	4	0	3	2	13	2	2	1.7676	1.6193	7.657	1.4433	4.5304	3.236	1.5661	6.5693	0.5571	3.3004	2.5387	2.7311	0.6011	0.4667	9.0591	1.6634	0.349	0.9722
ENSG00000189057	FAM111B	3	17	10	5	3	16	5	15	15	8	4	16	0	7	12	0	2	7	1	0	7	13	6	1	0	0	4	0	0	2	0.8838	6.8821	3.3291	1.8041	0.9708	5.1775	1.9576	4.6924	4.1782	2.031	1.2694	4.3697	0	1.6336	2.6515	0	0.698	2.2684
ENSG00000113448	PDE4D	15	4	14	12	12	16	4	10	6	0	3	5	20	9	6	26	31	25	23	16	16	16	16	6	2	12	61	12	29	27	4.419	1.6193	4.6608	4.3298	3.8832	5.1775	1.5661	3.1282	1.6713	0	0.952	1.3655	6.0107	2.1003	1.3257	10.8124	10.8195	8.1014
ONT.27685	ONT.27685	4	2	1	5	3	15	2	0	11	5	0	3	6	1	5	3	5	5	8	17	9	6	10	7	14	4	5	9	20	11	1.1784	0.8097	0.3329	1.8041	0.9708	4.8539	0.7831	0	3.064	1.2694	0	0.8193	1.8032	0.2334	1.1048	1.2476	1.7451	1.6203
ENSG00000138722	MMRN1	2	6	4	32	10	25	34	13	37	8	14	14	290	10	5	116	137	122	142	72	243	72	113	144	494	162	459	30	339	39	0.5892	2.429	1.3316	11.5461	3.236	8.0899	13.3119	4.0667	10.3062	2.031	4.4428	3.8235	87.1546	2.3337	1.1048	48.2398	47.815	39.5348
ONT.26819	ONT.26819	6	0	1	13	3	8	2	5	2	4	7	12	11	0	12	8	18	8	13	18	18	4	19	6	14	7	36	11	16	9	1.7676	0	0.3329	4.6906	0.9708	2.5888	0.7831	1.5641	0.5571	1.0155	2.2214	3.2773	3.3059	0	2.6515	3.3269	6.2823	2.5924
ENSG00000170153	RNF150	1	2	0	8	7	6	4	1	4	2	2	2	17	0	3	15	19	11	19	3	11	8	18	9	8	9	21	13	30	33	0.2946	0.8097	0	2.8865	2.2652	1.9416	1.5661	0.3128	1.1142	0.5078	0.6347	0.5462	5.1091	0	0.6629	6.2379	6.6313	3.5646
ONT.26843	ONT.26843	9	1	0	9	18	33	5	2	11	3	14	13	69	1	6	35	36	19	18	47	45	21	49	30	32	55	140	26	27	30	2.6514	0.4048	0	3.2473	5.8249	10.6787	1.9576	0.6256	3.064	0.7616	4.4428	3.5504	20.7368	0.2334	1.3257	14.5551	12.5645	6.1571
ENSG00000169282	KCNAB1	109	9	2	85	84	63	118	5	43	12	31	7	157	7	13	109	249	52	274	213	199	185	123	120	89	132	226	88	163	85	32.1115	3.6435	0.6658	30.6693	27.1827	20.3866	46.2	1.5641	11.9775	3.0465	9.8376	1.9118	47.1837	1.6336	2.8724	45.3288	86.9046	16.8509
ONT.26470	ONT.26470	17	2	8	21	8	15	3	6	8	1	9	8	17	2	10	15	49	20	39	47	25	19	13	7	11	13	7	6	13	20	5.0082	0.8097	2.6633	7.5771	2.5888	4.8539	1.1746	1.8769	2.2284	0.2539	2.8561	2.1849	5.1091	0.4667	2.2095	6.2379	17.1017	6.4811
ENSG00000197165	SULT1A2	3	2	12	23	12	31	11	6	18	7	17	18	38	22	35	47	48	19	47	26	52	37	47	35	44	45	80	19	44	19	0.8838	0.8097	3.9949	8.2988	3.8832	10.0315	4.3068	1.8769	5.0138	1.7772	5.3948	4.9159	11.4203	5.1342	7.7334	19.5454	16.7527	6.1571
ENSG00000130731	METTL26	206	92	115	104	117	137	108	134	15	25	29	127	74	103	62	90	57	32	48	68	62	102	82	13	6	20	72	21	19	21	60.6877	37.2444	38.2849	37.5248	37.8616	44.3327	42.2847	41.9184	4.1782	6.347	9.203	34.6847	22.2394	24.0373	13.6992	37.4274	19.8938	10.3698
ENSG00000164176	EDIL3	23	58	20	27	36	27	12	18	25	38	29	19	7	14	37	5	6	2	6	4	4	5	9	10	11	3	11	68	7	14	6.7758	23.4802	6.6582	9.742	11.6497	8.7371	4.6983	5.6308	6.9636	9.6474	9.203	5.189	2.1037	3.2672	8.1753	2.0793	2.0941	0.6481
ENSG00000120279	MYCT1	22	7	10	18	11	21	23	17	17	17	25	10	43	12	22	46	57	47	35	31	46	22	40	62	68	58	86	54	98	81	6.4812	2.8338	3.3291	6.4947	3.5596	6.7955	9.0051	5.318	4.7353	4.3159	7.9336	2.7311	12.9229	2.8005	4.861	19.1296	19.8938	15.2306
ENSG00000166922	SCG5	98	48	39	124	37	117	97	75	58	216	85	434	36	25	125	25	19	19	22	13	33	26	57	79	16	17	51	359	37	39	28.8709	19.4319	12.9836	44.7411	11.9733	37.8608	37.9779	23.4618	16.1556	54.8379	26.9742	118.529	10.8192	5.8343	27.6193	10.3965	6.6313	6.1571
ENSG00000160888	IER2	65	13	13	41	100	100	20	35	96	50	48	31	447	36	101	93	124	281	134	304	63	94	176	115	75	262	171	171	227	353	19.149	5.2628	4.3279	14.7934	32.3603	32.3596	7.8305	10.9488	26.7404	12.694	15.2325	8.4663	134.338	8.4014	22.3164	38.675	43.2778	91.0598
ENSG00000106683	LIMK1	10	8	4	7	5	8	10	33	6	5	9	7	6	3	29	3	1	3	1	1	5	2	4	2	0	2	9	11	6	0	2.946	3.2386	1.3316	2.5257	1.618	2.5888	3.9153	10.3232	1.6713	1.2694	2.8561	1.9118	1.8032	0.7001	6.4077	1.2476	0.349	0.9722
ONT.6487	ONT.6487	8	4	3	25	9	17	6	16	12	5	9	9	115	5	5	26	73	56	61	63	28	28	61	20	27	50	33	30	79	7	2.3568	1.6193	0.9987	9.0204	2.9124	5.5011	2.3492	5.0052	3.3425	1.2694	2.8561	2.458	34.5613	1.1669	1.1048	10.8124	25.4781	18.1471
ENSG00000066468	FGFR2	93	19	42	47	20	83	11	34	60	24	41	57	117	25	74	168	85	135	63	110	99	64	176	105	87	70	94	73	108	81	27.3979	7.6918	13.9823	16.9583	6.4721	26.8585	4.3068	10.636	16.7127	6.0931	13.0111	15.5671	35.1624	5.8343	16.3506	69.8646	29.6662	43.7476
ENSG00000185090	MANEAL	9	0	6	2	3	13	2	28	4	10	4	13	4	4	42	3	5	1	1	3	3	0	2	0	2	1	1	9	1	0	2.6514	0	1.9975	0.7216	0.9708	4.2068	0.7831	8.7591	1.1142	2.5388	1.2694	3.5504	1.2021	0.9335	9.2801	1.2476	1.7451	0.3241
ENSG00000166428	PLD4	9	28	18	7	15	11	12	53	33	16	5	10	1	5	35	2	0	1	0	1	1	9	0	1	0	0	2	19	1	9	2.6514	11.3353	5.9924	2.5257	4.8541	3.5596	4.6983	16.5797	9.192	4.0621	1.5867	2.7311	0.3005	1.1669	7.7334	0.8317	0	0.3241
ENSG00000128487	SPECC1	79	88	129	92	78	106	36	104	31	42	56	57	27	57	57	40	40	39	41	34	36	46	37	22	31	29	37	33	29	32	23.2734	35.6251	42.9457	33.195	25.2411	34.3012	14.0949	32.5337	8.6349	10.6629	17.7712	15.5671	8.1144	13.3022	12.5944	16.6344	13.9606	12.6382
ENSG00000129226	CD68	11	12	10	15	14	16	6	20	15	13	7	8	1	7	24	3	4	9	14	1	8	9	7	6	5	4	5	7	5	5	3.2406	4.858	3.3291	5.4122	4.5304	5.1775	2.3492	6.2565	4.1782	3.3004	2.2214	2.1849	0.3005	1.6336	5.3029	1.2476	1.3961	2.9165
ENSG00000182348	ZNF804B	0	0	0	9	5	7	0	1	2	0	0	2	3	0	0	12	17	18	16	23	17	10	16	5	4	15	16	0	10	3	0	0	0	3.2473	1.618	2.2652	0	0.3128	0.5571	0	0	0.5462	0.9016	0	0	4.9903	5.9332	5.833
ENSG00000111907	TPD52L1	1415	463	794	486	625	370	365	573	353	1312	1387	1440	221	927	1246	166	216	121	152	139	138	143	216	255	300	207	312	771	261	469	416.86	187.437	264.332	175.356	202.252	119.731	142.907	179.248	98.3266	333.089	440.155	393.275	66.4178	216.335	275.31	69.0328	75.3871	39.2108
ONT.27138	ONT.27138	0	0	0	24	10	6	6	3	2	0	6	1	72	0	1	59	59	11	46	20	40	32	73	4	9	49	22	11	28	19	0	0	0	8.6596	3.236	1.9416	2.3492	0.9385	0.5571	0	1.9041	0.2731	21.6384	0	0.221	24.5358	20.5919	3.5646
ONT.25613	NONHSAG047130.2(-/NONCODE)	0	1	0	8	3	6	3	0	3	0	1	0	15	0	0	13	20	9	24	13	15	5	17	10	21	18	30	0	11	14	0	0.4048	0	2.8865	0.9708	1.9416	1.1746	0	0.8356	0	0.3173	0	4.508	0	0	5.4062	6.9803	2.9165
ONT.25449	ONT.25449	9	2	1	5	5	10	1	5	6	4	3	1	4	3	7	14	7	13	14	18	12	10	16	2	2	5	6	5	13	2	2.6514	0.8097	0.3329	1.8041	1.618	3.236	0.3915	1.5641	1.6713	1.0155	0.952	0.2731	1.2021	0.7001	1.5467	5.822	2.4431	4.2127
ENSG00000132294	EFR3A	163	119	161	45	130	99	74	113	36	45	29	62	28	30	167	28	25	18	26	35	38	53	32	19	11	23	61	83	35	54	48.0199	48.1749	53.5989	16.2367	42.0684	32.036	28.9729	35.3491	10.0276	11.4246	9.203	16.9327	8.4149	7.0011	36.8994	11.6441	8.7254	5.833
ONT.3621	ONT.3621	3	1	0	2	1	5	2	3	0	7	1	7	7	1	2	9	4	2	3	3	6	3	12	6	12	6	8	9	6	3	0.8838	0.4048	0	0.7216	0.3236	1.618	0.7831	0.9385	0	1.7772	0.3173	1.9118	2.1037	0.2334	0.4419	3.7427	1.3961	0.6481
ENSG00000159842	ABR	123	72	107	43	73	81	31	112	48	53	39	60	29	72	94	27	19	29	18	12	29	36	32	24	25	12	41	57	23	34	36.2359	29.1478	35.6216	15.5151	23.623	26.2113	12.1373	35.0363	13.3702	13.4556	12.3764	16.3864	8.7155	16.8027	20.7697	11.2282	6.6313	9.3976
ENSG00000158716	DUSP23	256	195	238	209	260	224	159	254	27	91	133	380	188	433	126	96	175	63	131	151	149	124	150	20	20	101	205	97	52	41	75.4178	78.942	79.2331	75.4105	84.1369	72.4856	62.2525	79.4573	7.5207	23.103	42.2067	103.781	56.5002	101.05	27.8403	39.9226	61.0775	20.4155
ENSG00000085563	ABCB1	7	8	3	4	6	12	6	3	2	2	9	8	11	3	1	16	10	24	9	8	12	23	12	8	13	20	21	4	5	15	2.0622	3.2386	0.9987	1.4433	1.9416	3.8832	2.3492	0.9385	0.5571	0.5078	2.8561	2.1849	3.3059	0.7001	0.221	6.6538	3.4901	7.7773
ENSG00000135824	RGS8	0	0	0	13	5	6	4	1	5	0	1	1	16	0	0	21	14	22	12	27	24	12	22	6	17	16	27	9	22	6	0	0	0	4.6906	1.618	1.9416	1.5661	0.3128	1.3927	0	0.3173	0.2731	4.8085	0	0	8.7331	4.8862	7.1292
ONT.27418	ONT.27418	10	2	5	22	3	53	1	3	6	4	9	2	25	1	1	22	111	14	78	90	65	29	30	15	17	22	53	12	31	24	2.946	0.8097	1.6646	7.9379	0.9708	17.1506	0.3915	0.9385	1.6713	1.0155	2.8561	0.5462	7.5133	0.2334	0.221	9.1489	38.7406	4.5368
ENSG00000158488	CD1E	6	29	33	44	58	15	18	50	28	49	41	36	20	1	20	16	6	38	7	0	8	21	21	6	8	3	2	68	0	1	1.7676	11.7401	10.9861	15.8759	18.769	4.8539	7.0475	15.6412	7.7993	12.4401	13.0111	9.8319	6.0107	0.2334	4.4191	6.6538	2.0941	12.3141
ENSG00000006747	SCIN	9	7	3	8	7	6	10	9	4	3	9	8	6	44	2	2	2	2	1	1	3	4	7	0	2	0	0	3	5	2	2.6514	2.8338	0.9987	2.8865	2.2652	1.9416	3.9153	2.8154	1.1142	0.7616	2.8561	2.1849	1.8032	10.2683	0.4419	0.8317	0.698	0.6481
ENSG00000133169	BEX1	59	28	3	22	39	46	35	45	49	1	16	60	205	0	23	178	51	72	34	178	179	103	195	110	214	163	169	58	194	144	17.3814	11.3353	0.9987	7.9379	12.6205	14.8854	13.7034	14.0771	13.6487	0.2539	5.0775	16.3864	61.6093	0	5.082	74.0232	17.7997	23.332
ENSG00000182795	C1orf116	109	17	123	29	67	47	30	44	35	29	41	35	66	153	120	21	10	21	12	21	20	26	28	13	14	9	8	77	8	11	32.1115	6.8821	40.9482	10.4637	21.6814	15.209	11.7458	13.7643	9.7491	7.3625	13.0111	9.5588	19.8352	35.7058	26.5146	8.7331	3.4901	6.8052
ENSG00000011009	LYPLA2	361	178	266	126	228	167	209	272	56	125	162	264	135	378	112	155	119	67	107	72	110	162	236	40	48	96	133	97	116	35	106.351	72.0599	88.5546	45.4628	73.7816	54.0406	81.8287	85.0882	15.5986	31.7349	51.4096	72.1004	40.572	88.2144	24.7469	64.4584	41.5327	21.7118
ONT.5055	ONT.5055	5	2	0	11	6	27	2	5	21	7	5	3	15	2	11	8	11	9	13	23	18	6	9	12	9	9	32	21	23	48	1.473	0.8097	0	3.969	1.9416	8.7371	0.7831	1.5641	5.8495	1.7772	1.5867	0.8193	4.508	0.4667	2.4305	3.3269	3.8392	2.9165
ENSG00000143476	DTL	4	2	9	6	10	11	8	15	11	15	2	25	13	12	15	3	5	13	6	2	13	9	12	2	3	0	5	3	3	2	1.1784	0.8097	2.9962	2.1649	3.236	3.5596	3.1322	4.6924	3.064	3.8082	0.6347	6.8277	3.9069	2.8005	3.3143	1.2476	1.7451	4.2127
ENSG00000258227	CLEC5A	11	34	23	27	38	8	12	24	17	52	32	15	3	19	19	8	5	5	13	0	7	7	2	4	6	1	6	10	4	4	3.2406	13.7642	7.657	9.742	12.2969	2.5888	4.6983	7.5078	4.7353	13.2017	10.155	4.0966	0.9016	4.4341	4.1981	3.3269	1.7451	1.6203
ONT.13283	ONT.13283	1	2	0	4	4	5	3	3	1	0	1	2	13	2	0	6	16	13	12	12	10	10	11	5	2	13	5	5	6	4	0.2946	0.8097	0	1.4433	1.2944	1.618	1.1746	0.9385	0.2785	0	0.3173	0.5462	3.9069	0.4667	0	2.4952	5.5842	4.2127
ONT.17217	ENSG00000237396(LNCNEF/Ensembl),NONHSAG031453.2(-/NONCODE)	0	0	0	1	2	4	3	0	4	0	0	0	15	0	0	10	5	2	2	4	7	6	6	16	6	11	9	11	1	2	0	0	0	0.3608	0.6472	1.2944	1.1746	0	1.1142	0	0	0	4.508	0	0	4.1586	1.7451	0.6481
ONT.18358	ONT.18358	2	1	0	9	4	6	1	3	3	2	2	2	12	1	1	12	11	11	12	13	15	11	11	4	7	1	5	1	13	3	0.5892	0.4048	0	3.2473	1.2944	1.9416	0.3915	0.9385	0.8356	0.5078	0.6347	0.5462	3.6064	0.2334	0.221	4.9903	3.8392	3.5646
ENSG00000197208	SLC22A4	19	18	13	11	4	8	6	12	7	4	11	15	7	1	4	5	3	3	2	3	6	5	4	4	2	4	2	7	1	8	5.5974	7.287	4.3279	3.969	1.2944	2.5888	2.3492	3.7539	1.9498	1.0155	3.4908	4.0966	2.1037	0.2334	0.8838	2.0793	1.047	0.9722
ENSG00000189143	CLDN4	3053	813	1534	614	1811	821	819	990	265	558	628	831	1027	1685	801	554	363	277	333	482	222	422	516	120	169	262	248	451	461	106	899.416	329.127	510.687	221.541	586.046	265.673	320.659	309.696	73.8146	141.665	199.292	226.952	308.647	393.231	176.985	230.387	126.692	89.7636
ONT.21019	ONT.21019	3	3	3	7	1	5	0	2	4	1	2	3	5	1	2	1	10	11	12	5	4	7	3	4	9	9	8	3	3	4	0.8838	1.2145	0.9987	2.5257	0.3236	1.618	0	0.6256	1.1142	0.2539	0.6347	0.8193	1.5027	0.2334	0.4419	0.4159	3.4901	3.5646
ENSG00000175305	CCNE2	8	5	19	13	15	9	20	14	21	33	6	29	4	21	38	4	0	10	4	2	10	10	11	2	6	4	2	3	5	1	2.3568	2.0242	6.3253	4.6906	4.8541	2.9124	7.8305	4.3795	5.8495	8.378	1.9041	7.9201	1.2021	4.9008	8.3963	1.6634	0	3.2406
ENSG00000166592	RRAD	1	4	15	6	33	6	14	9	11	9	23	3	26	3	8	9	13	100	14	22	11	58	14	33	21	14	19	21	61	159	0.2946	1.6193	4.9937	2.1649	10.6789	1.9416	5.4814	2.8154	3.064	2.2849	7.2989	0.8193	7.8139	0.7001	1.7676	3.7427	4.5372	32.4056
ONT.4256	ONT.4256	13	3	0	9	8	17	3	8	5	4	2	7	39	2	7	8	34	19	30	10	15	19	36	15	24	29	30	13	14	14	3.8298	1.2145	0	3.2473	2.5888	5.5011	1.1746	2.5026	1.3927	1.0155	0.6347	1.9118	11.7208	0.4667	1.5467	3.3269	11.8665	6.1571
ENSG00000175356	SCUBE2	0	1	3	3	0	7	2	2	7	6	4	2	4	8	7	4	6	8	2	2	2	7	12	17	13	1	17	7	16	6	0	0.4048	0.9987	1.0824	0	2.2652	0.7831	0.6256	1.9498	1.5233	1.2694	0.5462	1.2021	1.867	1.5467	1.6634	2.0941	2.5924
ENSG00000168495	POLR3D	33	26	30	16	23	40	29	50	6	8	9	15	17	19	23	22	7	3	5	11	10	28	17	2	3	6	10	13	5	8	9.7218	10.5256	9.9874	5.7731	7.4429	12.9439	11.3542	15.6412	1.6713	2.031	2.8561	4.0966	5.1091	4.4341	5.082	9.1489	2.4431	0.9722
ONT.29233	ONT.29233	40	60	91	48	98	73	22	72	65	179	121	99	24	106	231	5	11	26	10	8	10	14	12	8	5	13	9	83	16	9	11.784	24.2898	30.295	17.3192	31.7131	23.6225	8.6136	22.5233	18.1055	45.4443	38.3985	27.0376	7.2128	24.7374	51.0405	2.0793	3.8392	8.4255
ENSG00000186283	TOR3A	39	46	44	18	41	44	75	54	14	16	11	14	10	13	40	27	12	12	9	9	23	51	11	9	8	1	13	19	11	24	11.4894	18.6222	14.6481	6.4947	13.2677	14.2382	29.3644	16.8925	3.8996	4.0621	3.4908	3.8235	3.0053	3.0338	8.8382	11.2282	4.1882	3.8887
ENSG00000204525	HLA-C	1249	4923	3496	1443	1310	2582	2942	3507	3730	619	1366	1753	796	1305	1497	967	692	2365	643	370	1576	2039	993	1667	398	534	984	1413	855	658	367.956	1992.98	1163.86	520.657	423.92	835.526	1151.87	1097.07	1038.97	157.151	433.491	478.757	239.224	304.55	330.769	402.137	241.518	766.393
ONT.21102	ONT.21102	2	1	0	2	3	7	2	0	2	0	1	3	3	0	6	15	5	17	3	15	11	17	16	14	13	12	18	2	14	5	0.5892	0.4048	0	0.7216	0.9708	2.2652	0.7831	0	0.5571	0	0.3173	0.8193	0.9016	0	1.3257	6.2379	1.7451	5.509
ENSG00000136048	DRAM1	14	24	15	20	21	14	15	34	27	21	9	25	11	29	40	10	11	15	9	2	13	10	12	8	10	4	12	15	11	16	4.1244	9.7159	4.9937	7.2163	6.7957	4.5303	5.8729	10.636	7.5207	5.3315	2.8561	6.8277	3.3059	6.7678	8.8382	4.1586	3.8392	4.8608
ENSG00000109610	SOD3	1	1	0	8	3	11	1	3	8	1	1	3	24	0	6	14	11	8	14	16	16	11	28	23	9	15	47	20	32	34	0.2946	0.4048	0	2.8865	0.9708	3.5596	0.3915	0.9385	2.2284	0.2539	0.3173	0.8193	7.2128	0	1.3257	5.822	3.8392	2.5924
ENSG00000100298	APOBEC3H	8	23	21	6	8	13	8	17	17	19	13	11	2	26	28	2	1	15	3	1	2	5	2	5	9	3	2	10	6	2	2.3568	9.3111	6.9912	2.1649	2.5888	4.2068	3.1322	5.318	4.7353	4.8237	4.1255	3.0042	0.6011	6.0677	6.1867	0.8317	0.349	4.8608
ENSG00000111729	CLEC4A	12	60	27	26	35	24	18	35	44	57	24	20	10	11	24	12	9	21	20	4	10	15	16	15	16	5	6	29	9	4	3.5352	24.2898	8.9886	9.3812	11.3261	7.7663	7.0475	10.9488	12.256	14.4711	7.6162	5.4621	3.0053	2.5671	5.3029	4.9903	3.1411	6.8052
ENSG00000186074	CD300LF	14	15	11	8	7	7	12	12	21	20	8	4	1	3	8	4	1	15	8	0	1	8	1	3	4	4	2	1	3	2	4.1244	6.0725	3.662	2.8865	2.2652	2.2652	4.6983	3.7539	5.8495	5.0776	2.5387	1.0924	0.3005	0.7001	1.7676	1.6634	0.349	4.8608
ONT.5672	NONHSAG063647.1(-/NONCODE)	17	89	33	61	19	14	22	66	8	13	16	137	222	43	25	57	132	417	116	39	35	34	375	42	110	41	363	74	174	96	5.0082	36.0299	10.9861	22.0098	6.1485	4.5303	8.6136	20.6464	2.2284	3.3004	5.0775	37.4157	66.7183	10.035	5.5239	23.704	46.0699	135.131
ENSG00000243279	PRAF2	151	113	120	46	122	80	72	139	3	5	3	29	5	17	4	47	14	0	6	18	17	73	20	2	2	2	2	3	3	5	44.4847	45.7459	39.9495	16.5975	39.4796	25.8877	28.1898	43.4826	0.8356	1.2694	0.952	7.9201	1.5027	3.9673	0.8838	19.5454	4.8862	0
ENSG00000134755	DSC2	33	22	52	8	51	32	18	47	23	30	15	17	8	22	50	7	15	5	21	18	11	13	8	4	4	3	12	18	12	9	9.7218	8.9063	17.3114	2.8865	16.5038	10.3551	7.0475	14.7027	6.4065	7.6164	4.7601	4.6428	2.4043	5.1342	11.0477	2.911	5.2352	1.6203
ONT.27233	ONT.27233	6	1	2	7	6	7	1	5	4	2	3	3	9	4	4	9	9	7	9	9	15	10	12	14	11	11	2	9	6	10	1.7676	0.4048	0.6658	2.5257	1.9416	2.2652	0.3915	1.5641	1.1142	0.5078	0.952	0.8193	2.7048	0.9335	0.8838	3.7427	3.1411	2.2684
ENSG00000150672	DLG2	10	3	3	40	16	26	19	3	16	6	10	4	52	2	8	72	132	80	124	71	91	67	74	48	61	85	116	14	62	38	2.946	1.2145	0.9987	14.4326	5.1777	8.4135	7.439	0.9385	4.4567	1.5233	3.1734	1.0924	15.6277	0.4667	1.7676	29.942	46.0699	25.9245
ENSG00000180447	GAS1	1	3	3	6	3	20	2	8	1	4	0	1	6	1	2	15	3	8	5	5	5	3	20	13	12	5	16	15	5	36	0.2946	1.2145	0.9987	2.1649	0.9708	6.4719	0.7831	2.5026	0.2785	1.0155	0	0.2731	1.8032	0.2334	0.4419	6.2379	1.047	2.5924
ENSG00000042832	TG	9377	1002	1558	6538	4601	5809	4449	2712	1781	2404	3601	4018	10000	1289	6287	11513	15768	4586	13230	9689	10074	8667	12120	4004	6010	8126	24570	7733	14933	7257	2762.47	405.64	518.677	2359.01	1488.9	1879.77	1741.89	848.379	496.09	610.325	1142.75	1097.35	3005.33	300.816	1389.14	4787.8	5503.26	1486.12
ENSG00000158485	CD1B	4	7	7	9	21	9	7	21	13	11	6	4	3	3	10	3	0	9	1	0	2	5	1	1	0	1	0	3	0	1	1.1784	2.8338	2.3304	3.2473	6.7957	2.9124	2.7407	6.5693	3.6211	2.7927	1.9041	1.0924	0.9016	0.7001	2.2095	1.2476	0	2.9165
ENSG00000198848	CES1	4	6	20	11	47	70	73	19	3	19	33	90	117	28	7	23	18	70	14	115	161	158	109	21	12	167	196	121	310	48	1.1784	2.429	6.6582	3.969	15.2094	22.6517	28.5813	5.9437	0.8356	4.8237	10.4723	24.5797	35.1624	6.5344	1.5467	9.5648	6.2823	22.6839
ENSG00000198727	MT-CYB	1914	2977	2374	2539	8646	6102	2499	7593	10227	10922	9742	9418	2684	13616	25184	1909	2979	2410	2703	3125	3540	3088	2814	3364	3688	6802	4118	2936	3394	8528	563.866	1205.18	790.334	916.111	2797.87	1974.59	978.421	2375.27	2848.69	2772.87	3091.56	2572.13	806.63	3177.59	5564.52	793.878	1039.71	780.975
ENSG00000144476	ACKR3	39	22	19	33	23	28	20	19	32	11	25	20	69	24	26	51	61	47	75	52	43	36	63	74	78	60	63	65	80	157	11.4894	8.9063	6.3253	11.9069	7.4429	9.0607	7.8305	5.9437	8.9135	2.7927	7.9336	5.4621	20.7368	5.6009	5.7448	21.2089	21.2899	15.2306
ONT.27719	ONT.27719	1	0	3	0	3	1	2	0	3	1	1	4	8	1	2	21	11	7	18	7	14	9	24	12	12	22	35	6	11	2	0.2946	0	0.9987	0	0.9708	0.3236	0.7831	0	0.8356	0.2539	0.3173	1.0924	2.4043	0.2334	0.4419	8.7331	3.8392	2.2684
ENSG00000173467	AGR3	0	0	2	36	14	18	5	1	11	1	53	0	174	4	4	26	102	199	108	153	76	46	59	3	103	179	161	34	102	48	0	0	0.6658	12.9894	4.5304	5.8247	1.9576	0.3128	3.064	0.2539	16.8192	0	52.2927	0.9335	0.8838	10.8124	35.5995	64.4872
ENSG00000149218	ENDOD1	49	22	40	34	33	79	18	89	48	55	29	59	15	24	111	10	16	11	22	8	20	12	25	15	13	9	30	43	12	41	14.4354	8.9063	13.3165	12.2677	10.6789	25.5641	7.0475	27.8414	13.3702	13.9633	9.203	16.1133	4.508	5.6009	24.526	4.1586	5.5842	3.5646
ENSG00000139998	RAB15	7	2	4	8	0	7	0	13	6	18	7	14	2	11	19	1	4	5	3	1	2	3	1	4	0	2	10	10	6	5	2.0622	0.8097	1.3316	2.8865	0	2.2652	0	4.0667	1.6713	4.5698	2.2214	3.8235	0.6011	2.5671	4.1981	0.4159	1.3961	1.6203
ONT.27718	ONT.27718	0	0	1	5	2	6	2	1	2	0	0	0	3	1	0	12	6	8	10	7	10	5	6	6	5	7	6	1	7	1	0	0	0.3329	1.8041	0.6472	1.9416	0.7831	0.3128	0.5571	0	0	0	0.9016	0.2334	0	4.9903	2.0941	2.5924
ENSG00000150687	PRSS23	616	414	430	163	528	395	325	544	92	154	72	204	34	179	272	97	38	33	28	25	42	112	60	30	28	39	65	170	34	105	181.474	167.6	143.152	58.813	170.863	127.821	127.246	170.176	25.6262	39.0974	22.8487	55.7139	10.2181	41.7735	60.0997	40.3385	13.2626	10.6939
ENSG00000187474	FPR3	10	29	15	11	27	19	12	27	30	18	15	7	0	5	12	13	10	16	7	3	14	10	10	4	7	4	4	8	2	5	2.946	11.7401	4.9937	3.969	8.7373	6.1483	4.6983	8.4463	8.3564	4.5698	4.7601	1.9118	0	1.1669	2.6515	5.4062	3.4901	5.1849
ONT.7448	ONT.7448	9	0	2	8	3	4	0	1	2	0	2	2	10	0	1	7	9	16	4	6	15	4	14	6	6	3	4	4	6	5	2.6514	0	0.6658	2.8865	0.9708	1.2944	0	0.3128	0.5571	0	0.6347	0.5462	3.0053	0	0.221	2.911	3.1411	5.1849
ENSG00000091137	SLC26A4	13	12	18	140	92	78	46	23	54	20	18	6	127	6	6	304	433	318	350	288	227	160	278	170	128	153	263	41	234	107	3.8298	4.858	5.9924	50.5142	29.7715	25.2405	18.0102	7.195	15.0415	5.0776	5.7122	1.6386	38.1677	1.4002	1.3257	126.422	151.123	103.05
ONT.26793	ONT.26793	42	36	12	19	20	19	15	18	9	32	15	21	4	11	19	0	4	9	0	0	2	2	1	1	3	0	6	12	1	2	12.3732	14.5739	3.9949	6.8555	6.4721	6.1483	5.8729	5.6308	2.5069	8.1241	4.7601	5.7353	1.2021	2.5671	4.1981	0	1.3961	2.9165
ENSG00000109846	CRYAB	275	245	311	259	468	296	229	97	544	269	419	443	891	982	518	617	452	704	406	2217	429	440	544	1443	1184	1281	1068	540	1588	3783	81.0152	99.1835	103.536	93.4513	151.446	95.7845	89.6592	30.3439	151.529	68.2935	132.967	120.987	267.775	229.171	114.454	256.586	157.755	228.136
ONT.22333	NONHSAG042480.2(-/NONCODE)	0	0	0	7	2	4	5	0	3	0	2	0	46	1	0	15	9	7	12	6	16	7	25	25	13	17	26	13	26	8	0	0	0	2.5257	0.6472	1.2944	1.9576	0	0.8356	0	0.6347	0	13.8245	0.2334	0	6.2379	3.1411	2.2684
ONT.4748	ONT.4748	38	10	16	57	19	37	13	5	19	20	25	19	77	5	26	37	138	49	95	46	105	48	68	54	31	49	33	29	43	34	11.1948	4.0483	5.3266	20.5665	6.1485	11.9731	5.0898	1.5641	5.2924	5.0776	7.9336	5.189	23.141	1.1669	5.7448	15.3868	48.164	15.8788
ENSG00000206503	HLA-A	3095	2125	4732	1683	3675	5289	3180	7540	2119	1447	1583	1155	1789	2536	4092	2036	879	1681	739	663	1786	3336	2165	932	689	522	1022	2146	1085	895	911.789	860.265	1575.34	607.253	1189.24	1711.5	1245.05	2358.69	590.238	367.363	502.354	315.439	537.654	591.83	904.146	846.692	306.784	544.738
ONT.16191	ONT.16191	1	0	0	5	0	3	1	0	4	0	0	0	13	0	0	15	2	6	5	11	4	3	4	13	17	26	7	3	5	6	0.2946	0	0	1.8041	0	0.9708	0.3915	0	1.1142	0	0	0	3.9069	0	0	6.2379	0.698	1.9443
ENSG00000196260	SFTA2	35	4	53	20	30	49	23	26	46	23	55	25	21	127	195	37	17	11	24	9	13	17	18	33	21	17	40	26	12	7	10.311	1.6193	17.6443	7.2163	9.7081	15.8562	9.0051	8.1334	12.8131	5.8392	17.4539	6.8277	6.3112	29.6382	43.0862	15.3868	5.9332	3.5646
ENSG00000170439	METTL7B	334	90	129	81	44	52	43	169	113	472	235	557	7	106	577	13	11	2	4	2	3	5	11	9	5	7	28	179	3	26	98.3966	36.4348	42.9457	29.2261	14.2385	16.827	16.8356	52.8673	31.4756	119.831	74.5757	152.121	2.1037	24.7374	127.491	5.4062	3.8392	0.6481
ENSG00000204482	LST1	96	137	111	138	187	131	86	198	221	352	168	202	63	98	146	94	36	138	46	22	69	103	84	81	103	41	51	200	53	42	28.2817	55.4618	36.9533	49.7926	60.5138	42.3911	33.6712	61.9392	61.5586	89.3654	53.3137	55.1677	18.9336	22.8704	32.2594	39.0909	12.5645	44.7197
ONT.10831	ONT.10831	1	5	3	6	5	5	5	3	1	0	1	1	3	0	0	3	8	16	7	8	6	4	6	7	6	4	4	2	1	6	0.2946	2.0242	0.9987	2.1649	1.618	1.618	1.9576	0.9385	0.2785	0	0.3173	0.2731	0.9016	0	0	1.2476	2.7921	5.1849
ENSG00000067798	NAV3	2	4	1	7	1	13	2	3	3	3	3	0	3	0	0	5	9	9	12	7	12	8	4	4	2	11	12	5	2	10	0.5892	1.6193	0.3329	2.5257	0.3236	4.2068	0.7831	0.9385	0.8356	0.7616	0.952	0	0.9016	0	0	2.0793	3.1411	2.9165
ONT.25175	ENSG00000231170(AC002451.1/Ensembl),NONHSAG048254.3(-/NONCODE),ENSG00000231170(AC002451.1/Ensembl),NONHSAG048254.3(-/NONCODE),ENSG00000231170(AC002451.1/Ensembl),NONHSAG048254.3(-/NONCODE)	14	2	0	10	18	11	2	2	3	6	2	8	38	5	8	16	14	2	15	36	12	17	16	11	18	15	29	19	17	21	4.1244	0.8097	0	3.6082	5.8249	3.5596	0.7831	0.6256	0.8356	1.5233	0.6347	2.1849	11.4203	1.1669	1.7676	6.6538	4.8862	0.6481
ENSG00000168702	LRP1B	0	1	0	25	10	15	8	0	9	0	2	0	41	0	0	25	94	44	65	51	66	55	60	17	17	37	55	6	28	21	0	0.4048	0	9.0204	3.236	4.8539	3.1322	0	2.5069	0	0.6347	0	12.3219	0	0	10.3965	32.8074	14.2585
ENSG00000171443	ZNF524	16	14	31	14	23	15	11	25	9	9	13	12	13	14	37	5	7	5	5	10	9	8	9	4	2	6	7	18	2	15	4.7136	5.6676	10.3203	5.0514	7.4429	4.8539	4.3068	7.8206	2.5069	2.2849	4.1255	3.2773	3.9069	3.2672	8.1753	2.0793	2.4431	1.6203
ENSG00000179913	B3GNT3	24	38	88	20	38	21	7	27	31	41	35	25	0	223	70	0	0	0	0	0	0	0	1	1	0	0	0	11	0	0	7.0704	15.3836	29.2963	7.2163	12.2969	6.7955	2.7407	8.4463	8.6349	10.409	11.107	6.8277	0	52.0418	15.4668	0	0	0
ENSG00000139044	B4GALNT3	19	6	3	11	17	10	1	12	7	6	5	14	1	7	18	1	0	3	1	0	2	2	2	2	1	2	6	8	6	2	5.5974	2.429	0.9987	3.969	5.5013	3.236	0.3915	3.7539	1.9498	1.5233	1.5867	3.8235	0.3005	1.6336	3.9772	0.4159	0	0.9722
ENSG00000198626	RYR2	1	1	0	40	16	21	15	1	7	0	5	0	58	2	0	22	117	57	91	47	63	34	36	31	36	40	42	9	36	25	0.2946	0.4048	0	14.4326	5.1777	6.7955	5.8729	0.3128	1.9498	0	1.5867	0	17.4309	0.4667	0	9.1489	40.8347	18.4712
ONT.21067	ONT.21067	4	1	2	12	6	6	2	3	6	5	2	2	19	2	1	10	38	15	29	6	13	4	13	9	5	15	10	4	2	4	1.1784	0.4048	0.6658	4.3298	1.9416	1.9416	0.7831	0.9385	1.6713	1.2694	0.6347	0.5462	5.7101	0.4667	0.221	4.1586	13.2626	4.8608
ENSG00000150628	SPATA4	3	1	3	4	0	3	5	0	2	7	3	8	21	2	6	12	14	12	11	4	15	11	14	14	16	20	12	9	14	11	0.8838	0.4048	0.9987	1.4433	0	0.9708	1.9576	0	0.5571	1.7772	0.952	2.1849	6.3112	0.4667	1.3257	4.9903	4.8862	3.8887
ONT.3555	ONT.3555	0	0	0	0	0	1	1	1	4	0	3	0	16	2	0	6	7	6	5	7	2	4	17	0	6	4	9	7	24	7	0	0	0	0	0	0.3236	0.3915	0.3128	1.1142	0	0.952	0	4.8085	0.4667	0	2.4952	2.4431	1.9443
ENSG00000099377	HSD3B7	18	13	15	2	10	6	8	34	12	7	4	4	3	10	8	1	8	6	6	4	8	7	2	1	4	0	11	4	3	7	5.3028	5.2628	4.9937	0.7216	3.236	1.9416	3.1322	10.636	3.3425	1.7772	1.2694	1.0924	0.9016	2.3337	1.7676	0.4159	2.7921	1.9443
ENSG00000165996	HACD1	32	67	68	20	48	62	43	59	17	11	12	8	3	47	30	8	3	7	2	2	4	10	6	3	2	3	10	14	7	14	9.4272	27.1237	22.638	7.2163	15.533	20.063	16.8356	18.4566	4.7353	2.7927	3.8081	2.1849	0.9016	10.9685	6.6286	3.3269	1.047	2.2684
ONT.1951	ONT.1951	3	0	4	11	2	2	4	1	1	1	0	1	4	0	2	4	14	7	8	5	10	7	8	5	2	1	7	4	4	4	0.8838	0	1.3316	3.969	0.6472	0.6472	1.5661	0.3128	0.2785	0.2539	0	0.2731	1.2021	0	0.4419	1.6634	4.8862	2.2684
ENSG00000118898	PPL	67	43	60	39	37	88	10	80	38	60	58	46	19	73	226	15	25	15	30	15	20	10	18	21	13	16	26	48	30	44	19.7382	17.4077	19.9747	14.0718	11.9733	28.4765	3.9153	25.0259	10.5847	15.2327	18.4059	12.5629	5.7101	17.0361	49.9357	6.2379	8.7254	4.8608
ENSG00000198515	CNGA1	2	2	1	3	0	3	1	3	6	2	4	3	7	8	8	3	9	2	8	3	6	2	3	11	19	4	27	3	10	11	0.5892	0.8097	0.3329	1.0824	0	0.9708	0.3915	0.9385	1.6713	0.5078	1.2694	0.8193	2.1037	1.867	1.7676	1.2476	3.1411	0.6481
ENSG00000101307	SIRPB1	7	11	3	2	7	7	11	4	3	41	2	15	1	9	1	3	4	2	2	3	3	6	1	4	12	0	4	0	7	1	2.0622	4.4531	0.9987	0.7216	2.2652	2.2652	4.3068	1.2513	0.8356	10.409	0.6347	4.0966	0.3005	2.1003	0.221	1.2476	1.3961	0.6481
ONT.26818	ONT.26818	16	2	9	27	16	40	5	5	7	16	12	8	43	11	14	19	111	24	94	41	54	24	30	19	28	51	162	24	108	51	4.7136	0.8097	2.9962	9.742	5.1777	12.9439	1.9576	1.5641	1.9498	4.0621	3.8081	2.1849	12.9229	2.5671	3.0934	7.9013	38.7406	7.7773
ONT.2394	ONT.2394	1	0	2	7	5	14	0	2	12	0	3	0	74	2	0	27	31	41	22	63	15	9	32	21	40	41	38	8	24	27	0.2946	0	0.6658	2.5257	1.618	4.5303	0	0.6256	3.3425	0	0.952	0	22.2394	0.4667	0	11.2282	10.8195	13.2863
ENSG00000185650	ZFP36L1	917	180	990	430	751	624	590	1095	384	184	328	463	205	575	572	172	178	242	115	217	164	263	235	139	68	94	178	351	187	194	270.149	72.8695	329.583	155.151	243.026	201.924	231	342.543	106.962	46.7137	104.089	126.449	61.6093	134.189	126.386	71.528	62.1246	78.4216
ONT.28700	ONT.28700	11	20	35	90	148	112	17	50	129	194	116	74	61	176	301	16	28	30	29	42	32	25	41	44	54	45	41	59	41	140	3.2406	8.0966	11.6519	32.4734	47.8933	36.2428	6.6559	15.6412	35.9324	49.2525	36.8118	20.21	18.3325	41.0734	66.5073	6.6538	9.7724	9.7217
ONT.16228	ONT.16228	0	0	0	4	0	5	10	0	2	0	1	0	15	0	0	3	7	15	10	7	16	9	3	4	9	6	12	7	4	5	0	0	0	1.4433	0	1.618	3.9153	0	0.5571	0	0.3173	0	4.508	0	0	1.2476	2.4431	4.8608
ENSG00000229183	PGA4	0	3	0	15	9	12	6	4	19	0	4	5	65	2	4	26	40	11	38	12	28	25	46	72	16	29	20	24	35	35	0	1.2145	0	5.4122	2.9124	3.8832	2.3492	1.2513	5.2924	0	1.2694	1.3655	19.5346	0.4667	0.8838	10.8124	13.9606	3.5646
ONT.140	ONT.140	8	2	1	4	14	1	3	12	5	4	7	5	93	4	7	56	33	16	31	8	10	12	65	10	24	73	21	26	34	78	2.3568	0.8097	0.3329	1.4433	4.5304	0.3236	1.1746	3.7539	1.3927	1.0155	2.2214	1.3655	27.9496	0.9335	1.5467	23.2882	11.5175	5.1849
ENSG00000066382	MPPED2	5	1	2	10	14	14	10	2	9	3	3	0	40	1	3	30	32	36	49	41	40	24	47	30	34	29	66	18	60	45	1.473	0.4048	0.6658	3.6082	4.5304	4.5303	3.9153	0.6256	2.5069	0.7616	0.952	0	12.0213	0.2334	0.6629	12.4758	11.1685	11.666
ENSG00000138135	CH25H	5	64	61	13	43	31	10	26	24	17	4	20	4	11	14	7	3	20	10	7	3	13	5	10	2	2	3	4	0	15	1.473	25.9092	20.3076	4.6906	13.9149	10.0315	3.9153	8.1334	6.6851	4.3159	1.2694	5.4621	1.2021	2.5671	3.0934	2.911	1.047	6.4811
ONT.25883	ONT.25883	0	1	0	6	0	5	1	1	0	0	0	0	7	0	0	8	20	6	14	10	15	7	13	12	4	5	10	0	4	4	0	0.4048	0	2.1649	0	1.618	0.3915	0.3128	0	0	0	0	2.1037	0	0	3.3269	6.9803	1.9443
ENSG00000104976	SNAPC2	15	18	23	10	21	11	18	12	3	9	7	11	2	9	20	5	3	7	3	3	4	8	1	3	4	5	8	9	5	4	4.419	7.287	7.657	3.6082	6.7957	3.5596	7.0475	3.7539	0.8356	2.2849	2.2214	3.0042	0.6011	2.1003	4.4191	2.0793	1.047	2.2684
ENSG00000137709	POU2F3	27	3	21	7	10	12	10	12	19	40	25	37	10	19	57	4	2	2	2	5	5	1	6	4	5	9	11	42	3	2	7.9542	1.2145	6.9912	2.5257	3.236	3.8832	3.9153	3.7539	5.2924	10.1552	7.9336	10.105	3.0053	4.4341	12.5944	1.6634	0.698	0.6481
ENSG00000123610	TNFAIP6	26	26	27	24	20	27	23	15	15	38	36	19	3	4	32	17	4	2	4	2	2	3	1	4	5	3	8	49	2	25	7.6596	10.5256	8.9886	8.6596	6.4721	8.7371	9.0051	4.6924	4.1782	9.6474	11.4244	5.189	0.9016	0.9335	7.0705	7.0696	1.3961	0.6481
ENSG00000169047	IRS1	33	17	6	32	18	32	15	12	24	2	7	35	113	18	17	72	61	52	65	48	49	35	110	52	66	51	125	70	118	93	9.7218	6.8821	1.9975	11.5461	5.8249	10.3551	5.8729	3.7539	6.6851	0.5078	2.2214	9.5588	33.9602	4.2007	3.7562	29.942	21.2899	16.8509
ENSG00000163075	CFAP221	6	4	4	6	5	7	5	3	5	8	4	2	6	4	5	14	22	13	20	13	22	17	17	15	17	10	17	8	14	11	1.7676	1.6193	1.3316	2.1649	1.618	2.2652	1.9576	0.9385	1.3927	2.031	1.2694	0.5462	1.8032	0.9335	1.1048	5.822	7.6783	4.2127
ENSG00000118690	ARMC2	2	1	3	4	1	1	3	0	2	3	3	4	1	1	1	6	3	5	6	3	4	4	5	0	2	7	4	6	8	3	0.5892	0.4048	0.9987	1.4433	0.3236	0.3236	1.1746	0	0.5571	0.7616	0.952	1.0924	0.3005	0.2334	0.221	2.4952	1.047	1.6203
ENSG00000145864	GABRB2	300	172	219	108	146	111	61	77	130	60	143	116	0	37	207	1	2	1	2	0	0	4	1	1	0	0	3	42	0	0	88.3802	69.6309	72.9078	38.9681	47.2461	35.9192	23.883	24.0875	36.2109	15.2327	45.3801	31.6805	0	8.6347	45.7376	0.4159	0.698	0.3241
ENSG00000171132	PRKCE	7	5	1	8	6	8	2	6	9	3	1	2	7	6	5	11	17	13	19	9	11	8	31	12	12	8	19	10	15	21	2.0622	2.0242	0.3329	2.8865	1.9416	2.5888	0.7831	1.8769	2.5069	0.7616	0.3173	0.5462	2.1037	1.4002	1.1048	4.5745	5.9332	4.2127
ENSG00000010030	ETV7	9	22	29	8	16	11	19	29	24	6	10	8	2	9	9	12	1	4	2	1	4	8	2	4	1	1	1	3	1	1	2.6514	8.9063	9.6545	2.8865	5.1777	3.5596	7.439	9.0719	6.6851	1.5233	3.1734	2.1849	0.6011	2.1003	1.9886	4.9903	0.349	1.2962
ENSG00000007908	SELE	4	4	5	16	27	40	17	14	9	9	41	3	11	2	13	52	21	17	24	149	16	62	8	7	2	33	17	16	7	59	1.1784	1.6193	1.6646	5.7731	8.7373	12.9439	6.6559	4.3795	2.5069	2.2849	13.0111	0.8193	3.3059	0.4667	2.8724	21.6247	7.3293	5.509
ENSG00000116701	NCF2	35	97	52	40	46	34	38	35	64	75	30	41	17	29	25	35	15	33	38	10	20	20	19	30	23	15	20	43	14	9	10.311	39.2686	17.3114	14.4326	14.8858	11.0023	14.878	10.9488	17.8269	19.0409	9.5203	11.1974	5.1091	6.7678	5.5239	14.5551	5.2352	10.6939
ENSG00000242574	HLA-DMB	246	683	657	389	572	609	506	500	900	1608	668	601	159	680	929	365	285	601	277	196	266	370	380	436	532	278	320	319	245	191	72.4718	276.499	218.723	140.357	185.101	197.07	198.112	156.412	250.691	408.238	211.985	164.138	47.7847	158.693	205.267	151.789	99.4691	194.758
ENSG00000114698	PLSCR4	87	65	68	171	86	89	81	44	78	79	76	47	219	55	48	228	234	181	217	157	207	134	172	202	263	230	288	179	251	173	25.6303	26.314	22.638	61.6995	27.8299	28.8001	31.7135	13.7643	21.7266	20.0564	24.1181	12.8361	65.8167	12.8354	10.6058	94.8162	81.6694	58.6542
ONT.21953	ONT.21953	20	2	8	31	10	19	6	11	12	16	11	10	22	9	20	24	31	18	45	25	46	14	31	33	28	42	37	16	19	14	5.892	0.8097	2.6633	11.1853	3.236	6.1483	2.3492	3.4411	3.3425	4.0621	3.4908	2.7311	6.6117	2.1003	4.4191	9.9807	10.8195	5.833
ONT.5973	ENSG00000223914(LINC02471/Ensembl),NONHSAG010909.2(-/NONCODE),ENSG00000223914(LINC02471/Ensembl),NONHSAG010909.2(-/NONCODE)	50	36	57	11	31	25	5	44	28	18	10	45	0	27	67	0	0	1	0	0	0	0	2	0	0	0	1	27	0	0	14.73	14.5739	18.976	3.969	10.0317	8.0899	1.9576	13.7643	7.7993	4.5698	3.1734	12.2898	0	6.301	14.804	0	0	0.3241
ENSG00000143845	ETNK2	56	23	15	4	8	16	9	47	4	9	10	36	4	9	80	7	2	3	4	6	4	8	9	2	2	4	8	19	7	8	16.4976	9.3111	4.9937	1.4433	2.5888	5.1775	3.5237	14.7027	1.1142	2.2849	3.1734	9.8319	1.2021	2.1003	17.6764	2.911	0.698	0.9722
ONT.29178	ONT.29178	18	9	7	28	10	14	8	13	7	4	3	5	22	3	3	20	28	55	26	38	21	35	24	8	8	15	11	13	20	10	5.3028	3.6435	2.3304	10.1028	3.236	4.5303	3.1322	4.0667	1.9498	1.0155	0.952	1.3655	6.6117	0.7001	0.6629	8.3172	9.7724	17.8231
ENSG00000242612	DECR2	21	14	13	26	34	12	12	47	4	4	5	16	10	26	122	7	8	2	12	15	12	8	19	5	4	10	14	10	19	18	6.1866	5.6676	4.3279	9.3812	11.0025	3.8832	4.6983	14.7027	1.1142	1.0155	1.5867	4.3697	3.0053	6.0677	26.9565	2.911	2.7921	0.6481
ENSG00000172236	TPSAB1	6	15	12	12	62	21	12	1	3	21	10	5	7	2	3	5	2	6	1	1	7	5	0	2	6	3	1	28	0	1	1.7676	6.0725	3.9949	4.3298	20.0634	6.7955	4.6983	0.3128	0.8356	5.3315	3.1734	1.3655	2.1037	0.4667	0.6629	2.0793	0.698	1.9443
ENSG00000148848	ADAM12	14	6	17	15	22	9	9	16	4	18	1	6	5	0	18	8	3	3	8	3	8	6	3	6	2	0	3	19	2	3	4.1244	2.429	5.6595	5.4122	7.1193	2.9124	3.5237	5.0052	1.1142	4.5698	0.3173	1.6386	1.5027	0	3.9772	3.3269	1.047	0.9722
ENSG00000206172	HBA1	136	37	65	1288	79	1175	473	19	378	49	245	110	2943	103	48	2361	3570	713	4600	724	9708	3743	693	829	3737	1546	4292	486	1955	658	40.0657	14.9787	21.6393	464.731	25.5647	380.226	185.191	5.9437	105.29	12.4401	77.7491	30.0418	884.468	24.0373	10.6058	981.846	1245.98	231.052
ENSG00000100292	HMOX1	33	51	52	28	83	29	43	57	22	23	20	29	65	28	17	29	12	26	29	7	16	31	19	6	17	7	40	15	12	9	9.7218	20.6464	17.3114	10.1028	26.8591	9.3843	16.8356	17.831	6.128	5.8392	6.3469	7.9201	19.5346	6.5344	3.7562	12.06	4.1882	8.4255
ONT.10381	ONT.10381	8	3	1	10	3	6	5	3	2	7	4	4	19	0	2	21	19	13	21	5	15	9	15	16	8	11	17	6	20	11	2.3568	1.2145	0.3329	3.6082	0.9708	1.9416	1.9576	0.9385	0.5571	1.7772	1.2694	1.0924	5.7101	0	0.4419	8.7331	6.6313	4.2127
ONT.25764	ENSG00000189316(AC073349.1/Ensembl),NONHSAG047796.2(-/NONCODE)	13	2	3	10	5	6	1	9	5	5	7	4	10	2	15	20	19	7	26	11	15	6	10	16	12	21	24	7	13	97	3.8298	0.8097	0.9987	3.6082	1.618	1.9416	0.3915	2.8154	1.3927	1.2694	2.2214	1.0924	3.0053	0.4667	3.3143	8.3172	6.6313	2.2684
ENSG00000175513	TSGA10IP	2	0	0	1	2	3	3	0	3	1	0	5	4	25	3	28	1	9	1	9	7	6	29	27	19	15	50	6	20	15	0.5892	0	0	0.3608	0.6472	0.9708	1.1746	0	0.8356	0.2539	0	1.3655	1.2021	5.8343	0.6629	11.6441	0.349	2.9165
ONT.17178	ONT.17178	13	1	8	16	6	5	4	3	4	0	4	4	9	25	8	4	8	1	4	3	8	5	1	2	1	1	2	1	3	0	3.8298	0.4048	2.6633	5.7731	1.9416	1.618	1.5661	0.9385	1.1142	0	1.2694	1.0924	2.7048	5.8343	1.7676	1.6634	2.7921	0.3241
ENSG00000160307	S100B	12	177	264	317	335	79	52	175	319	313	182	338	63	33	183	13	23	56	31	14	28	26	43	54	32	25	58	521	13	94	3.5352	71.655	87.8888	114.379	108.407	25.5641	20.3593	54.7442	88.856	79.4641	57.7565	92.3103	18.9336	7.7013	40.4347	5.4062	8.0273	18.1471
ONT.16115	ENSG00000172965(MIR4435-2HG/Ensembl),NONHSAG056025.3(-/NONCODE),ENSG00000172965(MIR4435-2HG/Ensembl),NONHSAG056025.3(-/NONCODE)	149	111	281	200	189	241	119	168	310	393	288	348	127	544	521	42	99	108	97	192	51	81	45	78	68	123	158	223	96	88	43.8955	44.9362	93.5483	72.1631	61.161	77.9867	46.5915	52.5545	86.3491	99.7745	91.3949	95.0414	38.1677	126.954	115.117	17.4661	34.5524	34.9981
ENSG00000048540	LMO3	1146	541	1381	875	1125	698	682	631	1072	719	724	900	557	2057	1480	405	399	352	406	351	386	322	786	445	466	401	562	706	435	237	337.612	219.013	459.752	315.714	364.054	225.87	267.02	197.392	298.601	182.539	229.756	245.797	167.397	480.045	327.013	168.423	139.257	114.068
ENSG00000102760	RGCC	8	3	3	9	6	24	3	7	13	6	14	11	6	13	29	6	23	20	14	18	19	11	29	5	10	25	60	20	36	33	2.3568	1.2145	0.9987	3.2473	1.9416	7.7663	1.1746	2.1898	3.6211	1.5233	4.4428	3.0042	1.8032	3.0338	6.4077	2.4952	8.0273	6.4811
ONT.5478	NONHSAG008984.3(-/NONCODE)	0	0	1	23	14	31	35	3	14	1	3	1	96	9	0	37	141	52	142	59	70	51	83	38	57	85	157	34	19	29	0	0	0.3329	8.2988	4.5304	10.0315	13.7034	0.9385	3.8996	0.2539	0.952	0.2731	28.8512	2.1003	0	15.3868	49.2111	16.8509
ENSG00000123095	BHLHE41	640	210	603	819	421	492	103	554	410	696	802	891	150	372	1298	156	377	192	286	176	226	189	163	278	186	103	162	684	175	275	188.544	85.0145	200.746	295.508	136.237	159.209	40.3271	173.305	114.204	176.7	254.509	243.339	45.0799	86.8142	286.799	64.8742	131.578	62.2188
ONT.26021	NONHSAG048522.3(-/NONCODE),ENSG00000233705(SLC26A4-AS1/Ensembl),NONHSAG048522.3(-/NONCODE),ENSG00000233705(SLC26A4-AS1/Ensembl),NONHSAG048522.3(-/NONCODE),NONHSAG048522.3(-/NONCODE),ENSG00000233705(SLC26A4-AS1/Ensembl),NONHSAG048522.3(-/NONCODE),ENSG00000233705(SLC26A4-AS1/Ensembl),NONHSAG048522.3(-/NONCODE),ENSG00000233705(SLC26A4-AS1/Ensembl),NONHSAG048522.3(-/NONCODE),NONHSAG048522.3(-/NONCODE…	59	49	78	670	513	378	333	107	394	84	110	49	891	107	78	2006	1880	1360	1601	1535	1047	813	2292	1356	1236	998	2361	312	1955	786	17.3814	19.8367	25.9672	241.746	166.008	122.319	130.378	33.4722	109.747	21.3258	34.9078	13.3823	267.775	24.9707	17.2345	834.216	656.147	440.716
ONT.27956	NONHSAG053417.2(-/NONCODE),ENSG00000224020(MIR181A2HG/Ensembl),NONHSAG053417.2(-/NONCODE)	152	55	91	88	73	70	52	57	40	105	115	124	38	251	190	23	39	23	33	19	32	16	22	18	22	25	31	128	21	24	44.7793	22.2657	30.295	31.7518	23.623	22.6517	20.3593	17.831	11.1418	26.6573	36.4945	33.8653	11.4203	58.5762	41.9814	9.5648	13.6116	7.4533
ONT.8754	ONT.8754	3	3	2	9	37	2	8	4	15	2	4	4	145	2	2	33	67	114	76	79	21	16	55	24	54	94	52	25	41	38	0.8838	1.2145	0.6658	3.2473	11.9733	0.6472	3.1322	1.2513	4.1782	0.5078	1.2694	1.0924	43.5773	0.4667	0.4419	13.7234	23.384	36.9424
ENSG00000133636	NTS	1	3	2	5	1	3	13	2	7	5	2	0	7	2	0	4	3	6	3	5	35	9	5	12	29	12	49	1	20	3	0.2946	1.2145	0.6658	1.8041	0.3236	0.9708	5.0898	0.6256	1.9498	1.2694	0.6347	0	2.1037	0.4667	0	1.6634	1.047	1.9443
ONT.19775	ONT.19775	70	54	67	58	36	43	50	63	61	79	25	87	49	91	68	49	41	39	33	24	25	24	40	23	22	19	17	43	17	14	20.622	21.8609	22.3051	20.9273	11.6497	13.9146	19.5763	19.7079	16.9913	20.0564	7.9336	23.7604	14.7261	21.2368	15.0249	20.3772	14.3096	12.6382
ENSG00000155368	DBI	1178	989	1958	1333	1970	1714	1454	2261	2137	5787	2457	6034	959	2662	4423	784	1031	1163	1169	631	1180	990	1201	1054	1270	1575	2310	1678	991	1987	347.039	400.378	651.842	480.967	637.499	554.644	569.277	707.295	595.252	1469.2	779.712	1647.93	288.211	621.235	977.282	326.035	359.834	376.877
ENSG00000145715	RASA1	92	96	150	93	87	114	71	40	76	94	54	94	35	56	99	12	58	56	57	35	42	54	32	25	19	28	40	65	33	22	27.1033	38.8638	49.9368	33.5559	28.1535	36.89	27.7983	12.513	21.1695	23.8646	17.1365	25.6721	10.5187	13.0688	21.8745	4.9903	20.2428	18.1471
ONT.23291	ONT.23291	10	10	18	7	0	23	17	28	15	26	13	28	8	95	7	4	1	2	3	3	8	0	6	1	1	7	9	15	12	4	2.946	4.0483	5.9924	2.5257	0	7.4427	6.6559	8.7591	4.1782	6.6009	4.1255	7.647	2.4043	22.1703	1.5467	1.6634	0.349	0.6481
ENSG00000176170	SPHK1	6	8	6	5	5	9	1	31	7	16	7	16	5	10	31	2	1	2	1	2	5	3	3	3	4	2	11	11	5	8	1.7676	3.2386	1.9975	1.8041	1.618	2.9124	0.3915	9.6975	1.9498	4.0621	2.2214	4.3697	1.5027	2.3337	6.8496	0.8317	0.349	0.6481
ONT.4628	NONHSAG008850.3(-/NONCODE),NONHSAG008850.3(-/NONCODE)	5	3	0	2	4	3	2	1	2	3	2	6	6	5	4	9	12	7	6	3	3	2	12	8	9	6	15	4	10	2	1.473	1.2145	0	0.7216	1.2944	0.9708	0.7831	0.3128	0.5571	0.7616	0.6347	1.6386	1.8032	1.1669	0.8838	3.7427	4.1882	2.2684
ENSG00000175318	GRAMD2A	1	1	2	3	3	3	9	0	4	4	4	0	8	28	6	15	9	11	11	18	15	11	13	12	14	23	27	7	17	9	0.2946	0.4048	0.6658	1.0824	0.9708	0.9708	3.5237	0	1.1142	1.0155	1.2694	0	2.4043	6.5344	1.3257	6.2379	3.1411	3.5646
ENSG00000046653	GPM6B	6	10	5	18	10	15	14	4	13	13	12	5	36	9	5	33	30	19	19	27	29	12	44	26	27	37	50	49	29	35	1.7676	4.0483	1.6646	6.4947	3.236	4.8539	5.4814	1.2513	3.6211	3.3004	3.8081	1.3655	10.8192	2.1003	1.1048	13.7234	10.4704	6.1571
ENSG00000132639	SNAP25	30	9	20	6	6	5	4	11	5	19	22	26	5	0	14	2	1	3	1	2	2	1	6	1	8	5	0	15	4	2	8.838	3.6435	6.6582	2.1649	1.9416	1.618	1.5661	3.4411	1.3927	4.8237	6.9816	7.1008	1.5027	0	3.0934	0.8317	0.349	0.9722
ENSG00000173218	VANGL1	13	6	14	11	11	16	6	13	10	1	6	4	19	7	8	23	26	15	14	20	27	17	32	11	9	14	27	16	20	36	3.8298	2.429	4.6608	3.969	3.5596	5.1775	2.3492	4.0667	2.7855	0.2539	1.9041	1.0924	5.7101	1.6336	1.7676	9.5648	9.0744	4.8608
ENSG00000168497	CAVIN2	249	63	82	185	197	118	176	78	165	74	253	185	831	177	121	400	420	603	433	466	359	344	679	479	522	542	965	458	1284	381	73.3556	25.5043	27.2988	66.7509	63.7499	38.1844	68.9084	24.4003	45.96	18.787	80.2878	50.5249	249.743	41.3067	26.7355	166.344	146.586	195.406
ENSG00000129757	CDKN1C	17	5	7	11	10	16	2	13	11	8	5	9	30	8	18	14	22	17	19	25	16	12	13	21	27	16	35	23	21	63	5.0082	2.0242	2.3304	3.969	3.236	5.1775	0.7831	4.0667	3.064	2.031	1.5867	2.458	9.016	1.867	3.9772	5.822	7.6783	5.509
ONT.23515	ONT.23515	3	3	8	66	18	22	21	8	13	7	8	6	47	3	11	29	172	31	165	49	51	25	35	43	50	46	109	22	63	43	0.8838	1.2145	2.6633	23.8138	5.8249	7.1191	8.222	2.5026	3.6211	1.7772	2.5387	1.6386	14.125	0.7001	2.4305	12.06	60.0305	10.0457
ENSG00000165376	CLDN2	79	3	18	11	27	10	6	28	17	16	18	75	1	0	19	2	3	1	1	1	0	0	0	0	0	1	0	56	0	0	23.2734	1.2145	5.9924	3.969	8.7373	3.236	2.3492	8.7591	4.7353	4.0621	5.7122	20.4831	0.3005	0	4.1981	0.8317	1.047	0.3241
ENSG00000163472	TMEM79	11	7	1	15	10	7	10	39	11	36	25	21	7	11	34	2	4	1	2	0	4	3	8	4	5	5	3	13	3	2	3.2406	2.8338	0.3329	5.4122	3.236	2.2652	3.9153	12.2001	3.064	9.1396	7.9336	5.7353	2.1037	2.5671	7.5125	0.8317	1.3961	0.3241
ENSG00000137309	HMGA1	98	28	42	60	47	118	26	174	105	76	57	98	41	70	184	16	27	40	26	23	29	56	85	37	18	16	48	50	41	48	28.8709	11.3353	13.9823	21.6489	15.2094	38.1844	10.1797	54.4314	29.2473	19.2948	18.0886	26.7645	12.3219	16.336	40.6557	6.6538	9.4234	12.9622
ENSG00000226124	FTCDNL1	5	1	6	15	6	5	8	8	3	3	10	5	21	8	6	14	19	21	27	19	21	22	42	5	12	33	26	6	26	18	1.473	0.4048	1.9975	5.4122	1.9416	1.618	3.1322	2.5026	0.8356	0.7616	3.1734	1.3655	6.3112	1.867	1.3257	5.822	6.6313	6.8052
ONT.26736	ONT.26736	9	5	3	27	11	16	16	4	10	5	14	4	65	20	11	20	48	16	49	27	40	26	23	40	24	69	60	19	83	57	2.6514	2.0242	0.9987	9.742	3.5596	5.1775	6.2644	1.2513	2.7855	1.2694	4.4428	1.0924	19.5346	4.6674	2.4305	8.3172	16.7527	5.1849
ONT.24922	ONT.24922	0	6	0	26	8	10	2	6	3	0	2	1	21	0	0	31	65	27	54	39	42	25	20	9	11	10	11	3	23	8	0	2.429	0	9.3812	2.5888	3.236	0.7831	1.8769	0.8356	0	0.6347	0.2731	6.3112	0	0	12.8917	22.6859	8.7495
ENSG00000148700	ADD3	336	187	205	477	283	246	360	271	255	239	274	245	628	187	212	392	981	639	883	490	730	571	648	498	664	553	943	344	696	369	98.9858	75.7034	68.247	172.109	91.5797	79.6047	140.949	84.7753	71.0291	60.6771	86.9521	66.9113	188.735	43.6405	46.8424	163.017	342.383	207.072
ENSG00000196639	HRH1	40	26	14	34	14	20	20	22	23	62	34	12	5	19	26	10	12	5	12	11	10	3	6	12	18	5	12	10	8	20	11.784	10.5256	4.6608	12.2677	4.5304	6.4719	7.8305	6.8821	6.4065	15.7405	10.7897	3.2773	1.5027	4.4341	5.7448	4.1586	4.1882	1.6203
ONT.4960	ONT.4960	0	1	0	4	2	4	0	3	7	1	3	1	1	4	4	2	11	2	4	6	5	5	4	9	4	5	13	3	7	6	0	0.4048	0	1.4433	0.6472	1.2944	0	0.9385	1.9498	0.2539	0.952	0.2731	0.3005	0.9335	0.8838	0.8317	3.8392	0.6481
ONT.25137	ONT.25137	0	1	0	7	4	22	3	0	3	0	1	1	10	0	0	18	26	20	28	34	32	13	25	29	17	20	50	8	19	26	0	0.4048	0	2.5257	1.2944	7.1191	1.1746	0	0.8356	0	0.3173	0.2731	3.0053	0	0	7.4855	9.0744	6.4811
ENSG00000151693	ASAP2	53	12	24	22	28	22	12	39	9	14	11	14	9	12	16	9	11	9	10	12	7	12	15	4	6	5	20	12	8	13	15.6138	4.858	7.9899	7.9379	9.0609	7.1191	4.6983	12.2001	2.5069	3.5543	3.4908	3.8235	2.7048	2.8005	3.5353	3.7427	3.8392	2.9165
ENSG00000148346	LCN2	71	116	204	51	177	142	41	86	178	89	133	65	3	255	201	1	3	4	2	6	5	10	3	2	0	1	3	19	5	0	20.9166	46.9604	67.9141	18.4016	57.2778	45.9507	16.0525	26.9029	49.5811	22.5952	42.2067	17.752	0.9016	59.5097	44.4119	0.4159	1.047	1.2962
ONT.7686	ONT.7686	8	1	10	4	13	7	2	5	9	11	4	11	5	4	25	3	6	7	5	3	4	3	8	1	3	1	1	7	1	2	2.3568	0.4048	3.3291	1.4433	4.2068	2.2652	0.7831	1.5641	2.5069	2.7927	1.2694	3.0042	1.5027	0.9335	5.5239	1.2476	2.0941	2.2684
ENSG00000133392	MYH11	52	36	17	63	32	82	37	28	18	21	32	10	63	6	13	99	92	51	54	89	237	68	93	108	105	39	220	86	51	147	15.3192	14.5739	5.6595	22.7314	10.3553	26.5349	14.4864	8.7591	5.0138	5.3315	10.155	2.7311	18.9336	1.4002	2.8724	41.1702	32.1093	16.5269
ENSG00000104522	TSTA3	354	183	212	147	191	175	161	236	128	156	174	295	104	304	208	121	109	65	102	67	118	119	115	65	79	75	137	154	117	41	104.289	74.084	70.5774	53.0399	61.8082	56.6294	63.0355	73.8265	35.6538	39.6051	55.2177	80.5667	31.2554	70.9449	45.9586	50.3191	38.0426	21.0636
ENSG00000105281	SLC1A5	19	27	19	15	22	28	17	38	14	17	20	14	9	14	24	12	6	14	7	3	8	12	7	5	5	6	6	17	7	5	5.5974	10.9304	6.3253	5.4122	7.1193	9.0607	6.6559	11.8873	3.8996	4.3159	6.3469	3.8235	2.7048	3.2672	5.3029	4.9903	2.0941	4.5368
ENSG00000183148	ANKRD20A2	1	2	4	4	0	6	3	0	3	0	0	2	13	2	1	5	12	6	10	11	13	5	8	4	10	12	11	1	3	6	0.2946	0.8097	1.3316	1.4433	0	1.9416	1.1746	0	0.8356	0	0	0.5462	3.9069	0.4667	0.221	2.0793	4.1882	1.9443
ENSG00000173715	C11orf80	35	17	37	21	25	21	18	21	7	8	9	26	5	19	11	8	3	6	1	5	6	6	5	0	3	4	9	8	8	5	10.311	6.8821	12.3178	7.5771	8.0901	6.7955	7.0475	6.5693	1.9498	2.031	2.8561	7.1008	1.5027	4.4341	2.4305	3.3269	1.047	1.9443
ONT.3671	ONT.3671	51	19	58	44	33	37	18	19	23	98	40	57	39	26	35	10	42	26	34	17	8	20	10	12	13	21	28	39	18	14	15.0246	7.6918	19.3089	15.8759	10.6789	11.9731	7.0475	5.9437	6.4065	24.8801	12.6937	15.5671	11.7208	6.0677	7.7334	4.1586	14.6586	8.4255
ENSG00000140941	MAP1LC3B	72	71	65	29	130	92	61	216	23	39	30	49	33	34	120	35	27	16	18	30	24	38	38	20	18	17	81	52	29	57	21.2112	28.743	21.6393	10.4637	42.0684	29.7709	23.883	67.57	6.4065	9.9013	9.5203	13.3823	9.9176	7.9346	26.5146	14.5551	9.4234	5.1849
ONT.22901	ONT.22901	179	55	50	71	32	75	11	64	30	11	34	40	8	55	45	25	17	10	11	1	20	4	6	8	4	4	6	33	2	2	52.7335	22.2657	16.6456	25.6179	10.3553	24.2697	4.3068	20.0207	8.3564	2.7927	10.7897	10.9243	2.4043	12.8354	9.943	10.3965	5.9332	3.2406
ENSG00000180209	MYLPF	34	7	9	17	161	15	6	18	12	33	26	39	9	32	55	2	5	8	11	10	5	7	12	10	8	11	14	25	10	7447	10.0164	2.8338	2.9962	6.1339	52.1001	4.8539	2.3492	5.6308	3.3425	8.378	8.2509	10.6512	2.7048	7.4679	12.1525	0.8317	1.7451	2.5924
ENSG00000156535	CD109	18	15	33	14	13	17	7	11	12	5	11	5	2	9	13	4	3	6	4	4	5	4	7	6	4	3	6	21	5	11	5.3028	6.0725	10.9861	5.0514	4.2068	5.5011	2.7407	3.4411	3.3425	1.2694	3.4908	1.3655	0.6011	2.1003	2.8724	1.6634	1.047	1.9443
ENSG00000077274	CAPN6	5	5	8	43	27	38	39	15	21	2	13	3	92	1	0	90	42	113	39	80	57	65	135	182	36	48	14	29	35	65	1.473	2.0242	2.6633	15.5151	8.7373	12.2967	15.2695	4.6924	5.8495	0.5078	4.1255	0.8193	27.649	0.2334	0	37.4274	14.6586	36.6183
ENSG00000174804	FZD4	18	5	4	17	5	26	7	15	10	6	8	11	19	8	13	30	21	28	19	14	25	9	19	16	23	19	35	26	29	54	5.3028	2.0242	1.3316	6.1339	1.618	8.4135	2.7407	4.6924	2.7855	1.5233	2.5387	3.0042	5.7101	1.867	2.8724	12.4758	7.3293	9.0736
ENSG00000084444	FAM234B	1	1	2	7	4	6	2	4	8	4	1	2	7	3	6	3	6	7	8	10	13	5	14	6	6	5	18	4	14	10	0.2946	0.4048	0.6658	2.5257	1.2944	1.9416	0.7831	1.2513	2.2284	1.0155	0.3173	0.5462	2.1037	0.7001	1.3257	1.2476	2.0941	2.2684
ENSG00000163131	CTSS	255	367	413	254	233	470	213	332	483	304	124	223	92	259	452	121	164	346	204	43	180	264	112	152	109	33	89	214	37	67	75.1232	148.573	137.493	91.6472	75.3996	152.09	83.3948	103.858	134.537	77.1792	39.3506	60.903	27.649	60.4432	99.8715	50.3191	57.2384	112.123
ENSG00000166257	SCN3B	5	1	2	3	0	3	0	3	0	0	0	2	13	1	2	7	6	8	2	2	4	5	7	1	12	6	9	5	11	7	1.473	0.4048	0.6658	1.0824	0	0.9708	0	0.9385	0	0	0	0.5462	3.9069	0.2334	0.4419	2.911	2.0941	2.5924
ENSG00000170323	FABP4	4	14	12	242	226	173	149	54	179	44	111	109	623	11	13	637	974	758	879	930	571	397	1128	842	1325	1237	2440	239	1594	2392	1.1784	5.6676	3.9949	87.3174	73.1344	55.9822	58.3372	16.8925	49.8597	11.1707	35.2251	29.7687	187.232	2.5671	2.8724	264.903	339.94	245.635
ENSG00000135046	ANXA1	15706	5892	9947	5693	6531	6052	4748	5804	9166	14542	13318	16239	2400	13279	17120	1149	1713	1950	1587	1995	1261	1458	1689	1747	2341	2187	2936	9557	2588	2125	4627	2385.26	3311.48	2054.12	2113.45	1958.41	1858.96	1815.63	2553.15	3691.91	4226.38	4434.99	721.279	3098.94	3782.74	477.824	597.862	631.909
ONT.20379	ONT.20379	7	0	4	15	8	6	5	5	5	2	4	3	8	1	2	11	19	16	24	11	23	17	7	11	21	11	4	4	10	8	2.0622	0	1.3316	5.4122	2.5888	1.9416	1.9576	1.5641	1.3927	0.5078	1.2694	0.8193	2.4043	0.2334	0.4419	4.5745	6.6313	5.1849
ONT.15113	ONT.15113	1	0	0	22	3	11	7	0	4	0	0	0	14	0	0	8	44	13	41	34	44	17	19	8	3	14	18	5	9	5	0.2946	0	0	7.9379	0.9708	3.5596	2.7407	0	1.1142	0	0	0	4.2075	0	0	3.3269	15.3566	4.2127
ONT.15018	ONT.15018	0	0	3	4	3	3	1	2	3	0	0	2	8	1	5	4	5	3	7	3	8	4	9	4	1	3	9	4	13	3	0	0	0.9987	1.4433	0.9708	0.9708	0.3915	0.6256	0.8356	0	0	0.5462	2.4043	0.2334	1.1048	1.6634	1.7451	0.9722
ENSG00000196353	CPNE4	26	1	27	5	21	24	13	24	17	6	18	20	0	78	6	0	0	0	0	0	0	0	1	0	0	0	2	9	4	0	7.6596	0.4048	8.9886	1.8041	6.7957	7.7663	5.0898	7.5078	4.7353	1.5233	5.7122	5.4621	0	18.203	1.3257	0	0	0
ENSG00000266964	FXYD1	17	13	3	23	18	42	25	22	29	12	21	10	69	1	8	58	49	25	38	29	51	34	38	83	65	44	94	47	43	280	5.0082	5.2628	0.9987	8.2988	5.8249	13.591	9.7881	6.8821	8.0778	3.0465	6.6642	2.7311	20.7368	0.2334	1.7676	24.1199	17.1017	8.1014
ENSG00000120262	CCDC170	5	4	14	37	18	21	9	10	15	2	15	10	18	9	16	16	59	36	57	23	22	25	27	26	18	25	64	8	11	14	1.473	1.6193	4.6608	13.3502	5.8249	6.7955	3.5237	3.1282	4.1782	0.5078	4.7601	2.7311	5.4096	2.1003	3.5353	6.6538	20.5919	11.666
ENSG00000166482	MFAP4	94	118	55	211	142	187	188	115	244	179	111	82	506	8	67	592	376	258	337	208	508	211	296	1252	1382	659	902	476	396	903	27.6925	47.77	18.3102	76.1321	45.9517	60.5125	73.6067	35.9748	67.9651	45.4443	35.2251	22.3948	152.07	1.867	14.804	246.189	131.23	83.6065
ONT.15114	ONT.15114	0	0	0	13	5	11	1	0	1	1	1	0	19	0	0	6	31	12	21	14	27	11	13	14	13	17	21	5	9	6	0	0	0	4.6906	1.618	3.5596	0.3915	0	0.2785	0.2539	0.3173	0	5.7101	0	0	2.4952	10.8195	3.8887
ENSG00000185437	SH3BGR	20	16	6	36	27	33	33	15	39	16	36	45	66	23	92	57	63	30	64	36	60	41	100	47	47	68	90	42	75	601	5.892	6.4773	1.9975	12.9894	8.7373	10.6787	12.9203	4.6924	10.8633	4.0621	11.4244	12.2898	19.8352	5.3675	20.3278	23.704	21.9879	9.7217
ONT.15058	ONT.15058	0	0	3	15	6	8	4	4	3	0	2	4	54	0	2	4	31	88	32	10	14	4	60	9	21	10	29	7	10	23	0	0	0.9987	5.4122	1.9416	2.5888	1.5661	1.2513	0.8356	0	0.6347	1.0924	16.2288	0	0.4419	1.6634	10.8195	28.5169
ENSG00000135587	SMPD2	19	13	18	5	15	2	22	13	4	4	5	12	7	10	13	6	5	4	5	2	7	8	5	4	2	9	10	3	2	1	5.5974	5.2628	5.9924	1.8041	4.8541	0.6472	8.6136	4.0667	1.1142	1.0155	1.5867	3.2773	2.1037	2.3337	2.8724	2.4952	1.7451	1.2962
ONT.23674	ONT.23674	4	0	0	2	4	1	0	0	9	4	4	2	5	1	5	5	6	6	9	2	7	3	11	11	4	5	10	5	6	7	1.1784	0	0	0.7216	1.2944	0.3236	0	0	2.5069	1.0155	1.2694	0.5462	1.5027	0.2334	1.1048	2.0793	2.0941	1.9443
ONT.21754	ENSG00000152931(PART1/Ensembl),NONHSAG040472.3(-/NONCODE)	0	1	1	6	7	6	6	4	8	0	1	1	8	0	1	38	33	0	27	10	22	10	35	20	16	9	62	3	43	1	0	0.4048	0.3329	2.1649	2.2652	1.9416	2.3492	1.2513	2.2284	0	0.3173	0.2731	2.4043	0	0.221	15.8027	11.5175	0
ONT.8258	ONT.8258	8	7	9	23	12	43	10	6	8	10	13	6	29	2	7	21	39	45	34	35	50	12	24	14	13	39	72	30	31	33	2.3568	2.8338	2.9962	8.2988	3.8832	13.9146	3.9153	1.8769	2.2284	2.5388	4.1255	1.6386	8.7155	0.4667	1.5467	8.7331	13.6116	14.5825
ENSG00000059377	TBXAS1	25	36	22	16	21	23	26	23	22	14	11	14	9	12	12	12	8	15	9	2	6	23	14	8	10	4	7	16	6	4	7.365	14.5739	7.3241	5.7731	6.7957	7.4427	10.1797	7.195	6.128	3.5543	3.4908	3.8235	2.7048	2.8005	2.6515	4.9903	2.7921	4.8608
ONT.16319	ONT.16319	3	0	0	1	1	3	1	2	5	1	2	1	21	1	0	4	4	10	8	3	13	8	6	19	27	14	5	2	7	4	0.8838	0	0	0.3608	0.3236	0.9708	0.3915	0.6256	1.3927	0.2539	0.6347	0.2731	6.3112	0.2334	0	1.6634	1.3961	3.2406
ENSG00000160813	PPP1R35	13	3	12	9	8	12	10	15	12	19	5	18	6	20	22	5	5	5	5	7	3	7	10	7	1	3	8	10	8	8	3.8298	1.2145	3.9949	3.2473	2.5888	3.8832	3.9153	4.6924	3.3425	4.8237	1.5867	4.9159	1.8032	4.6674	4.861	2.0793	1.7451	1.6203
ENSG00000198829	SUCNR1	6	13	15	53	20	26	41	10	10	8	12	4	24	2	3	35	57	51	58	33	87	92	13	23	51	11	59	9	41	23	1.7676	5.2628	4.9937	19.1232	6.4721	8.4135	16.0525	3.1282	2.7855	2.031	3.8081	1.0924	7.2128	0.4667	0.6629	14.5551	19.8938	16.5269
ENSG00000122705	CLTA	1088	853	1093	636	824	778	527	721	80	106	68	520	145	313	235	406	181	44	84	269	253	510	287	41	57	33	149	105	66	97	320.526	345.321	363.873	229.479	266.649	251.758	206.334	225.546	22.2836	26.9112	21.5793	142.016	43.5773	73.0453	51.9243	168.839	63.1716	14.2585
ENSG00000126246	IGFLR1	4	29	23	9	11	15	23	21	10	14	9	10	2	7	5	6	3	23	3	2	8	12	5	8	4	2	3	7	5	2	1.1784	11.7401	7.657	3.2473	3.5596	4.8539	9.0051	6.5693	2.7855	3.5543	2.8561	2.7311	0.6011	1.6336	1.1048	2.4952	1.047	7.4533
ENSG00000153253	SCN3A	2	0	0	2	2	1	3	1	3	2	4	1	13	0	2	9	7	10	5	1	3	1	9	8	14	3	8	4	11	7	0.5892	0	0	0.7216	0.6472	0.3236	1.1746	0.3128	0.8356	0.5078	1.2694	0.2731	3.9069	0	0.4419	3.7427	2.4431	3.2406
ONT.28175	ONT.28175	38	10	11	12	9	9	6	19	7	23	10	9	5	16	9	0	0	1	1	1	2	2	3	4	1	5	4	27	1	2	11.1948	4.0483	3.662	4.3298	2.9124	2.9124	2.3492	5.9437	1.9498	5.8392	3.1734	2.458	1.5027	3.7339	1.9886	0	0	0.3241
ENSG00000166450	PRTG	20	5	7	18	14	28	9	7	15	2	1	5	45	7	24	121	44	71	39	63	61	34	123	68	52	34	36	25	144	52	5.892	2.0242	2.3304	6.4947	4.5304	9.0607	3.5237	2.1898	4.1782	0.5078	0.3173	1.3655	13.524	1.6336	5.3029	50.3191	15.3566	23.008
ONT.6228	ONT.6228	2	2	0	4	4	2	4	1	4	4	2	2	4	1	2	3	9	9	8	3	3	3	10	7	4	8	4	4	9	1	0.5892	0.8097	0	1.4433	1.2944	0.6472	1.5661	0.3128	1.1142	1.0155	0.6347	0.5462	1.2021	0.2334	0.4419	1.2476	3.1411	2.9165
ENSG00000214706	IFRD2	132	66	117	84	92	71	78	73	25	34	30	91	22	186	81	73	70	9	47	46	70	78	46	10	11	18	22	11	35	46	38.8873	26.7188	38.9507	30.3085	29.7715	22.9753	30.539	22.8362	6.9636	8.6319	9.5203	24.8528	6.6117	43.4071	17.8973	30.3578	24.431	2.9165
ENSG00000244405	ETV5	75	39	71	40	70	28	31	86	36	34	38	61	16	66	96	15	16	11	20	15	19	18	11	16	16	6	15	59	26	30	22.095	15.7884	23.6368	14.4326	22.6522	9.0607	12.1373	26.9029	10.0276	8.6319	12.059	16.6596	4.8085	15.4025	21.2116	6.2379	5.5842	3.5646
ENSG00000160181	TFF2	0	0	0	4	2	4	3	1	5	0	3	0	31	0	0	3	11	12	13	10	15	12	20	4	20	67	100	3	22	12	0	0	0	1.4433	0.6472	1.2944	1.1746	0.3128	1.3927	0	0.952	0	9.3165	0	0	1.2476	3.8392	3.8887
ONT.11665	ONT.11665	5	2	0	4	3	4	1	2	4	1	1	0	10	1	1	2	7	5	3	10	10	8	2	8	4	6	5	3	4	5	1.473	0.8097	0	1.4433	0.9708	1.2944	0.3915	0.6256	1.1142	0.2539	0.3173	0	3.0053	0.2334	0.221	0.8317	2.4431	1.6203
ENSG00000181104	F2R	11	47	10	36	24	31	16	12	13	3	6	2	2	7	6	9	6	5	4	8	15	14	7	5	5	4	12	16	4	7	3.2406	19.027	3.3291	12.9894	7.7665	10.0315	6.2644	3.7539	3.6211	0.7616	1.9041	0.5462	0.6011	1.6336	1.3257	3.7427	2.0941	1.6203
ENSG00000174437	ATP2A2	23	12	19	19	24	46	15	37	21	25	16	19	14	14	74	14	24	18	29	27	28	13	25	19	21	23	74	27	27	570	6.7758	4.858	6.3253	6.8555	7.7665	14.8854	5.8729	11.5745	5.8495	6.347	5.0775	5.189	4.2075	3.2672	16.3506	5.822	8.3763	5.833
ENSG00000133794	ARNTL	245	88	64	39	61	67	30	114	21	50	51	89	48	25	61	30	6	27	5	13	9	8	33	14	12	9	33	89	3	9	72.1772	35.6251	21.3064	14.0718	19.7398	21.681	11.7458	35.662	5.8495	12.694	16.1845	24.3066	14.4256	5.8343	13.4782	12.4758	2.0941	8.7495
ENSG00000162614	NEXN	9	37	16	39	41	58	29	28	38	40	39	17	164	12	34	42	76	53	48	65	69	39	75	85	65	75	181	157	62	1372	2.6514	14.9787	5.3266	14.0718	13.2677	18.7686	11.3542	8.7591	10.5847	10.1552	12.3764	4.6428	49.2874	2.8005	7.5125	17.4661	26.5251	17.175
ENSG00000108370	RGS9	5	6	6	9	8	15	9	21	10	2	6	5	27	7	5	18	19	21	11	15	24	16	33	26	17	30	27	13	25	11	1.473	2.429	1.9975	3.2473	2.5888	4.8539	3.5237	6.5693	2.7855	0.5078	1.9041	1.3655	8.1144	1.6336	1.1048	7.4855	6.6313	6.8052
ENSG00000107816	LZTS2	13	6	13	17	17	34	9	39	22	23	20	27	13	22	175	8	13	3	14	15	8	4	13	11	11	10	18	42	17	23	3.8298	2.429	4.3279	6.1339	5.5013	11.0023	3.5237	12.2001	6.128	5.8392	6.3469	7.3739	3.9069	5.1342	38.6671	3.3269	4.5372	0.9722
ENSG00000116194	ANGPTL1	155	24	37	140	75	76	81	31	104	29	64	74	227	69	54	306	258	295	214	221	359	157	272	349	427	406	581	104	472	335	45.6631	9.7159	12.3178	50.5142	24.2703	24.5933	31.7135	9.6975	28.9687	7.3625	20.31	20.21	68.221	16.1026	11.9316	127.253	90.0458	95.5966
ENSG00000007062	PROM1	0	6	0	33	2	0	2	0	4	4	0	0	13	3	1	19	46	8	61	3	8	5	22	9	31	29	7	2	29	3	0	2.429	0	11.9069	0.6472	0	0.7831	0	1.1142	1.0155	0	0	3.9069	0.7001	0.221	7.9013	16.0547	2.5924
ONT.13301	ONT.13301	10	31	5	102	40	7	9	12	37	6	8	6	175	64	20	66	211	14	194	130	11	12	185	192	274	88	38	75	501	100	2.946	12.5498	1.6646	36.8032	12.9441	2.2652	3.5237	3.7539	10.3062	1.5233	2.5387	1.6386	52.5933	14.9358	4.4191	27.4468	73.6421	4.5368
ENSG00000160183	TMPRSS3	7	0	11	7	5	5	9	3	7	0	8	1	38	14	2	14	13	23	11	11	14	12	14	21	28	25	21	13	23	9	2.0622	0	3.662	2.5257	1.618	1.618	3.5237	0.9385	1.9498	0	2.5387	0.2731	11.4203	3.2672	0.4419	5.822	4.5372	7.4533
ENSG00000198938	MT-CO3	1313	1770	2525	1973	5558	3389	1729	3887	5123	11605	3255	6389	2642	5959	22994	1216	2052	1502	1784	2213	1938	1423	2054	2369	2835	2456	3494	2978	2430	6510	386.811	716.551	840.603	711.889	1798.59	1096.67	676.947	1215.95	1426.99	2946.27	1032.95	1744.88	794.008	1390.66	5080.63	505.686	716.178	486.732
ONT.8798	ONT.8798	3	1	2	10	2	6	0	6	3	1	1	1	7	0	0	7	22	4	15	5	12	9	7	7	7	12	6	1	6	3	0.8838	0.4048	0.6658	3.6082	0.6472	1.9416	0	1.8769	0.8356	0.2539	0.3173	0.2731	2.1037	0	0	2.911	7.6783	1.2962
ENSG00000162496	DHRS3	642	183	418	204	290	400	198	375	224	401	323	409	357	547	866	217	169	138	163	96	165	175	230	125	210	192	300	339	226	187	189.134	74.084	139.157	73.6064	93.845	129.439	77.522	117.309	62.3942	101.805	102.502	111.701	107.29	127.654	191.347	90.2417	58.9835	44.7197
ENSG00000163347	CLDN1	1005	449	543	269	536	275	181	412	403	256	336	283	9	405	363	16	10	46	5	15	12	39	27	6	4	2	15	291	11	18	296.074	181.769	180.771	97.0594	173.451	88.989	70.866	128.884	112.254	64.993	106.627	77.2894	2.7048	94.5154	80.2065	6.6538	3.4901	14.9066
ONT.27404	ONT.27404	7	10	2	15	4	12	3	4	3	1	10	3	23	0	1	39	66	13	64	19	40	15	25	7	11	16	50	6	19	12	2.0622	4.0483	0.6658	5.4122	1.2944	3.8832	1.1746	1.2513	0.8356	0.2539	3.1734	0.8193	6.9123	0	0.221	16.2186	23.035	4.2127
ENSG00000197444	OGDHL	12	9	18	64	34	31	43	8	22	10	14	19	126	24	12	84	196	50	161	65	107	116	116	46	72	74	97	28	94	16	3.5352	3.6435	5.9924	23.0922	11.0025	10.0315	16.8356	2.5026	6.128	2.5388	4.4428	5.189	37.8672	5.6009	2.6515	34.9323	68.4069	16.2028
ONT.5922	ONT.5922	3	5	4	5	2	6	7	14	8	1	5	1	14	6	1	12	19	10	18	6	16	14	20	10	17	11	7	6	21	4	0.8838	2.0242	1.3316	1.8041	0.6472	1.9416	2.7407	4.3795	2.2284	0.2539	1.5867	0.2731	4.2075	1.4002	0.221	4.9903	6.6313	3.2406
ENSG00000214026	MRPL23	60	29	67	20	128	31	50	197	20	12	13	13	11	30	23	15	27	6	13	15	19	37	20	14	10	16	9	15	17	13	17.676	11.7401	22.3051	7.2163	41.4212	10.0315	19.5763	61.6264	5.5709	3.0465	4.1255	3.5504	3.3059	7.0011	5.082	6.2379	9.4234	1.9443
ENSG00000142627	EPHA2	22	17	10	14	18	24	6	21	9	14	26	17	11	22	62	9	11	7	8	6	4	5	3	10	7	10	8	25	12	12	6.4812	6.8821	3.3291	5.0514	5.8249	7.7663	2.3492	6.5693	2.5069	3.5543	8.2509	4.6428	3.3059	5.1342	13.6992	3.7427	3.8392	2.2684
ONT.24340	ONT.24340	7	1	6	15	11	11	4	3	10	3	6	4	15	1	6	11	19	29	14	6	30	9	30	14	10	29	26	5	15	13	2.0622	0.4048	1.9975	5.4122	3.5596	3.5596	1.5661	0.9385	2.7855	0.7616	1.9041	1.0924	4.508	0.2334	1.3257	4.5745	6.6313	9.3976
ENSG00000104044	OCA2	5	1	1	6	4	5	7	2	3	0	2	1	11	2	1	25	8	8	9	17	5	4	19	15	10	6	16	3	34	9	1.473	0.4048	0.3329	2.1649	1.2944	1.618	2.7407	0.6256	0.8356	0	0.6347	0.2731	3.3059	0.4667	0.221	10.3965	2.7921	2.5924
ENSG00000013588	GPRC5A	436	326	465	362	404	389	317	397	643	694	498	529	404	1638	881	199	319	230	278	347	154	168	204	282	249	308	374	382	555	256	128.446	131.975	154.804	130.615	130.736	125.879	124.113	124.191	179.105	176.192	158.037	144.474	121.415	382.262	194.661	82.7562	111.336	74.5329
ENSG00000181218	HIST3H2A	17	24	37	19	5	13	5	69	6	32	52	30	4	62	23	3	3	7	3	4	5	5	3	3	2	1	4	2	1	4	5.0082	9.7159	12.3178	6.8555	1.618	4.2068	1.9576	21.5849	1.6713	8.1241	16.5018	8.1932	1.2021	14.469	5.082	1.2476	1.047	2.2684
ENSG00000169245	CXCL10	28	362	190	49	122	179	637	179	327	119	89	63	37	47	68	98	15	388	14	6	77	151	53	90	113	27	6	43	21	47	8.2488	146.549	63.2533	17.68	39.4796	57.9238	249.401	55.9955	91.0844	30.2116	28.2435	17.2058	11.1197	10.9685	15.0249	40.7543	5.2352	125.734
ONT.10466	ENSG00000261399(AL031710.1/Ensembl),NONHSAG018271.2(-/NONCODE)	3	1	1	36	20	17	28	3	11	1	10	8	77	0	5	50	152	49	144	68	96	65	79	43	82	133	112	23	60	34	0.8838	0.4048	0.3329	12.9894	6.4721	5.5011	10.9627	0.9385	3.064	0.2539	3.1734	2.1849	23.141	0	1.1048	20.793	53.0502	15.8788
ENSG00000197696	NMB	209	5	12	34	30	21	14	27	0	3	11	44	6	9	11	16	13	3	7	16	9	13	5	5	6	5	24	39	10	7	61.5715	2.0242	3.9949	12.2677	9.7081	6.7955	5.4814	8.4463	0	0.7616	3.4908	12.0167	1.8032	2.1003	2.4305	6.6538	4.5372	0.9722
ENSG00000169946	ZFPM2	6	5	1	8	4	7	4	4	9	0	2	1	21	0	1	9	22	8	7	10	8	5	17	8	4	4	22	8	19	17	1.7676	2.0242	0.3329	2.8865	1.2944	2.2652	1.5661	1.2513	2.5069	0	0.6347	0.2731	6.3112	0	0.221	3.7427	7.6783	2.5924
ONT.613	ONT.613	4	6	1	8	7	3	7	1	4	0	7	1	9	5	5	13	27	4	19	4	10	14	18	7	3	9	4	2	15	2	1.1784	2.429	0.3329	2.8865	2.2652	0.9708	2.7407	0.3128	1.1142	0	2.2214	0.2731	2.7048	1.1669	1.1048	5.4062	9.4234	1.2962
ENSG00000175097	RAG2	0	0	0	4	5	3	3	2	3	0	0	1	13	0	0	5	30	11	23	9	8	19	19	5	6	11	42	4	7	1	0	0	0	1.4433	1.618	0.9708	1.1746	0.6256	0.8356	0	0	0.2731	3.9069	0	0	2.0793	10.4704	3.5646
ENSG00000069535	MAOB	6	3	2	9	5	9	8	6	6	3	5	0	12	0	3	1	27	9	17	4	19	7	5	4	7	5	16	6	15	31	1.7676	1.2145	0.6658	3.2473	1.618	2.9124	3.1322	1.8769	1.6713	0.7616	1.5867	0	3.6064	0	0.6629	0.4159	9.4234	2.9165
ENSG00000285547	AL133500.1	209	49	83	121	166	31	44	181	96	493	229	885	1	60	692	2	4	1	0	1	2	2	3	1	7	0	8	181	4	1	61.5715	19.8367	27.6317	43.6587	53.7182	10.0315	17.2271	56.6212	26.7404	125.162	72.6716	241.7	0.3005	14.0023	152.901	0.8317	1.3961	0.3241
ENSG00000005884	ITGA3	214	130	186	122	213	218	63	370	156	128	95	202	52	113	526	56	46	40	41	36	33	30	53	47	38	39	95	157	50	49	63.0445	52.628	61.9217	44.0195	68.9275	70.544	24.6661	115.745	43.4531	32.4965	30.1476	55.1677	15.6277	26.371	116.222	23.2882	16.0547	12.9622
ENSG00000198805	PNP	270	1329	320	140	311	195	136	222	238	249	98	149	53	196	130	61	56	124	64	152	80	81	69	49	66	56	72	108	68	73	79.5422	538.02	106.532	50.5142	100.641	63.1013	53.2474	69.447	66.2938	63.2159	31.0996	40.693	15.9282	45.7408	28.7241	25.3675	19.5448	40.183
ONT.19806	ONT.19806	8	10	10	12	6	24	6	6	11	5	4	2	1	1	5	2	3	3	4	3	5	6	6	1	11	1	4	6	1	0	2.3568	4.0483	3.3291	4.3298	1.9416	7.7663	2.3492	1.8769	3.064	1.2694	1.2694	0.5462	0.3005	0.2334	1.1048	0.8317	1.047	0.9722
ENSG00000138336	TET1	14	4	14	13	8	21	12	13	11	5	4	6	21	2	8	20	49	34	33	28	45	31	37	15	10	7	16	11	13	15	4.1244	1.6193	4.6608	4.6906	2.5888	6.7955	4.6983	4.0667	3.064	1.2694	1.2694	1.6386	6.3112	0.4667	1.7676	8.3172	17.1017	11.0179
ENSG00000132002	DNAJB1	190	133	166	221	221	119	200	139	264	229	210	180	695	292	167	294	367	638	394	3271	178	195	381	272	477	1155	502	193	1570	394	55.9741	53.8425	55.2634	79.7403	71.5163	38.508	78.305	43.4826	73.536	58.1383	66.6421	49.1593	208.87	68.1445	36.8994	122.263	128.088	206.748
ONT.25284	ONT.25284	2	2	4	29	20	27	11	3	9	1	5	2	23	1	6	57	98	34	87	41	53	33	36	63	61	45	40	10	27	40	0.5892	0.8097	1.3316	10.4637	6.4721	8.7371	4.3068	0.9385	2.5069	0.2539	1.5867	0.5462	6.9123	0.2334	1.3257	23.704	34.2034	11.0179
ONT.26213	ONT.26213	1	2	3	3	4	2	2	5	2	1	3	5	4	0	1	8	5	7	8	5	7	10	6	4	4	6	3	5	3	5	0.2946	0.8097	0.9987	1.0824	1.2944	0.6472	0.7831	1.5641	0.5571	0.2539	0.952	1.3655	1.2021	0	0.221	3.3269	1.7451	2.2684
ONT.3143	ONT.3143	10	4	1	13	12	11	9	5	8	1	6	1	19	3	7	23	25	14	29	18	30	9	26	17	25	21	35	4	14	13	2.946	1.6193	0.3329	4.6906	3.8832	3.5596	3.5237	1.5641	2.2284	0.2539	1.9041	0.2731	5.7101	0.7001	1.5467	9.5648	8.7254	4.5368
ENSG00000163431	LMOD1	29	33	29	79	52	63	40	15	47	44	43	19	207	21	35	111	204	123	186	158	172	108	183	153	263	168	341	129	240	233	8.5434	13.3594	9.6545	28.5044	16.8274	20.3866	15.661	4.6924	13.0916	11.1707	13.6458	5.189	62.2103	4.9008	7.7334	46.1605	71.199	39.8589
ENSG00000177707	NECTIN3	10	6	3	20	8	16	6	3	11	5	4	6	27	8	9	22	20	20	20	16	17	6	39	13	13	11	24	40	31	21	2.946	2.429	0.9987	7.2163	2.5888	5.1775	2.3492	0.9385	3.064	1.2694	1.2694	1.6386	8.1144	1.867	1.9886	9.1489	6.9803	6.4811
ENSG00000123975	CKS2	91	149	145	107	159	253	199	239	246	336	180	225	60	401	668	32	87	158	90	71	120	188	167	26	53	67	63	117	39	66	26.8087	60.3198	48.2723	38.6073	51.4529	81.8699	77.9135	74.765	68.5222	85.3033	57.1218	61.4492	18.032	93.5819	147.598	13.3075	30.3643	51.2009
ENSG00000133121	STARD13	61	35	37	86	55	61	47	20	43	5	34	14	147	21	24	81	225	93	180	160	120	86	113	77	49	113	161	58	125	75	17.9706	14.1691	12.3178	31.0302	17.7982	19.7394	18.4017	6.2565	11.9775	1.2694	10.7897	3.8235	44.1783	4.9008	5.3029	33.6847	78.5283	30.1372
ENSG00000058085	LAMC2	288	227	437	201	383	136	103	186	264	334	169	173	110	234	282	123	82	82	61	93	64	59	83	96	74	73	102	226	126	45	84.845	91.8966	145.483	72.524	123.94	44.0091	40.3271	58.1853	73.536	84.7956	53.631	47.2476	33.0586	54.6089	62.3092	51.1508	28.6192	26.5726
ENSG00000046889	PREX2	4	6	1	13	9	20	12	2	9	4	9	2	40	1	5	30	28	17	25	18	38	31	23	20	16	18	24	14	21	32	1.1784	2.429	0.3329	4.6906	2.9124	6.4719	4.6983	0.6256	2.5069	1.0155	2.8561	0.5462	12.0213	0.2334	1.1048	12.4758	9.7724	5.509
ENSG00000123560	PLP1	5	1	1	0	1	3	1	2	2	2	1	9	6	0	0	8	6	3	6	3	10	6	5	23	19	9	16	13	19	28	1.473	0.4048	0.3329	0	0.3236	0.9708	0.3915	0.6256	0.5571	0.5078	0.3173	2.458	1.8032	0	0	3.3269	2.0941	0.9722
ONT.2761	ENSG00000232628(AC092809.2/Ensembl),NONHSAG004427.2(-/NONCODE)	9	8	4	13	9	5	3	22	14	15	14	32	6	2	6	7	2	3	0	2	1	8	5	2	5	3	3	13	2	1	2.6514	3.2386	1.3316	4.6906	2.9124	1.618	1.1746	6.8821	3.8996	3.8082	4.4428	8.7394	1.8032	0.4667	1.3257	2.911	0.698	0.9722
ENSG00000139351	SYCP3	5	2	7	8	12	5	4	3	19	109	19	68	14	1	129	0	7	5	5	1	3	0	1	16	16	13	15	46	5	7	1.473	0.8097	2.3304	2.8865	3.8832	1.618	1.5661	0.9385	5.2924	27.6728	6.0295	18.5713	4.2075	0.2334	28.5031	0	2.4431	1.6203
ONT.27101	ONT.27101	2	2	2	15	7	11	16	1	5	2	4	0	12	1	3	6	39	6	52	26	22	13	4	17	11	6	7	5	4	9	0.5892	0.8097	0.6658	5.4122	2.2652	3.5596	6.2644	0.3128	1.3927	0.5078	1.2694	0	3.6064	0.2334	0.6629	2.4952	13.6116	1.9443
ONT.24278	NONHSAG043870.3(-/NONCODE),ENSG00000231769(AL035701.1/Ensembl),NONHSAG043870.3(-/NONCODE)	1	0	2	6	2	0	1	1	2	1	1	4	5	7	3	3	5	1	5	2	2	3	5	4	6	6	13	6	15	7	0.2946	0	0.6658	2.1649	0.6472	0	0.3915	0.3128	0.5571	0.2539	0.3173	1.0924	1.5027	1.6336	0.6629	1.2476	1.7451	0.3241
ENSG00000184574	LPAR5	23	26	39	6	35	10	10	40	8	7	5	20	1	11	68	2	1	0	1	1	0	2	3	4	4	1	1	19	0	1	6.7758	10.5256	12.9836	2.1649	11.3261	3.236	3.9153	12.513	2.2284	1.7772	1.5867	5.4621	0.3005	2.5671	15.0249	0.8317	0.349	0
ENSG00000214756	CSKMT	112	16	36	31	31	25	21	109	118	175	134	191	88	216	352	47	29	43	29	16	23	16	78	71	58	66	63	105	50	102	32.9953	6.4773	11.9848	11.1853	10.0317	8.0899	8.222	34.0978	32.8684	44.4288	42.524	52.1635	26.4469	50.4082	77.776	19.5454	10.1214	13.9344
ENSG00000143502	SUSD4	40	12	16	6	4	6	3	22	5	16	11	11	4	3	12	3	1	5	1	4	0	5	4	0	2	1	6	32	7	3	11.784	4.858	5.3266	2.1649	1.2944	1.9416	1.1746	6.8821	1.3927	4.0621	3.4908	3.0042	1.2021	0.7001	2.6515	1.2476	0.349	1.6203
ENSG00000128604	IRF5	31	15	12	4	14	12	18	18	2	6	2	7	3	8	11	4	1	9	2	0	6	7	4	2	2	0	1	5	2	0	9.1326	6.0725	3.9949	1.4433	4.5304	3.8832	7.0475	5.6308	0.5571	1.5233	0.6347	1.9118	0.9016	1.867	2.4305	1.6634	0.349	2.9165
ENSG00000158481	CD1C	9	53	45	64	57	26	28	42	38	88	50	30	16	10	27	30	9	47	5	1	19	25	35	15	16	6	10	33	3	7	2.6514	21.456	14.981	23.0922	18.4454	8.4135	10.9627	13.1386	10.5847	22.3414	15.8672	8.1932	4.8085	2.3337	5.9658	12.4758	3.1411	15.2306
ENSG00000254087	LYN	23	13	16	13	16	44	8	53	27	26	16	12	11	18	98	10	5	15	9	8	8	10	16	3	10	7	28	16	12	15	6.7758	5.2628	5.3266	4.6906	5.1777	14.2382	3.1322	16.5797	7.5207	6.6009	5.0775	3.2773	3.3059	4.2007	21.6536	4.1586	1.7451	4.8608
ENSG00000258947	TUBB3	33	27	27	9	18	25	10	128	10	9	3	10	0	3	6	2	0	2	1	0	2	5	5	0	0	0	1	4	0	0	9.7218	10.9304	8.9886	3.2473	5.8249	8.0899	3.9153	40.0415	2.7855	2.2849	0.952	2.7311	0	0.7001	1.3257	0.8317	0	0.6481
ENSG00000074071	MRPS34	190	161	201	57	207	130	171	203	22	25	20	29	22	27	59	51	19	11	14	15	24	137	15	16	8	9	43	26	13	29	55.9741	65.1778	66.9154	20.5665	66.9859	42.0675	66.9508	63.5033	6.128	6.347	6.3469	7.9201	6.6117	6.301	13.0363	21.2089	6.6313	3.5646
ENSG00000178741	COX5A	424	373	569	154	588	407	411	596	36	28	21	101	48	104	86	173	88	30	63	90	97	430	70	14	16	22	68	33	32	154	124.911	151.002	189.427	55.5656	190.279	131.704	160.917	186.443	10.0276	7.1086	6.6642	27.5839	14.4256	24.2706	19.0021	71.9439	30.7133	9.7217
ENSG00000130208	APOC1	1720	511	507	243	195	384	374	533	703	727	782	2522	117	583	1268	174	252	518	446	30	157	296	177	156	300	67	279	1204	127	174	506.713	206.869	168.786	87.6782	63.1027	124.261	146.43	166.735	195.817	184.57	248.162	688.777	35.1624	136.055	280.171	72.3597	87.9517	167.861
ENSG00000162616	DNAJB4	210	93	116	186	195	144	135	83	156	131	210	190	594	146	152	221	357	429	358	1629	168	240	377	221	265	492	356	265	858	494	61.8661	37.6493	38.6178	67.1117	63.1027	46.5979	52.8559	25.9644	43.4531	33.2582	66.6421	51.8904	178.517	34.0722	33.5851	91.9052	124.598	139.02
ENSG00000168140	VASN	34	16	24	16	28	29	23	29	15	19	18	11	5	17	104	7	8	8	7	10	8	2	4	3	4	4	7	21	6	13	10.0164	6.4773	7.9899	5.7731	9.0609	9.3843	9.0051	9.0719	4.1782	4.8237	5.7122	3.0042	1.5027	3.9673	22.9793	2.911	2.7921	2.5924
ONT.12739	ONT.12739	26	3	8	7	4	4	3	2	2	12	15	12	5	5	17	0	2	1	1	0	2	1	4	2	5	5	6	6	0	0	7.6596	1.2145	2.6633	2.5257	1.2944	1.2944	1.1746	0.6256	0.5571	3.0465	4.7601	3.2773	1.5027	1.1669	3.7562	0	0.698	0.3241
ONT.7422	ONT.7422	4	7	2	25	5	15	5	4	5	1	2	3	39	2	0	28	52	29	24	24	34	21	45	12	19	29	64	5	21	9	1.1784	2.8338	0.6658	9.0204	1.618	4.8539	1.9576	1.2513	1.3927	0.2539	0.6347	0.8193	11.7208	0.4667	0	11.6441	18.1488	9.3976
ENSG00000178149	DALRD3	83	41	51	37	41	43	38	55	12	7	8	35	22	28	42	37	14	6	5	25	19	34	27	17	15	10	16	19	11	16	24.4519	16.5981	16.9785	13.3502	13.2677	13.9146	14.878	17.2053	3.3425	1.7772	2.5387	9.5588	6.6117	6.5344	9.2801	15.3868	4.8862	1.9443
ONT.9735	ONT.9735	13	0	6	4	4	4	1	3	4	1	3	3	19	1	2	5	13	20	8	14	12	3	14	16	6	9	6	5	5	12	3.8298	0	1.9975	1.4433	1.2944	1.2944	0.3915	0.9385	1.1142	0.2539	0.952	0.8193	5.7101	0.2334	0.4419	2.0793	4.5372	6.4811
ENSG00000197748	CFAP43	8	1	1	5	2	7	4	0	2	2	3	1	9	2	0	11	18	12	13	6	10	4	7	2	4	7	5	5	8	3	2.3568	0.4048	0.3329	1.8041	0.6472	2.2652	1.5661	0	0.5571	0.5078	0.952	0.2731	2.7048	0.4667	0	4.5745	6.2823	3.8887
ONT.23775	ONT.23775	1	0	4	5	1	4	2	5	1	1	5	3	7	5	2	9	5	6	6	5	11	7	6	6	2	5	20	6	10	6	0.2946	0	1.3316	1.8041	0.3236	1.2944	0.7831	1.5641	0.2785	0.2539	1.5867	0.8193	2.1037	1.1669	0.4419	3.7427	1.7451	1.9443
ENSG00000138400	MDH1B	15	2	4	10	7	9	8	1	11	7	5	5	39	12	5	27	34	19	29	12	27	20	28	33	30	26	26	12	38	7	4.419	0.8097	1.3316	3.6082	2.2652	2.9124	3.1322	0.3128	3.064	1.7772	1.5867	1.3655	11.7208	2.8005	1.1048	11.2282	11.8665	6.1571
ENSG00000272573	MUSTN1	4	14	8	33	16	47	22	6	36	9	31	18	61	7	10	30	51	37	40	41	107	30	32	133	82	40	232	100	57	2899	1.1784	5.6676	2.6633	11.9069	5.1777	15.209	8.6136	1.8769	10.0276	2.2849	9.8376	4.9159	18.3325	1.6336	2.2095	12.4758	17.7997	11.9901
ONT.5954	ONT.5954	15	3	9	8	3	9	0	4	2	7	4	4	3	5	5	3	2	5	5	1	7	4	0	1	1	4	0	3	2	1	4.419	1.2145	2.9962	2.8865	0.9708	2.9124	0	1.2513	0.5571	1.7772	1.2694	1.0924	0.9016	1.1669	1.1048	1.2476	0.698	1.6203
ENSG00000104825	NFKBIB	10	5	11	8	10	8	8	17	4	2	3	5	3	12	19	3	10	2	3	3	8	4	6	2	1	2	9	1	3	4	2.946	2.0242	3.662	2.8865	3.236	2.5888	3.1322	5.318	1.1142	0.5078	0.952	1.3655	0.9016	2.8005	4.1981	1.2476	3.4901	0.6481
ENSG00000099958	DERL3	33	428	176	39	149	237	495	275	499	167	29	110	26	43	77	28	13	270	11	22	109	205	128	150	72	26	50	38	8	42	9.7218	173.268	58.5925	14.0718	48.2169	76.6924	193.805	86.0266	138.994	42.3978	9.203	30.0418	7.8139	10.035	17.0135	11.6441	4.5372	87.4952
ENSG00000157884	CIB4	0	0	0	0	2	2	4	0	0	0	1	2	11	1	1	13	9	9	9	7	7	8	21	9	16	18	29	4	6	8	0	0	0	0	0.6472	0.6472	1.5661	0	0	0	0.3173	0.5462	3.3059	0.2334	0.221	5.4062	3.1411	2.9165
ENSG00000133710	SPINK5	1	0	2	3	3	7	4	0	2	2	1	0	2	10	4	7	7	23	3	7	27	22	4	11	22	1	19	1	80	35	0.2946	0	0.6658	1.0824	0.9708	2.2652	1.5661	0	0.5571	0.5078	0.3173	0	0.6011	2.3337	0.8838	2.911	2.4431	7.4533
ENSG00000154556	SORBS2	270	81	109	440	341	339	308	56	281	56	151	110	1000	137	74	1200	1264	464	1124	897	948	651	769	668	710	889	1534	481	1304	535	79.5422	32.7913	36.2874	158.759	110.349	109.699	120.59	17.5182	78.2713	14.2172	47.9188	30.0418	300.533	31.9719	16.3506	499.033	441.154	150.362
ENSG00000166278	C2	32	107	69	30	36	37	69	40	73	113	36	39	13	10	41	12	13	54	12	1	24	41	16	37	32	3	19	34	8	14	9.4272	43.3169	22.9709	10.8245	11.6497	11.9731	27.0152	12.513	20.3338	28.6883	11.4244	10.6512	3.9069	2.3337	9.0591	4.9903	4.5372	17.499
ENSG00000115221	ITGB6	44	102	76	75	59	49	37	48	93	47	45	28	22	73	59	17	14	21	23	7	13	14	10	5	15	13	27	39	13	25	12.9624	41.2927	25.3013	27.0612	19.0926	15.8562	14.4864	15.0156	25.9047	11.9323	14.2804	7.647	6.6117	17.0361	13.0363	7.0696	4.8862	6.8052
ONT.1310	ONT.1310	13	6	14	10	8	5	9	12	21	40	27	37	12	30	49	5	10	5	6	8	8	10	8	8	16	8	17	15	16	8	3.8298	2.429	4.6608	3.6082	2.5888	1.618	3.5237	3.7539	5.8495	10.1552	8.5683	10.105	3.6064	7.0011	10.8268	2.0793	3.4901	1.6203
ONT.2474	ONT.2474	108	15	20	38	25	26	7	23	6	69	109	139	1	12	29	0	2	0	0	0	0	0	0	0	1	0	1	69	0	0	31.8169	6.0725	6.6582	13.711	8.0901	8.4135	2.7407	7.195	1.6713	17.5177	34.5904	37.9619	0.3005	2.8005	6.4077	0	0.698	0
ENSG00000153902	LGI4	7	2	1	5	7	11	10	3	4	4	4	4	29	1	6	21	10	20	15	5	12	13	14	22	26	12	44	21	20	39	2.0622	0.8097	0.3329	1.8041	2.2652	3.5596	3.9153	0.9385	1.1142	1.0155	1.2694	1.0924	8.7155	0.2334	1.3257	8.7331	3.4901	6.4811
ONT.24361	ONT.24361	19	3	39	19	34	13	23	24	9	35	23	15	9	24	94	5	8	15	3	12	12	1	6	10	18	21	13	5	10	9	5.5974	1.2145	12.9836	6.8555	11.0025	4.2068	9.0051	7.5078	2.5069	8.8858	7.2989	4.0966	2.7048	5.6009	20.7697	2.0793	2.7921	4.8608
ENSG00000057657	PRDM1	156	96	114	60	51	54	49	204	29	39	43	277	31	64	64	22	21	79	27	9	20	30	103	13	4	11	120	83	29	16	45.9577	38.8638	37.952	21.6489	16.5038	17.4742	19.1847	63.8161	8.0778	9.9013	13.6458	75.6508	9.3165	14.9358	14.1411	9.1489	7.3293	25.6004
ONT.28609	ONT.28609	2	1	0	4	0	2	2	0	1	1	1	1	15	3	2	5	8	7	5	8	5	4	13	6	5	7	12	4	4	7	0.5892	0.4048	0	1.4433	0	0.6472	0.7831	0	0.2785	0.2539	0.3173	0.2731	4.508	0.7001	0.4419	2.0793	2.7921	2.2684
ENSG00000166816	LDHD	1	2	0	5	1	4	1	0	3	1	1	3	12	1	4	7	10	5	15	7	4	2	6	2	4	5	10	7	5	10	0.2946	0.8097	0	1.8041	0.3236	1.2944	0.3915	0	0.8356	0.2539	0.3173	0.8193	3.6064	0.2334	0.8838	2.911	3.4901	1.6203
ENSG00000164199	ADGRV1	1	1	0	5	7	5	5	0	14	3	2	2	29	2	0	19	22	15	24	26	18	18	32	109	21	17	43	26	22	16	0.2946	0.4048	0	1.8041	2.2652	1.618	1.9576	0	3.8996	0.7616	0.6347	0.5462	8.7155	0.4667	0	7.9013	7.6783	4.8608
ENSG00000132376	INPP5K	104	66	75	80	78	69	63	42	8	27	23	77	63	115	53	60	25	6	20	42	37	45	54	15	9	10	45	29	13	17	30.6385	26.7188	24.9684	28.8653	25.2411	22.3282	24.6661	13.1386	2.2284	6.8547	7.2989	21.0293	18.9336	26.8377	11.7106	24.9516	8.7254	1.9443
ONT.12169	NONHSAG022043.2(-/NONCODE)	4	1	7	2	5	6	1	1	5	11	6	5	4	13	5	3	2	2	1	1	2	1	3	2	4	1	5	4	4	4	1.1784	0.4048	2.3304	0.7216	1.618	1.9416	0.3915	0.3128	1.3927	2.7927	1.9041	1.3655	1.2021	3.0338	1.1048	1.2476	0.698	0.6481
ENSG00000198712	MT-CO2	6912	7007	10866	11920	22617	4485	3568	19645	30874	38546	19881	40453	11696	57050	84702	5549	10746	8736	9454	10195	4832	3973	8646	11561	12880	12939	19840	14416	14662	27427	2036.28	2836.65	3617.42	4300.92	7318.94	1451.33	1396.96	6145.43	8599.82	9786.02	6309.1	11048	3515.03	13313.8	18715.3	2307.61	3750.51	2830.95
ENSG00000162772	ATF3	17	11	9	22	18	54	30	8	38	3	34	17	67	21	10	14	31	107	30	264	3	99	21	18	9	43	53	53	149	98	5.0082	4.4531	2.9962	7.9379	5.8249	17.4742	11.7458	2.5026	10.5847	0.7616	10.7897	4.6428	20.1357	4.9008	2.2095	5.822	10.8195	34.674
ENSG00000163710	PCOLCE2	1	3	0	0	3	13	0	3	1	4	2	2	7	0	0	7	5	3	6	2	6	1	6	16	16	9	23	10	10	63	0.2946	1.2145	0	0	0.9708	4.2068	0	0.9385	0.2785	1.0155	0.6347	0.5462	2.1037	0	0	2.911	1.7451	0.9722
ONT.4385	ENSG00000254489(MPPED2-AS1/Ensembl),NONHSAG063903.2(-/NONCODE)	0	0	1	7	5	1	6	0	8	0	4	0	26	0	1	4	27	19	20	13	19	7	36	17	26	25	18	3	17	7	0	0	0.3329	2.5257	1.618	0.3236	2.3492	0	2.2284	0	1.2694	0	7.8139	0	0.221	1.6634	9.4234	6.1571
ENSG00000171115	GIMAP8	62	44	20	56	33	43	47	52	28	20	41	32	63	19	18	97	86	100	82	43	91	69	61	65	130	84	152	58	135	104	18.2652	17.8126	6.6582	20.2057	10.6789	13.9146	18.4017	16.2669	7.7993	5.0776	13.0111	8.7394	18.9336	4.4341	3.9772	40.3385	30.0153	32.4056
ENSG00000099194	SCD	27	36	41	23	47	23	24	42	23	23	8	38	4	10	32	6	18	13	36	3	8	23	21	3	9	1	44	12	10	11	7.9542	14.5739	13.6494	8.2988	15.2094	7.4427	9.3966	13.1386	6.4065	5.8392	2.5387	10.3781	1.2021	2.3337	7.0705	2.4952	6.2823	4.2127
ONT.16369	ONT.16369	11	3	15	4	8	7	14	5	12	31	7	19	3	20	35	0	0	1	5	2	1	3	1	7	4	9	5	7	1	1	3.2406	1.2145	4.9937	1.4433	2.5888	2.2652	5.4814	1.5641	3.3425	7.8702	2.2214	5.189	0.9016	4.6674	7.7334	0	0	0.3241
ENSG00000141579	ZNF750	0	6	31	15	0	18	10	17	3	0	10	8	7	10	62	7	9	3	7	4	7	4	2	2	1	7	6	14	7	3	0	2.429	10.3203	5.4122	0	5.8247	3.9153	5.318	0.8356	0	3.1734	2.1849	2.1037	2.3337	13.6992	2.911	3.1411	0.9722
ENSG00000064205	WISP2	1	3	5	6	11	20	5	17	22	15	10	5	16	1	25	22	5	2	2	2	5	4	40	33	32	9	31	30	15	193	0.2946	1.2145	1.6646	2.1649	3.5596	6.4719	1.9576	5.318	6.128	3.8082	3.1734	1.3655	4.8085	0.2334	5.5239	9.1489	1.7451	0.6481
ENSG00000081479	LRP2	27	11	24	95	61	75	32	2	27	2	17	6	125	38	25	85	193	114	147	167	178	127	152	76	59	56	122	36	136	70	7.9542	4.4531	7.9899	34.2775	19.7398	24.2697	12.5288	0.6256	7.5207	0.5078	5.3948	1.6386	37.5666	8.8681	5.5239	35.3481	67.3598	36.9424
ONT.25875	ONT.25875	0	1	0	6	4	6	0	1	2	0	0	0	6	0	0	14	19	8	16	9	23	17	18	4	3	6	8	0	5	3	0	0.4048	0	2.1649	1.2944	1.9416	0	0.3128	0.5571	0	0	0	1.8032	0	0	5.822	6.6313	2.5924
ONT.3787	ONT.3787	18	1	1	19	6	4	2	10	4	5	11	6	33	10	34	28	36	17	28	24	34	16	29	27	30	50	43	11	27	23	5.3028	0.4048	0.3329	6.8555	1.9416	1.2944	0.7831	3.1282	1.1142	1.2694	3.4908	1.6386	9.9176	2.3337	7.5125	11.6441	12.5645	5.509
ENSG00000123500	COL10A1	13	161	100	82	85	57	34	21	19	84	27	18	2	6	53	0	3	1	2	1	1	0	1	1	1	2	1	197	1	1	3.8298	65.1778	33.2912	29.5869	27.5063	18.445	13.3119	6.5693	5.2924	21.3258	8.5683	4.9159	0.6011	1.4002	11.7106	0	1.047	0.3241
ENSG00000167244	IGF2	17	23	17	16	41	42	19	10	22	31	16	16	60	8	6	41	46	31	35	22	44	31	30	61	50	32	95	100	39	160	5.0082	9.3111	5.6595	5.7731	13.2677	13.591	7.439	3.1282	6.128	7.8702	5.0775	4.3697	18.032	1.867	1.3257	17.0503	16.0547	10.0457
ONT.1943	ONT.1943	0	0	0	2	3	2	1	3	10	0	0	1	56	0	0	4	11	62	12	87	5	8	8	10	20	38	25	5	34	18	0	0	0	0.7216	0.9708	0.6472	0.3915	0.9385	2.7855	0	0	0.2731	16.8298	0	0	1.6634	3.8392	20.0915
ONT.25257	ONT.25257	5	0	2	5	5	7	1	6	3	2	1	4	2	2	5	7	10	7	5	10	10	5	4	10	12	5	6	4	7	6	1.473	0	0.6658	1.8041	1.618	2.2652	0.3915	1.8769	0.8356	0.5078	0.3173	1.0924	0.6011	0.4667	1.1048	2.911	3.4901	2.2684
ENSG00000156110	ADK	382	298	413	202	393	279	255	298	250	563	338	595	186	592	621	141	149	183	167	105	159	129	191	127	155	176	214	313	191	143	112.537	120.64	137.493	72.8848	127.176	90.2834	99.8389	93.2216	69.6364	142.934	107.262	162.499	55.8991	138.156	137.213	58.6363	52.0032	59.3023
ENSG00000115009	CCL20	3	13	54	21	52	11	6	35	54	31	10	11	0	23	49	0	2	3	4	0	0	0	1	0	1	0	1	6	0	0	0.8838	5.2628	17.9773	7.5771	16.8274	3.5596	2.3492	10.9488	15.0415	7.8702	3.1734	3.0042	0	5.3675	10.8268	0	0.698	0.9722
ENSG00000115107	STEAP3	35	25	48	15	30	13	16	31	9	7	6	13	6	18	16	8	6	6	5	1	4	8	12	2	5	2	4	5	1	4	10.311	10.1208	15.9798	5.4122	9.7081	4.2068	6.2644	9.6975	2.5069	1.7772	1.9041	3.5504	1.8032	4.2007	3.5353	3.3269	2.0941	1.9443
ENSG00000105227	PRX	4	0	1	4	2	2	2	1	1	4	1	0	6	2	5	5	18	7	3	8	4	3	10	2	6	9	13	11	21	14	1.1784	0	0.3329	1.4433	0.6472	0.6472	0.7831	0.3128	0.2785	1.0155	0.3173	0	1.8032	0.4667	1.1048	2.0793	6.2823	2.2684
ENSG00000105246	EBI3	19	48	29	24	21	32	18	56	42	28	8	27	4	14	31	5	8	30	0	0	9	19	26	3	5	2	3	24	2	2	5.5974	19.4319	9.6545	8.6596	6.7957	10.3551	7.0475	17.5182	11.6989	7.1086	2.5387	7.3739	1.2021	3.2672	6.8496	2.0793	2.7921	9.7217
ENSG00000109182	CWH43	0	1	2	9	15	20	19	1	7	0	1	1	29	2	0	56	20	6	15	18	38	24	30	18	18	14	25	5	22	21	0	0.4048	0.6658	3.2473	4.8541	6.4719	7.439	0.3128	1.9498	0	0.3173	0.2731	8.7155	0.4667	0	23.2882	6.9803	1.9443
ONT.27247	ONT.27247	0	0	2	8	7	0	1	0	6	0	0	0	12	0	0	7	22	7	23	17	19	7	4	7	15	12	4	5	13	4	0	0	0.6658	2.8865	2.2652	0	0.3915	0	1.6713	0	0	0	3.6064	0	0	2.911	7.6783	2.2684
ENSG00000141469	SLC14A1	1	4	3	31	21	18	4	17	26	1	49	4	63	6	10	27	57	10	47	56	30	30	63	60	26	73	108	30	75	67	0.2946	1.6193	0.9987	11.1853	6.7957	5.8247	1.5661	5.318	7.2422	0.2539	15.5498	1.0924	18.9336	1.4002	2.2095	11.2282	19.8938	3.2406
ENSG00000078902	TOLLIP	96	48	84	66	80	57	60	75	8	20	8	58	43	52	68	55	35	7	15	33	39	45	48	6	9	15	35	20	17	18	28.2817	19.4319	27.9646	23.8138	25.8883	18.445	23.4915	23.4618	2.2284	5.0776	2.5387	15.8402	12.9229	12.1353	15.0249	22.8723	12.2155	2.2684
ENSG00000011422	PLAUR	111	203	195	138	233	118	111	165	249	312	162	177	56	191	389	18	34	36	75	28	20	58	13	40	49	54	31	134	18	61	32.7007	82.1806	64.9179	49.7926	75.3996	38.1844	43.4593	51.616	69.3578	79.2103	51.4096	48.34	16.8298	44.5739	85.9514	7.4855	11.8665	11.666
ONT.1586	ENSG00000225986(UBXN10-AS1/Ensembl),NONHSAG000566.3(-/NONCODE)	39	13	11	20	21	20	13	25	14	60	36	35	9	16	61	8	11	7	14	3	13	7	12	19	14	11	20	40	13	10	11.4894	5.2628	3.662	7.2163	6.7957	6.4719	5.0898	7.8206	3.8996	15.2327	11.4244	9.5588	2.7048	3.7339	13.4782	3.3269	3.8392	2.2684
ENSG00000114854	TNNC1	6	5	25	17	79	26	9	13	45	7	9	15	55	70	39	17	12	39	17	23	17	25	67	60	36	26	37	40	21	7652	1.7676	2.0242	8.3228	6.1339	25.5647	8.4135	3.5237	4.0667	12.5346	1.7772	2.8561	4.0966	16.5293	16.336	8.6172	7.0696	4.1882	12.6382
ENSG00000113361	CDH6	24	51	28	31	31	33	9	27	28	12	14	16	6	21	29	6	1	3	1	2	6	1	4	0	8	4	6	25	3	6	7.0704	20.6464	9.3215	11.1853	10.0317	10.6787	3.5237	8.4463	7.7993	3.0465	4.4428	4.3697	1.8032	4.9008	6.4077	2.4952	0.349	0.9722
ONT.24177	ONT.24177	4	0	4	8	5	4	4	3	8	5	2	4	11	5	5	12	12	5	6	21	15	5	5	6	14	11	6	11	13	12	1.1784	0	1.3316	2.8865	1.618	1.2944	1.5661	0.9385	2.2284	1.2694	0.6347	1.0924	3.3059	1.1669	1.1048	4.9903	4.1882	1.6203
ONT.15034	ONT.15034	17	5	7	15	15	14	24	2	1	2	4	5	15	4	3	16	54	18	45	30	44	19	5	7	7	10	6	9	13	8	5.0082	2.0242	2.3304	5.4122	4.8541	4.5303	9.3966	0.6256	0.2785	0.5078	1.2694	1.3655	4.508	0.9335	0.6629	6.6538	18.8468	5.833
ENSG00000073792	IGF2BP2	74	36	64	39	61	59	41	50	41	51	46	50	18	33	77	10	25	11	15	10	24	9	22	8	7	20	23	48	16	9	21.8004	14.5739	21.3064	14.0718	19.7398	19.0922	16.0525	15.6412	11.4204	12.9478	14.5978	13.6554	5.4096	7.7013	17.0135	4.1586	8.7254	3.5646
ENSG00000069702	TGFBR3	20	12	9	23	9	17	19	12	8	5	7	9	85	10	8	62	37	38	35	21	42	21	47	28	39	34	56	19	55	49	5.892	4.858	2.9962	8.2988	2.9124	5.5011	7.439	3.7539	2.2284	1.2694	2.2214	2.458	25.5453	2.3337	1.7676	25.7833	12.9135	12.3141
ENSG00000151725	CENPU	7	11	28	10	21	13	12	19	17	18	11	46	0	28	29	4	4	19	7	4	24	21	18	4	4	6	8	9	2	3	2.0622	4.4531	9.3215	3.6082	6.7957	4.2068	4.6983	5.9437	4.7353	4.5698	3.4908	12.5629	0	6.5344	6.4077	1.6634	1.3961	6.1571
ENSG00000229859	PGA3	2	3	0	33	11	21	23	6	29	2	5	1	86	4	2	47	65	20	59	15	46	42	74	105	17	46	35	18	53	41	0.5892	1.2145	0	11.9069	3.5596	6.7955	9.0051	1.8769	8.0778	0.5078	1.5867	0.2731	25.8458	0.9335	0.4419	19.5454	22.6859	6.4811
ONT.27281	ONT.27281	2	0	2	4	5	7	2	2	4	0	3	2	11	0	0	9	26	18	18	7	12	13	8	6	4	20	8	3	1	4	0.5892	0	0.6658	1.4433	1.618	2.2652	0.7831	0.6256	1.1142	0	0.952	0.5462	3.3059	0	0	3.7427	9.0744	5.833
ENSG00000221890	NPTXR	14	5	6	7	4	11	1	19	2	12	8	11	2	5	15	1	4	2	2	2	2	4	4	1	1	4	2	5	4	1	4.1244	2.0242	1.9975	2.5257	1.2944	3.5596	0.3915	5.9437	0.5571	3.0465	2.5387	3.0042	0.6011	1.1669	3.3143	0.4159	1.3961	0.6481
ENSG00000121410	A1BG	35	21	61	35	44	40	39	73	62	89	56	35	13	112	55	11	8	44	13	13	18	33	25	37	22	14	57	48	18	30	10.311	8.5014	20.3076	12.6285	14.2385	12.9439	15.2695	22.8362	17.2698	22.5952	17.7712	9.5588	3.9069	26.1376	12.1525	4.5745	2.7921	14.2585
ENSG00000217555	CKLF	384	537	548	399	500	449	277	747	912	1219	580	968	204	514	1064	192	217	363	215	143	230	227	248	340	301	294	326	553	245	240	113.127	217.394	182.436	143.965	161.802	145.295	108.452	233.68	254.034	309.478	184.059	264.368	61.3087	119.953	235.096	79.8452	75.7362	117.632
ENSG00000133048	CHI3L1	1388	2854	2336	1770	4896	925	568	3510	1766	4049	1173	774	21	731	6335	33	52	88	295	2	43	31	13	7	45	16	95	760	12	15	408.906	1155.39	777.683	638.644	1584.36	299.327	222.386	1098.01	491.911	1027.96	372.244	211.385	6.3112	170.595	1399.75	13.7234	18.1488	28.5169
ENSG00000077264	PAK3	11	7	2	13	12	19	9	3	9	3	6	1	91	6	1	32	16	27	14	40	19	22	35	51	43	26	22	48	39	34	3.2406	2.8338	0.6658	4.6906	3.8832	6.1483	3.5237	0.9385	2.5069	0.7616	1.9041	0.2731	27.3485	1.4002	0.221	13.3075	5.5842	8.7495
ENSG00000090382	LYZ	55	54	25	101	77	163	88	372	160	348	85	133	18	35	239	58	49	87	68	2	42	80	77	29	23	11	14	102	6	24	16.203	21.8609	8.3228	36.4424	24.9175	52.7462	34.4542	116.371	44.5673	88.3499	26.9742	36.3233	5.4096	8.168	52.8082	24.1199	17.1017	28.1929
ENSG00000164708	PGAM2	63	5	4	12	39	27	29	25	22	26	31	59	33	32	203	17	22	25	23	14	46	44	35	11	38	31	150	27	28	4777	18.5598	2.0242	1.3316	4.3298	12.6205	8.7371	11.3542	7.8206	6.128	6.6009	9.8376	16.1133	9.9176	7.4679	44.8538	7.0696	7.6783	8.1014
ENSG00000110080	ST3GAL4	3	2	6	9	5	12	6	4	9	4	4	2	5	12	8	1	2	2	2	1	4	10	1	2	1	2	5	5	3	3	0.8838	0.8097	1.9975	3.2473	1.618	3.8832	2.3492	1.2513	2.5069	1.0155	1.2694	0.5462	1.5027	2.8005	1.7676	0.4159	0.698	0.6481
ENSG00000072134	EPN2	84	50	77	32	114	74	35	129	17	19	25	13	23	16	61	26	27	29	21	23	28	52	24	14	10	14	32	24	16	29	24.7465	20.2415	25.6342	11.5461	36.8908	23.9461	13.7034	40.3543	4.7353	4.8237	7.9336	3.5504	6.9123	3.7339	13.4782	10.8124	9.4234	9.3976
ENSG00000256618	MTRNR2L1	2	2	1	9	7	16	2	11	15	30	15	8	12	12	49	1	3	3	2	5	11	2	3	7	3	3	5	6	6	26	0.5892	0.8097	0.3329	3.2473	2.2652	5.1775	0.7831	3.4411	4.1782	7.6164	4.7601	2.1849	3.6064	2.8005	10.8268	0.4159	1.047	0.9722
ENSG00000003436	TFPI	40	62	18	110	66	91	107	68	89	54	58	35	365	27	34	162	208	169	208	127	248	148	207	264	455	194	422	155	296	201	11.784	25.0995	5.9924	39.6897	21.3578	29.4473	41.8932	21.272	24.7906	13.7095	18.4059	9.5588	109.695	6.301	7.5125	67.3694	72.595	54.7655
ONT.19340	ONT.19340	101	19	68	28	76	55	27	78	58	229	84	253	4	85	172	4	4	3	3	5	0	6	3	3	3	1	10	98	1	2	29.7547	7.6918	22.638	10.1028	24.5939	17.7978	10.5712	24.4003	16.1556	58.1383	26.6568	69.0962	1.2021	19.8366	38.0042	1.6634	1.3961	0.9722
ENSG00000085831	TTC39A	16	17	30	7	24	23	21	16	18	28	17	23	3	56	27	2	9	6	7	3	7	3	10	2	5	4	17	6	6	6	4.7136	6.8821	9.9874	2.5257	7.7665	7.4427	8.222	5.0052	5.0138	7.1086	5.3948	6.2815	0.9016	13.0688	5.9658	0.8317	3.1411	1.9443
ENSG00000026103	FAS	112	133	156	57	163	123	94	77	153	140	90	107	21	152	123	25	28	75	23	21	43	60	57	35	33	40	52	80	17	36	32.9953	53.8425	51.9343	20.5665	52.7473	39.8024	36.8034	24.0875	42.6175	35.5431	28.5609	29.2225	6.3112	35.4725	27.1774	10.3965	9.7724	24.3042
ENSG00000106511	MEOX2	1	12	4	7	5	11	8	9	10	2	6	3	10	0	1	9	14	11	15	12	25	11	15	11	26	7	17	10	12	21	0.2946	4.858	1.3316	2.5257	1.618	3.5596	3.1322	2.8154	2.7855	0.5078	1.9041	0.8193	3.0053	0	0.221	3.7427	4.8862	3.5646
ENSG00000159399	HK2	145	16	34	22	14	15	15	20	9	33	33	62	8	26	49	12	17	12	12	8	9	8	15	4	9	2	18	31	20	41	42.7171	6.4773	11.319	7.9379	4.5304	4.8539	5.8729	6.2565	2.5069	8.378	10.4723	16.9327	2.4043	6.0677	10.8268	4.9903	5.9332	3.8887
ENSG00000163017	ACTG2	4	6	15	10	15	19	1	2	7	29	11	9	30	21	20	24	13	5	9	23	48	13	15	40	33	41	117	99	29	82	1.1784	2.429	4.9937	3.6082	4.8541	6.1483	0.3915	0.6256	1.9498	7.3625	3.4908	2.458	9.016	4.9008	4.4191	9.9807	4.5372	1.6203
ONT.21575	ONT.21575	2	1	3	12	3	16	3	3	6	1	2	3	13	1	0	22	11	15	14	16	23	10	12	11	7	11	23	3	11	2	0.5892	0.4048	0.9987	4.3298	0.9708	5.1775	1.1746	0.9385	1.6713	0.2539	0.6347	0.8193	3.9069	0.2334	0	9.1489	3.8392	4.8608
ENSG00000109832	DDX25	3	1	1	4	4	1	3	2	2	1	2	7	12	1	1	12	8	7	11	13	9	8	2	7	15	13	11	6	16	7	0.8838	0.4048	0.3329	1.4433	1.2944	0.3236	1.1746	0.6256	0.5571	0.2539	0.6347	1.9118	3.6064	0.2334	0.221	4.9903	2.7921	2.2684
ONT.3880	ONT.3880	3	0	2	13	9	7	4	1	4	4	2	0	24	3	3	5	29	17	25	15	8	4	14	7	3	12	6	6	9	14	0.8838	0	0.6658	4.6906	2.9124	2.2652	1.5661	0.3128	1.1142	1.0155	0.6347	0	7.2128	0.7001	0.6629	2.0793	10.1214	5.509
ONT.722	ONT.722	0	1	0	1	1	2	1	2	4	0	0	0	25	0	0	6	5	3	7	7	1	7	4	14	7	7	4	7	9	12	0	0.4048	0	0.3608	0.3236	0.6472	0.3915	0.6256	1.1142	0	0	0	7.5133	0	0	2.4952	1.7451	0.9722
ENSG00000162981	FAM84A	19	35	42	25	15	45	1	63	40	15	9	22	12	5	47	7	3	9	9	4	9	2	11	7	8	4	16	12	8	0	5.5974	14.1691	13.9823	9.0204	4.8541	14.5618	0.3915	19.7079	11.1418	3.8082	2.8561	6.0084	3.6064	1.1669	10.3849	2.911	1.047	2.9165
ONT.2278	ONT.2278	10	13	12	1	9	10	14	19	1	7	10	8	2	29	1	2	4	7	2	5	10	5	10	2	3	2	3	3	5	1	2.946	5.2628	3.9949	0.3608	2.9124	3.236	5.4814	5.9437	0.2785	1.7772	3.1734	2.1849	0.6011	6.7678	0.221	0.8317	1.3961	2.2684
ENSG00000185532	PRKG1	3	17	4	16	17	17	15	12	11	7	8	2	33	5	14	32	44	28	41	35	31	28	22	20	22	19	50	27	42	79	0.8838	6.8821	1.3316	5.7731	5.5013	5.5011	5.8729	3.7539	3.064	1.7772	2.5387	0.5462	9.9176	1.1669	3.0934	13.3075	15.3566	9.0736
ENSG00000166402	TUB	214	24	65	180	85	104	22	72	125	58	90	114	363	58	60	327	302	318	213	297	266	164	411	304	218	157	259	184	177	187	63.0445	9.7159	21.6393	64.9468	27.5063	33.654	8.6136	22.5233	34.8182	14.725	28.5609	31.1343	109.094	13.5355	13.2573	135.986	105.402	103.05
ENSG00000108821	COL1A1	56	376	322	385	441	183	235	396	143	615	80	46	9	32	330	18	17	17	24	14	34	31	15	18	22	6	29	724	33	72	16.4976	152.216	107.198	138.914	142.709	59.2181	92.0084	123.878	39.832	156.136	25.3875	12.5629	2.7048	7.4679	72.915	7.4855	5.9332	5.509
ONT.26318	ONT.26318	20	9	13	64	30	40	7	7	27	4	16	11	100	7	7	54	167	80	133	84	104	69	67	30	47	41	59	22	56	20	5.892	3.6435	4.3279	23.0922	9.7081	12.9439	2.7407	2.1898	7.5207	1.0155	5.0775	3.0042	30.0533	1.6336	1.5467	22.4565	58.2854	25.9245
ENSG00000204252	HLA-DOA	16	58	76	26	27	62	40	59	89	61	38	33	10	7	54	29	5	52	11	3	25	37	20	16	19	4	4	23	4	11	4.7136	23.4802	25.3013	9.3812	8.7373	20.063	15.661	18.4566	24.7906	15.4866	12.059	9.0125	3.0053	1.6336	11.9316	12.06	1.7451	16.8509
ENSG00000109113	RAB34	578	273	320	208	249	227	171	282	212	315	293	343	155	236	283	158	138	81	97	77	118	114	126	143	125	110	159	290	203	107	170.279	110.519	106.532	75.0497	80.5772	73.4564	66.9508	88.2164	59.0517	79.9719	92.9816	93.6759	46.5826	55.0757	62.5302	65.7059	48.164	26.2485
ENSG00000134873	CLDN10	569	275	89	397	254	194	105	419	132	69	84	394	0	10	98	1	2	0	2	0	1	1	0	8	2	1	7	318	2	6	167.628	111.329	29.6292	143.244	82.1952	62.7777	41.1101	131.073	36.768	17.5177	26.6568	107.604	0	2.3337	21.6536	0.4159	0.698	0
ENSG00000141524	TMC6	15	18	26	9	19	17	8	64	13	19	5	20	3	12	81	2	1	6	2	3	7	2	2	4	4	2	5	13	1	5	4.419	7.287	8.6557	3.2473	6.1485	5.5011	3.1322	20.0207	3.6211	4.8237	1.5867	5.4621	0.9016	2.8005	17.8973	0.8317	0.349	1.9443
ONT.27427	ONT.27427	8	0	0	7	4	12	2	9	3	1	6	7	33	1	2	24	29	5	13	26	30	13	27	19	21	25	80	8	21	22	2.3568	0	0	2.5257	1.2944	3.8832	0.7831	2.8154	0.8356	0.2539	1.9041	1.9118	9.9176	0.2334	0.4419	9.9807	10.1214	1.6203
ENSG00000108828	VAT1	186	171	208	68	211	181	120	134	45	88	40	70	44	78	202	54	26	15	27	44	25	59	48	32	34	42	73	78	50	92	54.7957	69.2261	69.2457	24.5355	68.2803	58.571	46.983	41.9184	12.5346	22.3414	12.6937	19.1175	13.2235	18.203	44.6328	22.4565	9.0744	4.8608
ENSG00000168209	DDIT4	47	142	93	28	39	17	29	269	14	29	19	43	38	83	35	11	15	100	9	19	17	23	58	9	25	9	65	68	62	23	13.8462	57.486	30.9608	10.1028	12.6205	5.5011	11.3542	84.1497	3.8996	7.3625	6.0295	11.7436	11.4203	19.3698	7.7334	4.5745	5.2352	32.4056
ENSG00000154553	PDLIM3	8	32	16	30	51	23	36	17	34	44	21	21	87	18	30	29	47	39	47	45	47	33	45	52	103	56	146	80	161	790	2.3568	12.9546	5.3266	10.8245	16.5038	7.4427	14.0949	5.318	9.4705	11.1707	6.6642	5.7353	26.1464	4.2007	6.6286	12.06	16.4037	12.6382
ENSG00000120693	SMAD9	8	12	4	29	23	52	24	16	21	13	14	8	80	31	24	91	75	62	61	64	48	59	42	65	81	64	111	36	113	72	2.3568	4.858	1.3316	10.4637	7.4429	16.827	9.3966	5.0052	5.8495	3.3004	4.4428	2.1849	24.0426	7.2345	5.3029	37.8433	26.1761	20.0915
ONT.9262	ONT.9262	2	2	0	3	6	2	2	0	1	0	2	1	15	10	1	13	2	10	5	8	5	4	9	4	11	10	10	7	19	1	0.5892	0.8097	0	1.0824	1.9416	0.6472	0.7831	0	0.2785	0	0.6347	0.2731	4.508	2.3337	0.221	5.4062	0.698	3.2406
ONT.11925	ONT.11925	8	5	4	3	3	13	2	8	11	8	6	2	3	5	10	1	3	3	1	1	1	2	4	2	3	1	6	3	3	7	2.3568	2.0242	1.3316	1.0824	0.9708	4.2068	0.7831	2.5026	3.064	2.031	1.9041	0.5462	0.9016	1.1669	2.2095	0.4159	1.047	0.9722
ENSG00000113924	HGD	1	5	5	77	62	55	63	17	45	16	28	12	174	10	20	127	254	77	209	184	206	115	151	130	130	246	261	59	224	67	0.2946	2.0242	1.6646	27.7828	20.0634	17.7978	24.6661	5.318	12.5346	4.0621	8.8856	3.2773	52.2927	2.3337	4.4191	52.8143	88.6497	24.9523
ENSG00000279686	AC142391.1	11	5	2	16	11	16	12	10	10	7	24	11	36	10	8	27	31	17	37	11	28	16	22	42	132	44	82	25	85	59	3.2406	2.0242	0.6658	5.7731	3.5596	5.1775	4.6983	3.1282	2.7855	1.7772	7.6162	3.0042	10.8192	2.3337	1.7676	11.2282	10.8195	5.509
ENSG00000166148	AVPR1A	0	0	1	3	1	8	2	1	3	2	0	0	8	0	0	2	11	8	10	11	16	8	6	6	8	7	16	3	17	15	0	0	0.3329	1.0824	0.3236	2.5888	0.7831	0.3128	0.8356	0.5078	0	0	2.4043	0	0	0.8317	3.8392	2.5924
ONT.26045	ONT.26045	0	0	2	3	3	8	2	0	4	0	8	0	10	0	0	1	22	8	17	14	14	5	3	3	8	3	5	3	10	4	0	0	0.6658	1.0824	0.9708	2.5888	0.7831	0	1.1142	0	2.5387	0	3.0053	0	0	0.4159	7.6783	2.5924
ENSG00000099956	SMARCB1	227	138	162	32	149	118	179	169	21	20	17	46	18	35	37	91	22	23	16	19	40	121	56	13	11	15	19	20	17	23	66.8743	55.8666	53.9318	11.5461	48.2169	38.1844	70.083	52.8673	5.8495	5.0776	5.3948	12.5629	5.4096	8.168	8.1753	37.8433	7.6783	7.4533
ONT.4648	ONT.4648	3	0	1	9	3	7	2	0	2	0	3	0	5	1	0	9	16	6	11	8	17	8	6	4	2	6	9	3	14	0	0.8838	0	0.3329	3.2473	0.9708	2.2652	0.7831	0	0.5571	0	0.952	0	1.5027	0.2334	0	3.7427	5.5842	1.9443
ENSG00000115363	EVA1A	89	60	71	43	59	53	40	64	22	71	70	73	9	135	82	6	12	5	12	15	8	8	12	1	1	11	15	37	7	6	26.2195	24.2898	23.6368	15.5151	19.0926	17.1506	15.661	20.0207	6.128	18.0254	22.214	19.9368	2.7048	31.5051	18.1183	2.4952	4.1882	1.6203
ENSG00000150907	FOXO1	35	11	12	28	21	20	9	27	22	12	18	26	49	12	45	40	58	40	49	45	48	28	59	25	18	31	105	47	67	66	10.311	4.4531	3.9949	10.1028	6.7957	6.4719	3.5237	8.4463	6.128	3.0465	5.7122	7.1008	14.7261	2.8005	9.943	16.6344	20.2428	12.9622
ENSG00000105854	PON2	248	220	220	153	145	133	126	152	95	127	112	235	79	239	136	73	86	33	61	56	90	66	97	36	46	74	94	107	69	45	73.061	89.0628	73.2407	55.2048	46.9225	43.0383	49.3322	47.5493	26.4618	32.2426	35.5424	64.1803	23.7421	55.7758	30.0498	30.3578	30.0153	10.6939
ENSG00000184254	ALDH1A3	17	24	15	8	19	24	13	19	8	10	4	9	0	25	24	1	1	0	3	1	1	3	1	1	0	0	3	10	0	11	5.0082	9.7159	4.9937	2.8865	6.1485	7.7663	5.0898	5.9437	2.2284	2.5388	1.2694	2.458	0	5.8343	5.3029	0.4159	0.349	0
ONT.25868	ONT.25868	0	0	0	12	7	9	2	1	8	1	1	0	46	0	0	19	40	28	25	35	44	20	7	31	20	22	19	5	35	11	0	0	0	4.3298	2.2652	2.9124	0.7831	0.3128	2.2284	0.2539	0.3173	0	13.8245	0	0	7.9013	13.9606	9.0736
ONT.19759	ONT.19759	56	41	33	23	36	21	40	26	24	39	49	49	18	29	53	9	19	17	17	4	14	6	15	18	16	21	20	29	18	30	16.4976	16.5981	10.9861	8.2988	11.6497	6.7955	15.661	8.1334	6.6851	9.9013	15.5498	13.3823	5.4096	6.7678	11.7106	3.7427	6.6313	5.509
ONT.10207	ONT.10207	27	29	22	60	64	45	25	33	119	85	76	105	162	120	74	124	99	87	103	126	106	56	186	193	189	242	421	105	151	215	7.9542	11.7401	7.3241	21.6489	20.7106	14.5618	9.7881	10.3232	33.1469	21.5797	24.1181	28.6763	48.6863	28.0046	16.3506	51.5667	34.5524	28.1929
ENSG00000132561	MATN2	72	32	35	266	132	165	214	39	118	104	126	77	713	142	84	683	647	393	564	420	657	354	714	374	540	648	1006	199	1138	335	21.2112	12.9546	11.6519	95.977	42.7156	53.3934	83.7864	12.2001	32.8684	26.4034	39.9852	21.0293	214.28	33.1387	18.5602	284.033	225.812	127.354
ENSG00000151365	THRSP	33	17	37	25	38	30	23	24	20	121	72	177	6	128	181	7	2	5	3	11	11	9	35	19	15	12	43	25	9	10	9.7218	6.8821	12.3178	9.0204	12.2969	9.7079	9.0051	7.5078	5.5709	30.7194	22.8487	48.34	1.8032	29.8715	39.9928	2.911	0.698	1.6203
ENSG00000125730	C3	910	523	306	367	121	366	195	358	190	114	174	119	119	116	136	297	98	164	71	51	192	215	159	121	117	62	130	168	65	174	268.087	211.726	101.871	132.419	39.156	118.436	76.3474	111.991	52.9237	28.9422	55.2177	32.4998	35.7634	27.0711	30.0498	123.51	34.2034	53.1452
ENSG00000171729	TMEM51	4	12	11	5	15	14	6	12	10	4	2	8	4	7	20	3	5	8	3	0	3	4	6	1	4	2	5	9	3	4	1.1784	4.858	3.662	1.8041	4.8541	4.5303	2.3492	3.7539	2.7855	1.0155	0.6347	2.1849	1.2021	1.6336	4.4191	1.2476	1.7451	2.5924
ONT.14099	ONT.14099	1	0	1	14	5	9	3	0	1	1	1	0	21	2	0	5	36	4	31	14	25	10	23	8	8	15	8	3	11	1	0.2946	0	0.3329	5.0514	1.618	2.9124	1.1746	0	0.2785	0.2539	0.3173	0	6.3112	0.4667	0	2.0793	12.5645	1.2962
ENSG00000160256	FAM207A	11	8	11	2	17	11	8	30	4	5	0	13	2	4	10	7	5	3	0	6	4	9	5	4	1	2	9	3	4	6	3.2406	3.2386	3.662	0.7216	5.5013	3.5596	3.1322	9.3847	1.1142	1.2694	0	3.5504	0.6011	0.9335	2.2095	2.911	1.7451	0.9722
ENSG00000276409	CCL14	33	17	10	73	32	45	26	13	60	27	56	43	140	18	13	156	185	102	154	65	71	93	17	237	210	179	318	67	316	314	9.7218	6.8821	3.3291	26.3395	10.3553	14.5618	10.1797	4.0667	16.7127	6.8547	17.7712	11.7436	42.0746	4.2007	2.8724	64.8742	64.5677	33.0537
ENSG00000060656	PTPRU	14	4	7	9	12	13	4	18	11	4	4	8	5	13	74	4	4	1	5	3	8	1	4	1	5	1	12	17	2	5	4.1244	1.6193	2.3304	3.2473	3.8832	4.2068	1.5661	5.6308	3.064	1.0155	1.2694	2.1849	1.5027	3.0338	16.3506	1.6634	1.3961	0.3241
ENSG00000187091	PLCD1	86	36	51	29	75	39	34	53	12	11	18	34	22	29	49	39	22	8	9	11	18	21	34	7	5	13	29	23	11	9	25.3357	14.5739	16.9785	10.4637	24.2703	12.6203	13.3119	16.5797	3.3425	2.7927	5.7122	9.2857	6.6117	6.7678	10.8268	16.2186	7.6783	2.5924
ONT.15035	ONT.15035	14	6	8	25	19	26	6	2	4	4	10	3	21	5	7	34	63	10	45	12	59	12	13	20	13	23	6	15	15	18	4.1244	2.429	2.6633	9.0204	6.1485	8.4135	2.3492	0.6256	1.1142	1.0155	3.1734	0.8193	6.3112	1.1669	1.5467	14.1393	21.9879	3.2406
ONT.3262	ONT.3262	3	2	4	4	4	4	4	1	1	1	2	0	19	0	2	1	18	21	11	37	7	11	6	6	3	9	2	9	11	3	0.8838	0.8097	1.3316	1.4433	1.2944	1.2944	1.5661	0.3128	0.2785	0.2539	0.6347	0	5.7101	0	0.4419	0.4159	6.2823	6.8052
ENSG00000154640	BTG3	168	154	216	107	234	155	97	213	41	46	29	80	54	66	69	56	44	21	36	73	62	112	39	10	8	47	40	37	45	28	49.4929	62.3439	71.909	38.6073	75.7232	50.1574	37.9779	66.6315	11.4204	11.6784	9.203	21.8486	16.2288	15.4025	15.2459	23.2882	15.3566	6.8052
ONT.11247	NONHSAG021408.3(-/NONCODE)	25	4	14	3	20	11	9	16	7	5	8	3	3	4	9	13	7	4	4	2	3	7	3	6	1	4	3	6	2	5	7.365	1.6193	4.6608	1.0824	6.4721	3.5596	3.5237	5.0052	1.9498	1.2694	2.5387	0.8193	0.9016	0.9335	1.9886	5.4062	2.4431	1.2962
ONT.7309	ONT.7309	0	0	0	2	3	4	5	1	1	0	0	1	10	7	3	17	11	10	12	3	5	4	2	9	4	3	122	1	8	3	0	0	0	0.7216	0.9708	1.2944	1.9576	0.3128	0.2785	0	0	0.2731	3.0053	1.6336	0.6629	7.0696	3.8392	3.2406
ONT.21512	ONT.21512	18	2	16	7	5	12	5	11	1	4	4	3	7	2	0	15	20	20	17	6	28	25	20	9	12	11	5	3	13	5	5.3028	0.8097	5.3266	2.5257	1.618	3.8832	1.9576	3.4411	0.2785	1.0155	1.2694	0.8193	2.1037	0.4667	0	6.2379	6.9803	6.4811
ENSG00000161714	PLCD3	28	4	13	6	2	20	1	31	34	27	18	29	3	26	53	0	2	2	0	1	1	1	2	6	6	4	13	26	3	23	8.2488	1.6193	4.3279	2.1649	0.6472	6.4719	0.3915	9.6975	9.4705	6.8547	5.7122	7.9201	0.9016	6.0677	11.7106	0	0.698	0.6481
ONT.9118	ONT.9118	31	8	9	6	5	7	5	6	2	8	5	4	0	3	7	5	3	4	4	4	4	5	3	0	1	3	2	2	2	2	9.1326	3.2386	2.9962	2.1649	1.618	2.2652	1.9576	1.8769	0.5571	2.031	1.5867	1.0924	0	0.7001	1.5467	2.0793	1.047	1.2962
ONT.12360	NONHSAG022651.3(-/NONCODE),NONHSAG022651.3(-/NONCODE),NONHSAG022651.3(-/NONCODE),NONHSAG022651.3(-/NONCODE)	12	5	9	13	9	9	16	1	16	56	11	21	44	18	12	26	47	30	52	31	26	15	28	53	44	59	85	28	55	49	3.5352	2.0242	2.9962	4.6906	2.9124	2.9124	6.2644	0.3128	4.4567	14.2172	3.4908	5.7353	13.2235	4.2007	2.6515	10.8124	16.4037	9.7217
ENSG00000175294	CATSPER1	22	10	10	15	16	12	7	26	17	30	17	29	0	20	14	0	1	1	1	1	1	0	1	4	0	0	1	13	1	1	6.4812	4.0483	3.3291	5.4122	5.1777	3.8832	2.7407	8.1334	4.7353	7.6164	5.3948	7.9201	0	4.6674	3.0934	0	0.349	0.3241
ENSG00000147255	IGSF1	895	459	593	350	339	440	395	137	446	3	393	263	54	1775	585	40	22	5	34	28	39	49	53	18	23	23	22	83	32	22	263.668	185.817	197.417	126.285	109.701	142.382	154.652	42.8569	124.231	0.7616	124.716	71.8273	16.2288	414.234	129.258	16.6344	7.6783	1.6203
ENSG00000180440	SERTM1	1	3	1	7	4	7	6	0	1	0	0	0	4	2	0	19	48	18	32	14	19	20	35	3	6	9	52	3	3	6	0.2946	1.2145	0.3329	2.5257	1.2944	2.2652	2.3492	0	0.2785	0	0	0	1.2021	0.4667	0	7.9013	16.7527	5.833
ONT.1317	ONT.1317	1	2	1	4	16	3	4	1	5	2	2	0	20	1	2	11	6	38	6	17	7	5	12	4	20	25	17	4	12	13	0.2946	0.8097	0.3329	1.4433	5.1777	0.9708	1.5661	0.3128	1.3927	0.5078	0.6347	0	6.0107	0.2334	0.4419	4.5745	2.0941	12.3141
ENSG00000149948	HMGA2	44	27	8	19	30	20	4	72	15	21	12	37	2	1	44	1	0	0	0	5	0	0	1	0	0	0	0	33	1	1	12.9624	10.9304	2.6633	6.8555	9.7081	6.4719	1.5661	22.5233	4.1782	5.3315	3.8081	10.105	0.6011	0.2334	9.722	0.4159	0	0
ONT.26735	ONT.26735	2	1	2	11	1	18	0	3	1	0	2	0	13	1	0	13	29	11	19	11	26	23	14	4	3	4	8	1	11	3	0.5892	0.4048	0.6658	3.969	0.3236	5.8247	0	0.9385	0.2785	0	0.6347	0	3.9069	0.2334	0	5.4062	10.1214	3.5646
ENSG00000184305	CCSER1	2	0	3	7	3	8	3	2	2	1	2	0	5	0	1	5	13	8	8	7	11	6	13	2	5	6	3	2	7	6	0.5892	0	0.9987	2.5257	0.9708	2.5888	1.1746	0.6256	0.5571	0.2539	0.6347	0	1.5027	0	0.221	2.0793	4.5372	2.5924
ONT.24923	ONT.24923	0	0	1	6	1	5	3	3	1	0	0	1	9	1	0	7	11	13	13	5	16	7	9	6	1	2	6	0	4	2	0	0	0.3329	2.1649	0.3236	1.618	1.1746	0.9385	0.2785	0	0	0.2731	2.7048	0.2334	0	2.911	3.8392	4.2127
ONT.27406	ONT.27406	22	3	11	81	13	19	1	4	19	3	1	18	9	9	10	89	185	45	176	47	32	13	11	32	8	13	87	1	92	15	6.4812	1.2145	3.662	29.2261	4.2068	6.1483	0.3915	1.2513	5.2924	0.7616	0.3173	4.9159	2.7048	2.1003	2.2095	37.0116	64.5677	14.5825
ONT.6660	ONT.6660	5	9	5	10	5	10	4	2	8	1	5	1	28	2	1	6	14	12	13	67	6	15	12	7	9	6	10	6	22	21	1.473	3.6435	1.6646	3.6082	1.618	3.236	1.5661	0.6256	2.2284	0.2539	1.5867	0.2731	8.4149	0.4667	0.221	2.4952	4.8862	3.8887
ENSG00000022267	FHL1	61	31	11	167	175	109	96	20	66	19	171	25	905	29	12	302	426	397	393	400	260	193	463	344	461	612	874	257	671	6669	17.9706	12.5498	3.662	60.2562	56.6306	35.272	37.5864	6.2565	18.384	4.8237	54.2657	6.8277	271.982	6.7678	2.6515	125.59	148.68	128.65
ENSG00000162595	DIRAS3	433	75	111	101	105	75	59	112	65	282	179	420	12	100	193	83	9	10	4	4	10	11	54	65	29	16	12	171	36	21	127.562	30.3623	36.9533	36.4424	33.9784	24.2697	23.1	35.0363	18.1055	71.5939	56.8044	114.705	3.6064	23.3371	42.6442	34.5164	3.1411	3.2406
ENSG00000197329	PELI1	25	34	45	19	39	47	25	31	8	10	14	27	12	23	27	11	9	7	5	4	13	24	13	7	2	3	5	11	4	7	7.365	13.7642	14.981	6.8555	12.6205	15.209	9.7881	9.6975	2.2284	2.5388	4.4428	7.3739	3.6064	5.3675	5.9658	4.5745	3.1411	2.2684
ONT.24734	ONT.24734	0	0	0	2	1	1	0	0	4	0	1	0	5	0	0	11	12	7	8	15	8	4	5	23	16	21	15	1	34	20	0	0	0	0.7216	0.3236	0.3236	0	0	1.1142	0	0.3173	0	1.5027	0	0	4.5745	4.1882	2.2684
ENSG00000139211	AMIGO2	74	12	40	20	22	29	12	33	22	56	28	30	3	9	44	10	5	10	7	7	12	7	5	10	11	16	13	68	14	7	21.8004	4.858	13.3165	7.2163	7.1193	9.3843	4.6983	10.3232	6.128	14.2172	8.8856	8.1932	0.9016	2.1003	9.722	4.1586	1.7451	3.2406
ENSG00000091129	NRCAM	88	37	48	32	42	48	14	52	24	19	32	34	4	11	69	6	6	7	8	0	4	11	3	2	1	1	6	38	3	3	25.9249	14.9787	15.9798	11.5461	13.5913	15.5326	5.4814	16.2669	6.6851	4.8237	10.155	9.2857	1.2021	2.5671	15.2459	2.4952	2.0941	2.2684
ENSG00000143226	FCGR2A	43	104	41	24	77	64	40	63	97	102	42	41	15	22	64	33	10	26	11	6	18	7	8	24	25	7	15	60	22	11	12.6678	42.1024	13.6494	8.6596	24.9175	20.7102	15.661	19.7079	27.0189	25.8957	13.3284	11.1974	4.508	5.1342	14.1411	13.7234	3.4901	8.4255
ONT.9980	ONT.9980	4	0	0	3	0	2	1	0	4	1	1	2	4	3	4	8	3	6	6	5	3	2	4	5	5	4	9	4	2	4	1.1784	0	0	1.0824	0	0.6472	0.3915	0	1.1142	0.2539	0.3173	0.5462	1.2021	0.7001	0.8838	3.3269	1.047	1.9443
ENSG00000148926	ADM	25	21	21	30	39	23	16	18	15	20	25	56	4	99	43	4	6	4	11	9	14	8	7	2	3	8	3	11	1	7	7.365	8.5014	6.9912	10.8245	12.6205	7.4427	6.2644	5.6308	4.1782	5.0776	7.9336	15.294	1.2021	23.1038	9.501	1.6634	2.0941	1.2962
ENSG00000136286	MYO1G	6	12	76	7	41	14	10	26	4	0	0	4	8	31	9	1	1	5	1	1	2	3	4	1	0	1	1	2	0	0	1.7676	4.858	25.3013	2.5257	13.2677	4.5303	3.9153	8.1334	1.1142	0	0	1.0924	2.4043	7.2345	1.9886	0.4159	0.349	1.6203
ONT.4320	ONT.4320	6	5	3	10	3	4	5	2	2	1	1	3	5	0	2	8	16	7	5	9	7	3	13	14	7	4	10	4	11	2	1.7676	2.0242	0.9987	3.6082	0.9708	1.2944	1.9576	0.6256	0.5571	0.2539	0.3173	0.8193	1.5027	0	0.4419	3.3269	5.5842	2.2684
ONT.5730	ONT.5730	5	0	3	8	11	5	4	1	7	0	4	0	24	1	0	4	50	43	50	26	6	21	16	14	2	21	18	4	11	9	1.473	0	0.9987	2.8865	3.5596	1.618	1.5661	0.3128	1.9498	0	1.2694	0	7.2128	0.2334	0	1.6634	17.4507	13.9344
ONT.14634	ENSG00000235997(LINC01936/Ensembl),NONHSAG027390.3(-/NONCODE)	9	0	3	7	4	11	6	3	12	4	7	14	21	20	17	22	10	12	10	12	15	15	31	20	33	26	24	17	23	15	2.6514	0	0.9987	2.5257	1.2944	3.5596	2.3492	0.9385	3.3425	1.0155	2.2214	3.8235	6.3112	4.6674	3.7562	9.1489	3.4901	3.8887
ONT.25874	ONT.25874	1	2	0	29	10	18	31	3	13	0	6	2	32	0	0	31	76	37	79	67	88	48	59	52	26	45	33	11	46	21	0.2946	0.8097	0	10.4637	3.236	5.8247	12.1373	0.9385	3.6211	0	1.9041	0.5462	9.6171	0	0	12.8917	26.5251	11.9901
ENSG00000167751	KLK2	0	1	1	8	5	0	5	0	3	1	4	1	20	2	0	16	20	19	12	7	7	5	7	16	60	20	37	7	6	4	0	0.4048	0.3329	2.8865	1.618	0	1.9576	0	0.8356	0.2539	1.2694	0.2731	6.0107	0.4667	0	6.6538	6.9803	6.1571
ENSG00000177098	SCN4B	16	4	5	11	11	8	5	6	1	2	3	2	14	2	4	25	17	6	10	11	11	12	11	5	8	18	36	4	18	25	4.7136	1.6193	1.6646	3.969	3.5596	2.5888	1.9576	1.8769	0.2785	0.5078	0.952	0.5462	4.2075	0.4667	0.8838	10.3965	5.9332	1.9443
ENSG00000120129	DUSP1	66	29	21	63	91	84	53	90	116	28	66	98	421	60	95	117	182	258	151	218	31	103	354	92	74	211	494	397	526	456	19.4436	11.7401	6.9912	22.7314	29.4479	27.1821	20.7508	28.1542	32.3113	7.1086	20.9447	26.7645	126.524	14.0023	20.9907	48.6557	63.5206	83.6065
ENSG00000197905	TEAD4	7	4	6	7	4	5	8	9	2	4	2	0	4	7	3	11	12	4	8	9	12	13	6	8	9	14	10	6	11	19	2.0622	1.6193	1.9975	2.5257	1.2944	1.618	3.1322	2.8154	0.5571	1.0155	0.6347	0	1.2021	1.6336	0.6629	4.5745	4.1882	1.2962
ONT.3028	NONHSAG005418.3(-/NONCODE)	4	2	1	1	4	2	5	4	2	1	2	5	6	3	6	9	5	6	4	4	10	8	7	6	16	5	16	5	8	9	1.1784	0.8097	0.3329	0.3608	1.2944	0.6472	1.9576	1.2513	0.5571	0.2539	0.6347	1.3655	1.8032	0.7001	1.3257	3.7427	1.7451	1.9443
ENSG00000143797	MBOAT2	23	22	12	33	28	49	6	51	24	21	18	30	4	11	67	14	18	18	16	6	22	15	7	4	10	6	19	21	7	11	6.7758	8.9063	3.9949	11.9069	9.0609	15.8562	2.3492	15.954	6.6851	5.3315	5.7122	8.1932	1.2021	2.5671	14.804	5.822	6.2823	5.833
ENSG00000106483	SFRP4	50	770	249	530	167	495	219	98	86	198	113	46	48	32	133	116	38	20	34	11	213	99	62	39	34	44	132	230	105	212	14.73	311.72	82.8951	191.232	54.0418	160.18	85.744	30.6568	23.9549	50.268	35.8598	12.5629	14.4256	7.4679	29.387	48.2398	13.2626	6.4811
ENSG00000103249	CLCN7	7	3	13	15	10	18	6	21	14	12	8	11	6	15	44	3	3	4	7	4	6	6	7	7	4	3	9	10	8	6	2.0622	1.2145	4.3279	5.4122	3.236	5.8247	2.3492	6.5693	3.8996	3.0465	2.5387	3.0042	1.8032	3.5006	9.722	1.2476	1.047	1.2962
ENSG00000196616	ADH1B	2	6	2	41	39	55	55	16	97	15	16	31	169	0	2	119	92	74	80	76	149	109	123	778	455	238	281	55	252	534	0.5892	2.429	0.6658	14.7934	12.6205	17.7978	21.5339	5.0052	27.0189	3.8082	5.0775	8.4663	50.7901	0	0.4419	49.4874	32.1093	23.9802
ONT.4101	ONT.4101	19	7	16	1	22	8	6	22	6	2	8	5	2	7	7	4	0	0	0	0	0	3	4	2	1	0	0	5	0	1	5.5974	2.8338	5.3266	0.3608	7.1193	2.5888	2.3492	6.8821	1.6713	0.5078	2.5387	1.3655	0.6011	1.6336	1.5467	1.6634	0	0
ONT.12147	ONT.12147	3	0	1	4	4	1	0	1	1	0	2	3	7	1	3	2	6	4	6	4	3	3	12	5	4	6	8	2	5	7	0.8838	0	0.3329	1.4433	1.2944	0.3236	0	0.3128	0.2785	0	0.6347	0.8193	2.1037	0.2334	0.6629	0.8317	2.0941	1.2962
ENSG00000164440	TXLNB	2	17	8	12	26	13	8	4	11	2	6	0	9	0	2	1	7	21	7	1	18	7	3	12	14	2	2	5	3	685	0.5892	6.8821	2.6633	4.3298	8.4137	4.2068	3.1322	1.2513	3.064	0.5078	1.9041	0	2.7048	0	0.4419	0.4159	2.4431	6.8052
ENSG00000138185	ENTPD1	458	259	218	286	284	170	235	221	134	553	459	745	46	434	153	63	35	70	41	33	52	57	45	41	61	66	122	393	61	63	134.927	104.851	72.5749	103.193	91.9033	55.0114	92.0084	69.1341	37.3251	140.395	145.661	203.465	13.8245	101.283	33.8061	26.1992	12.2155	22.6839
ENSG00000142686	C1orf216	23	14	13	21	15	12	9	24	6	10	7	18	7	5	36	8	8	7	5	7	6	9	5	4	5	7	9	15	5	8	6.7758	5.6676	4.3279	7.5771	4.8541	3.8832	3.5237	7.5078	1.6713	2.5388	2.2214	4.9159	2.1037	1.1669	7.9544	3.3269	2.7921	2.2684
ENSG00000188596	CFAP54	8	3	6	7	8	8	3	6	8	1	2	0	8	1	3	18	10	17	7	8	15	13	16	16	7	11	15	11	9	15	2.3568	1.2145	1.9975	2.5257	2.5888	2.5888	1.1746	1.8769	2.2284	0.2539	0.6347	0	2.4043	0.2334	0.6629	7.4855	3.4901	5.509
ENSG00000135373	EHF	46	112	198	53	35	39	14	65	62	90	37	13	51	84	58	9	20	23	18	14	18	16	20	10	15	16	19	34	29	11	13.5516	45.341	65.9166	19.1232	11.3261	12.6203	5.4814	20.3336	17.2698	22.8491	11.7417	3.5504	15.3272	19.6032	12.8154	3.7427	6.9803	7.4533
ONT.17054	ONT.17054	11	6	5	16	12	10	4	4	3	7	7	2	26	3	7	35	26	11	26	11	32	22	14	15	13	22	12	6	8	3	3.2406	2.429	1.6646	5.7731	3.8832	3.236	1.5661	1.2513	0.8356	1.7772	2.2214	0.5462	7.8139	0.7001	1.5467	14.5551	9.0744	3.5646
ENSG00000135363	LMO2	2	2	2	6	3	19	4	11	3	2	6	5	6	3	8	1	6	14	14	6	14	6	11	9	14	7	23	11	14	26	0.5892	0.8097	0.6658	2.1649	0.9708	6.1483	1.5661	3.4411	0.8356	0.5078	1.9041	1.3655	1.8032	0.7001	1.7676	0.4159	2.0941	4.5368
ONT.27570	ONT.27570	9	5	4	1	3	12	2	9	5	7	5	3	3	15	12	2	2	1	2	0	2	1	3	4	2	3	3	6	4	4	2.6514	2.0242	1.3316	0.3608	0.9708	3.8832	0.7831	2.8154	1.3927	1.7772	1.5867	0.8193	0.9016	3.5006	2.6515	0.8317	0.698	0.3241
ENSG00000163898	LIPH	158	92	164	61	119	141	36	93	150	151	92	131	1	195	249	3	2	1	1	0	0	3	0	2	0	0	0	81	0	0	46.5469	37.2444	54.5976	22.0098	38.5088	45.6271	14.0949	29.0926	41.7818	38.3357	29.1956	35.7771	0.3005	45.5074	55.0177	1.2476	0.698	0.3241
ONT.17528	ENSG00000227456(LINC00310/Ensembl),NONHSAG032733.3(-/NONCODE),ENSG00000227456(LINC00310/Ensembl),NONHSAG032733.3(-/NONCODE),ENSG00000227456(LINC00310/Ensembl),NONHSAG032733.3(-/NONCODE)	28	1	8	31	12	7	11	3	8	12	11	43	31	2	26	26	58	25	61	25	42	17	17	35	31	58	60	24	22	25	8.2488	0.4048	2.6633	11.1853	3.8832	2.2652	4.3068	0.9385	2.2284	3.0465	3.4908	11.7436	9.3165	0.4667	5.7448	10.8124	20.2428	8.1014
ONT.26484	ONT.26484	6	1	6	2	0	7	4	4	4	8	1	3	2	4	5	6	14	8	16	1	7	9	11	11	16	8	7	6	6	5	1.7676	0.4048	1.9975	0.7216	0	2.2652	1.5661	1.2513	1.1142	2.031	0.3173	0.8193	0.6011	0.9335	1.1048	2.4952	4.8862	2.5924
ENSG00000185561	TLCD2	17	7	7	4	8	11	2	12	4	8	13	5	9	5	16	0	3	3	3	0	3	3	5	1	3	3	7	11	5	12	5.0082	2.8338	2.3304	1.4433	2.5888	3.5596	0.7831	3.7539	1.1142	2.031	4.1255	1.3655	2.7048	1.1669	3.5353	0	1.047	0.9722
ONT.19790	ONT.19790	6	4	0	6	1	6	5	2	7	0	1	2	16	0	0	7	8	10	11	9	12	7	8	6	6	9	6	5	8	6	1.7676	1.6193	0	2.1649	0.3236	1.9416	1.9576	0.6256	1.9498	0	0.3173	0.5462	4.8085	0	0	2.911	2.7921	3.2406
ONT.6313	ONT.6313	28	6	12	168	99	138	51	17	1108	35	103	27	6866	137	38	1058	1402	1772	1192	3510	814	670	1620	1748	3332	3338	3923	773	2697	1270	8.2488	2.429	3.9949	60.617	32.0367	44.6563	19.9678	5.318	308.628	8.8858	32.6864	7.3739	2063.46	31.9719	8.3963	439.98	489.318	574.227
ONT.12866	ONT.12866	0	3	3	4	2	5	0	5	3	1	6	4	5	1	0	3	11	12	8	4	1	3	8	10	6	6	12	3	11	2	0	1.2145	0.9987	1.4433	0.6472	1.618	0	1.5641	0.8356	0.2539	1.9041	1.0924	1.5027	0.2334	0	1.2476	3.8392	3.8887
ENSG00000137801	THBS1	56	94	50	72	79	81	25	73	33	73	52	27	26	16	98	6	4	13	2	8	5	23	7	10	5	5	15	256	19	26	16.4976	38.0541	16.6456	25.9787	25.5647	26.2113	9.7881	22.8362	9.192	18.5332	16.5018	7.3739	7.8139	3.7339	21.6536	2.4952	1.3961	4.2127
ENSG00000204632	HLA-G	109	2	517	29	61	202	11	212	374	11	24	12	2	31	114	16	2	10	0	1	4	13	2	2	2	0	3	43	2	5	32.1115	0.8097	172.116	10.4637	19.7398	65.3665	4.3068	66.3187	104.176	2.7927	7.6162	3.2773	0.6011	7.2345	25.1888	6.6538	0.698	3.2406
ENSG00000244255	AL645922.1	60	88	87	12	42	56	37	34	108	95	40	64	18	56	39	12	4	29	4	4	14	16	14	16	19	7	10	46	3	11	17.676	35.6251	28.9634	4.3298	13.5913	18.1214	14.4864	10.636	30.0829	24.1185	12.6937	17.4789	5.4096	13.0688	8.6172	4.9903	1.3961	9.3976
ENSG00000141738	GRB7	124	26	58	17	40	19	31	54	8	26	20	24	7	27	30	2	8	2	3	3	3	1	2	2	2	5	2	24	5	1	36.5305	10.5256	19.3089	6.1339	12.9441	6.1483	12.1373	16.8925	2.2284	6.6009	6.3469	6.5546	2.1037	6.301	6.6286	0.8317	2.7921	0.6481
ENSG00000079101	CLUL1	6	9	1	19	10	11	12	3	28	5	15	8	80	6	6	50	19	19	29	35	35	18	30	104	62	58	69	27	45	42	1.7676	3.6435	0.3329	6.8555	3.236	3.5596	4.6983	0.9385	7.7993	1.2694	4.7601	2.1849	24.0426	1.4002	1.3257	20.793	6.6313	6.1571
ONT.20922	ONT.20922	4	2	5	29	7	13	4	3	4	1	2	1	23	1	2	35	74	27	56	46	20	18	17	6	29	20	49	11	44	15	1.1784	0.8097	1.6646	10.4637	2.2652	4.2068	1.5661	0.9385	1.1142	0.2539	0.6347	0.2731	6.9123	0.2334	0.4419	14.5551	25.8271	8.7495
ENSG00000167216	KATNAL2	2	0	0	5	4	11	2	2	2	2	2	1	14	1	2	2	13	5	11	15	9	8	6	4	9	7	9	6	8	3	0.5892	0	0	1.8041	1.2944	3.5596	0.7831	0.6256	0.5571	0.5078	0.6347	0.2731	4.2075	0.2334	0.4419	0.8317	4.5372	1.6203
ENSG00000120820	GLT8D2	25	61	29	80	93	52	87	44	69	93	47	30	179	14	35	206	85	127	78	144	141	120	129	208	295	188	252	177	520	159	7.365	24.6947	9.6545	28.8653	30.0951	16.827	34.0627	13.7643	19.2196	23.6107	14.9151	8.1932	53.7954	3.2672	7.7334	85.6672	29.6662	41.1551
ENSG00000135063	FAM189A2	18	4	5	10	8	22	13	10	7	20	15	16	19	8	71	19	26	13	28	38	18	14	51	31	37	30	44	26	64	53	5.3028	1.6193	1.6646	3.6082	2.5888	7.1191	5.0898	3.1282	1.9498	5.0776	4.7601	4.3697	5.7101	1.867	15.6878	7.9013	9.0744	4.2127
ONT.26780	ONT.26780	1	1	0	3	5	2	3	2	1	0	1	0	21	0	0	13	11	3	3	11	2	2	11	11	11	6	4	13	5	7	0.2946	0.4048	0	1.0824	1.618	0.6472	1.1746	0.6256	0.2785	0	0.3173	0	6.3112	0	0	5.4062	3.8392	0.9722
ENSG00000154479	CCDC173	27	8	8	24	24	22	11	5	23	19	17	17	72	13	17	23	52	77	46	75	23	37	51	27	38	61	33	34	83	41	7.9542	3.2386	2.6633	8.6596	7.7665	7.1191	4.3068	1.5641	6.4065	4.8237	5.3948	4.6428	21.6384	3.0338	3.7562	9.5648	18.1488	24.9523
ENSG00000196159	FAT4	9	19	11	15	12	27	6	13	9	7	3	6	25	5	23	35	43	39	35	23	40	23	28	22	18	10	29	19	26	27	2.6514	7.6918	3.662	5.4122	3.8832	8.7371	2.3492	4.0667	2.5069	1.7772	0.952	1.6386	7.5133	1.1669	5.082	14.5551	15.0076	12.6382
ENSG00000163145	C1QTNF7	3	17	17	17	16	16	10	1	12	35	7	2	31	0	8	28	24	12	25	17	39	21	17	40	50	27	51	56	33	36	0.8838	6.8821	5.6595	6.1339	5.1777	5.1775	3.9153	0.3128	3.3425	8.8858	2.2214	0.5462	9.3165	0	1.7676	11.6441	8.3763	3.8887
ENSG00000156299	TIAM1	106	48	17	22	12	22	12	34	16	9	19	23	8	10	22	4	5	9	4	5	9	11	7	6	1	2	4	32	9	6	31.2277	19.4319	5.6595	7.9379	3.8832	7.1191	4.6983	10.636	4.4567	2.2849	6.0295	6.2815	2.4043	2.3337	4.861	1.6634	1.7451	2.9165
ENSG00000114013	CD86	15	60	22	27	36	37	38	54	45	34	21	24	12	11	27	17	10	36	9	4	17	34	23	12	14	13	8	23	9	10	4.419	24.2898	7.3241	9.742	11.6497	11.9731	14.878	16.8925	12.5346	8.6319	6.6642	6.5546	3.6064	2.5671	5.9658	7.0696	3.4901	11.666
ENSG00000184905	TCEAL2	10	13	1	122	55	75	65	62	106	1	25	29	316	0	2	221	271	138	237	225	238	210	243	193	180	269	278	63	244	197	2.946	5.2628	0.3329	44.0195	17.7982	24.2697	25.4491	19.3951	29.5258	0.2539	7.9336	7.9201	94.9684	0	0.4419	91.9052	94.5829	44.7197
ONT.27182	ONT.27182	9	5	4	6	8	4	2	11	10	13	7	14	4	2	18	2	0	0	1	0	3	2	4	4	1	4	1	7	3	1	2.6514	2.0242	1.3316	2.1649	2.5888	1.2944	0.7831	3.4411	2.7855	3.3004	2.2214	3.8235	1.2021	0.4667	3.9772	0.8317	0	0
ENSG00000117707	PROX1	11	0	1	19	7	8	19	6	16	1	5	2	34	0	0	36	48	39	51	32	47	46	30	20	46	16	35	9	37	23	3.2406	0	0.3329	6.8555	2.2652	2.5888	7.439	1.8769	4.4567	0.2539	1.5867	0.5462	10.2181	0	0	14.971	16.7527	12.6382
ENSG00000178222	RNF212	1	7	2	16	12	19	20	6	11	0	5	2	23	5	3	30	35	15	34	13	16	24	26	8	11	15	18	13	18	9	0.2946	2.8338	0.6658	5.7731	3.8832	6.1483	7.8305	1.8769	3.064	0	1.5867	0.5462	6.9123	1.1669	0.6629	12.4758	12.2155	4.8608
ONT.10952	ONT.10952	4	2	3	11	4	5	7	4	0	2	3	2	26	4	5	5	24	11	18	11	29	7	11	13	8	12	8	14	13	7	1.1784	0.8097	0.9987	3.969	1.2944	1.618	2.7407	1.2513	0	0.5078	0.952	0.5462	7.8139	0.9335	1.1048	2.0793	8.3763	3.5646
ENSG00000149294	NCAM1	2	16	30	43	97	45	47	21	35	21	6	7	67	0	0	121	105	94	79	92	132	94	123	67	49	63	134	20	47	91	0.5892	6.4773	9.9874	15.5151	31.3895	14.5618	18.4017	6.5693	9.7491	5.3315	1.9041	1.9118	20.1357	0	0	50.3191	36.6465	30.4613
ENSG00000115884	SDC1	19	25	46	19	35	63	35	51	45	39	12	27	12	86	161	12	16	18	15	9	27	18	18	11	7	13	21	60	20	9	5.5974	10.1208	15.314	6.8555	11.3261	20.3866	13.7034	15.954	12.5346	9.9013	3.8081	7.3739	3.6064	20.0699	35.5737	4.9903	5.5842	5.833
ENSG00000163072	NOSTRIN	18	20	17	46	40	38	23	31	43	23	44	30	50	25	36	68	45	47	57	35	79	67	63	105	77	93	91	38	92	87	5.3028	8.0966	5.6595	16.5975	12.9441	12.2967	9.0051	9.6975	11.9775	5.8392	13.9631	8.1932	15.0266	5.8343	7.9544	28.2785	15.7057	15.2306
ENSG00000205038	PKHD1L1	4	5	4	67	43	30	23	8	14	1	5	0	124	11	0	198	147	140	126	138	61	72	156	90	110	81	121	40	43	53	1.1784	2.0242	1.3316	24.1747	13.9149	9.7079	9.0051	2.5026	3.8996	0.2539	1.5867	0	37.2661	2.5671	0	82.3404	51.3051	45.3679
ENSG00000109762	SNX25	21	5	8	9	10	22	3	27	18	13	14	21	7	12	61	2	3	2	8	5	5	0	9	4	2	6	22	29	7	7	6.1866	2.0242	2.6633	3.2473	3.236	7.1191	1.1746	8.4463	5.0138	3.3004	4.4428	5.7353	2.1037	2.8005	13.4782	0.8317	1.047	0.6481
ENSG00000260643	AC092718.3	14	11	6	22	10	10	13	11	6	17	12	11	30	17	12	48	51	24	47	29	30	33	41	34	29	29	55	16	76	26	4.1244	4.4531	1.9975	7.9379	3.236	3.236	5.0898	3.4411	1.6713	4.3159	3.8081	3.0042	9.016	3.9673	2.6515	19.9613	17.7997	7.7773
ENSG00000090339	ICAM1	241	199	300	137	250	152	199	279	128	113	72	136	32	209	275	38	17	38	20	25	20	41	18	16	14	22	23	72	15	19	70.9987	80.5613	99.8737	49.4318	80.9008	49.1867	77.9135	87.2779	35.6538	28.6883	22.8487	37.1426	9.6171	48.7746	60.7625	15.8027	5.9332	12.3141
ONT.846	NONHSAG002812.3(-/NONCODE),NONHSAG002812.3(-/NONCODE)	22	6	24	11	18	13	16	69	61	75	76	12	9	35	41	19	7	14	8	7	7	10	12	30	13	12	12	16	28	10	6.4812	2.429	7.9899	3.969	5.8249	4.2068	6.2644	21.5849	16.9913	19.0409	24.1181	3.2773	2.7048	8.168	9.0591	7.9013	2.4431	4.5368
ENSG00000204264	PSMB8	539	611	796	370	652	650	710	847	562	860	602	742	292	751	760	424	191	481	184	128	355	497	460	317	342	232	290	476	211	214	158.79	247.352	264.998	133.502	210.989	210.338	277.983	264.962	156.543	218.336	191.041	202.646	87.7556	175.262	167.925	176.325	66.6618	155.871
ENSG00000126785	RHOJ	18	11	7	23	7	13	10	17	9	14	8	2	31	2	12	33	27	20	23	20	47	16	24	15	64	23	34	18	58	32	5.3028	4.4531	2.3304	8.2988	2.2652	4.2068	3.9153	5.318	2.5069	3.5543	2.5387	0.5462	9.3165	0.4667	2.6515	13.7234	9.4234	6.4811
ONT.8266	ONT.8266	20	13	11	28	17	22	7	3	13	5	17	16	46	12	12	27	50	49	61	43	53	37	42	20	18	37	56	16	33	16	5.892	5.2628	3.662	10.1028	5.5013	7.1191	2.7407	0.9385	3.6211	1.2694	5.3948	4.3697	13.8245	2.8005	2.6515	11.2282	17.4507	15.8788
ENSG00000138639	ARHGAP24	23	28	17	96	79	101	84	37	92	33	37	23	302	23	40	203	258	197	203	255	281	164	298	198	224	250	324	92	218	174	6.7758	11.3353	5.6595	34.6383	25.5647	32.6832	32.8881	11.5745	25.6262	8.378	11.7417	6.2815	90.761	5.3675	8.8382	84.4197	90.0458	63.8391
ONT.12117	ONT.12117	1	2	2	15	248	1	13	2	16	6	6	5	266	1	6	211	189	70	198	48	19	14	160	21	65	703	9	63	62	256	0.2946	0.8097	0.6658	5.4122	80.2536	0.3236	5.0898	0.6256	4.4567	1.5233	1.9041	1.3655	79.9418	0.2334	1.3257	87.7465	65.9638	22.6839
ONT.4671	NONHSAG009010.3(-/NONCODE),NONHSAG009010.3(-/NONCODE)	4	1	6	7	4	5	0	1	4	18	5	7	3	25	22	3	3	2	3	1	2	1	0	2	3	3	7	8	1	7	1.1784	0.4048	1.9975	2.5257	1.2944	1.618	0	0.3128	1.1142	4.5698	1.5867	1.9118	0.9016	5.8343	4.861	1.2476	1.047	0.6481
ONT.23605	ONT.23605	1	0	0	2	2	1	1	0	5	0	2	1	32	0	1	10	13	13	19	36	9	8	10	12	4	18	11	4	23	11	0.2946	0	0	0.7216	0.6472	0.3236	0.3915	0	1.3927	0	0.6347	0.2731	9.6171	0	0.221	4.1586	4.5372	4.2127
ENSG00000034510	TMSB10	20875	14944	23802	14397	19049	19250	13669	26309	25721	31093	21487	25891	8595	28282	37063	6318	7074	11817	7236	4680	7059	7995	9058	10575	12012	8751	14076	26517	8507	12518	6149.79	6049.79	7923.98	5194.66	6164.32	6229.23	5351.76	8230.09	7164.47	7893.86	6818.75	7071.03	2583.08	6600.21	8189.24	2627.41	2468.93	3829.37
ONT.1090	ONT.1090	1	12	9	10	11	16	6	0	8	2	10	2	22	1	4	1	38	47	21	14	31	35	2	15	11	11	14	10	7	8	0.2946	4.858	2.9962	3.6082	3.5596	5.1775	2.3492	0	2.2284	0.5078	3.1734	0.5462	6.6117	0.2334	0.8838	0.4159	13.2626	15.2306
ONT.18405	ONT.18405	2	0	2	7	4	2	2	2	6	2	2	1	9	0	0	2	9	8	10	4	5	7	22	6	5	6	3	2	6	6	0.5892	0	0.6658	2.5257	1.2944	0.6472	0.7831	0.6256	1.6713	0.5078	0.6347	0.2731	2.7048	0	0	0.8317	3.1411	2.5924
ONT.13407	NONHSAG025648.2(-/NONCODE)	6	6	1	10	3	25	18	6	20	1	13	23	36	38	9	78	47	36	31	8	47	36	43	61	14	33	78	5	15	21	1.7676	2.429	0.3329	3.6082	0.9708	8.0899	7.0475	1.8769	5.5709	0.2539	4.1255	6.2815	10.8192	8.8681	1.9886	32.4371	16.4037	11.666
ONT.27615	ENSG00000233554(B4GALT1-AS1/Ensembl),NONHSAG101268.2(-/NONCODE)	6	1	3	4	6	4	3	3	4	2	4	2	4	7	2	6	5	5	14	4	10	7	3	7	10	14	11	9	6	6	1.7676	0.4048	0.9987	1.4433	1.9416	1.2944	1.1746	0.9385	1.1142	0.5078	1.2694	0.5462	1.2021	1.6336	0.4419	2.4952	1.7451	1.6203
ENSG00000204287	HLA-DRA	2716	9808	6589	4487	5757	5334	4617	6998	10357	9109	5887	4981	1452	2205	4096	2655	1337	6050	1514	479	2433	4336	3326	1992	2825	1029	849	3969	1238	1110	800.135	3970.58	2193.56	1618.98	1862.98	1726.06	1807.67	2189.14	2884.9	2312.58	1868.2	1360.35	436.374	514.584	905.03	1104.11	466.632	1960.54
ENSG00000101236	RNF24	107	30	50	47	32	48	18	80	39	40	56	53	25	63	152	29	27	18	11	8	17	18	24	10	21	12	32	70	28	26	31.5223	12.1449	16.6456	16.9583	10.3553	15.5326	7.0475	25.0259	10.8633	10.1552	17.7712	14.4747	7.5133	14.7024	33.5851	12.06	9.4234	5.833
ONT.12501	ENSG00000266835(GAPLINC/Ensembl),NONHSAG075363.2(-/NONCODE),NONHSAG075363.2(-/NONCODE),NONHSAG075363.2(-/NONCODE)	9	10	7	9	10	6	3	1	9	25	6	9	0	9	10	0	1	3	3	0	0	1	0	0	0	1	4	9	1	0	2.6514	4.0483	2.3304	3.2473	3.236	1.9416	1.1746	0.3128	2.5069	6.347	1.9041	2.458	0	2.1003	2.2095	0	0.349	0.9722
ENSG00000243649	CFB	831	481	1098	117	433	566	264	282	1302	834	483	730	93	666	408	144	41	267	41	28	153	194	108	204	116	69	69	468	49	86	244.813	194.724	365.538	42.2154	140.12	183.156	103.363	88.2164	362.666	211.735	153.277	199.369	27.9496	155.425	90.1495	59.8839	14.3096	86.523
ENSG00000109956	B3GAT1	11	3	4	1	5	4	0	4	9	13	12	15	1	18	33	3	3	2	5	0	2	1	4	2	3	0	2	14	4	4	3.2406	1.2145	1.3316	0.3608	1.618	1.2944	0	1.2513	2.5069	3.3004	3.8081	4.0966	0.3005	4.2007	7.2915	1.2476	1.047	0.6481
ENSG00000205221	VIT	0	0	0	3	7	2	1	0	3	1	2	1	26	0	0	23	8	7	1	10	15	5	12	51	72	25	41	10	5	34	0	0	0	1.0824	2.2652	0.6472	0.3915	0	0.8356	0.2539	0.6347	0.2731	7.8139	0	0	9.5648	2.7921	2.2684
ONT.28822	ONT.28822	166	4	6	10	9	6	16	4	23	19	9	101	1	26	14	0	3	14	1	3	3	3	3	2	2	3	0	68	1	3	48.9037	1.6193	1.9975	3.6082	2.9124	1.9416	6.2644	1.2513	6.4065	4.8237	2.8561	27.5839	0.3005	6.0677	3.0934	0	1.047	4.5368
ENSG00000196976	LAGE3	99	66	70	33	75	67	54	149	36	38	18	80	9	24	46	25	8	9	9	11	18	32	15	19	7	10	13	26	8	16	29.1655	26.7188	23.3039	11.9069	24.2703	21.681	21.1424	46.6108	10.0276	9.6474	5.7122	21.8486	2.7048	5.6009	10.1639	10.3965	2.7921	2.9165
ENSG00000142235	LMTK3	8	1	13	5	11	4	2	1	4	6	5	9	2	7	5	0	2	1	3	2	3	1	1	0	0	4	3	4	0	0	2.3568	0.4048	4.3279	1.8041	3.5596	1.2944	0.7831	0.3128	1.1142	1.5233	1.5867	2.458	0.6011	1.6336	1.1048	0	0.698	0.3241
ENSG00000095383	TBC1D2	38	32	39	29	24	27	18	41	22	27	11	17	2	38	65	2	9	4	6	2	4	2	2	0	2	2	4	13	2	2	11.1948	12.9546	12.9836	10.4637	7.7665	8.7371	7.0475	12.8258	6.128	6.8547	3.4908	4.6428	0.6011	8.8681	14.3621	0.8317	3.1411	1.2962
ENSG00000064886	CHI3L2	99	69	117	85	143	93	109	96	134	251	210	104	31	231	133	49	30	73	49	7	49	60	72	54	26	31	95	115	39	18	29.1655	27.9333	38.9507	30.6693	46.2753	30.0945	42.6762	30.0311	37.3251	63.7236	66.6421	28.4032	9.3165	53.9088	29.387	20.3772	10.4704	23.6561
ENSG00000177697	CD151	858	509	784	486	607	366	433	678	245	491	441	647	276	603	509	286	317	160	311	129	280	241	352	147	199	179	428	442	275	186	252.767	206.059	261.003	175.356	196.427	118.436	169.53	212.095	68.2437	124.655	139.948	176.701	82.9471	140.723	112.466	118.936	110.638	51.849
ONT.11671	ONT.11671	4	1	0	3	3	3	1	2	10	3	2	5	5	3	1	6	6	11	8	7	10	8	7	8	12	7	7	8	5	9	1.1784	0.4048	0	1.0824	0.9708	0.9708	0.3915	0.6256	2.7855	0.7616	0.6347	1.3655	1.5027	0.7001	0.221	2.4952	2.0941	3.5646
ONT.6061	ENSG00000257550(AC023509.2/Ensembl),NONHSAG011246.2(-/NONCODE)	2	0	2	6	1	4	5	2	4	1	1	3	17	2	0	12	8	7	8	12	15	8	17	21	22	10	25	7	15	9	0.5892	0	0.6658	2.1649	0.3236	1.2944	1.9576	0.6256	1.1142	0.2539	0.3173	0.8193	5.1091	0.4667	0	4.9903	2.7921	2.2684
ONT.6735	ONT.6735	21	9	14	10	10	17	13	10	4	15	9	13	2	7	9	6	5	11	8	3	5	8	8	8	5	2	1	6	5	1	6.1866	3.6435	4.6608	3.6082	3.236	5.5011	5.0898	3.1282	1.1142	3.8082	2.8561	3.5504	0.6011	1.6336	1.9886	2.4952	1.7451	3.5646
ONT.15942	ONT.15942	6	2	3	7	2	4	1	4	3	0	1	1	4	0	1	5	13	12	8	9	5	3	8	4	5	1	2	4	3	4	1.7676	0.8097	0.9987	2.5257	0.6472	1.2944	0.3915	1.2513	0.8356	0	0.3173	0.2731	1.2021	0	0.221	2.0793	4.5372	3.8887
ONT.2758	ONT.2758	1	0	1	4	3	10	5	3	3	0	1	4	12	3	4	4	15	30	12	12	15	13	10	4	4	5	7	1	2	6	0.2946	0	0.3329	1.4433	0.9708	3.236	1.9576	0.9385	0.8356	0	0.3173	1.0924	3.6064	0.7001	0.8838	1.6634	5.2352	9.7217
ONT.19161	ONT.19161	2	3	10	6	7	0	4	8	10	5	6	4	6	12	8	0	2	1	2	0	0	1	1	0	0	3	1	3	0	6	0.5892	1.2145	3.3291	2.1649	2.2652	0	1.5661	2.5026	2.7855	1.2694	1.9041	1.0924	1.8032	2.8005	1.7676	0	0.698	0.3241
ENSG00000168079	SCARA5	0	1	0	3	5	10	3	2	8	3	2	0	15	0	1	5	9	5	6	2	16	6	13	32	30	17	32	6	14	67	0	0.4048	0	1.0824	1.618	3.236	1.1746	0.6256	2.2284	0.7616	0.6347	0	4.508	0	0.221	2.0793	3.1411	1.6203
ENSG00000173698	ADGRG2	28	14	9	0	6	9	6	11	9	7	9	10	1	61	9	4	2	8	5	3	4	1	1	1	5	5	8	10	8	4	8.2488	5.6676	2.9962	0	1.9416	2.9124	2.3492	3.4411	2.5069	1.7772	2.8561	2.7311	0.3005	14.2357	1.9886	1.6634	0.698	2.5924
ONT.5457	ONT.5457	9	1	7	6	10	21	2	7	7	6	1	7	1	10	11	3	6	2	1	5	4	3	2	0	2	0	1	7	3	4	2.6514	0.4048	2.3304	2.1649	3.236	6.7955	0.7831	2.1898	1.9498	1.5233	0.3173	1.9118	0.3005	2.3337	2.4305	1.2476	2.0941	0.6481
ENSG00000060982	BCAT1	167	62	65	52	108	46	46	114	98	23	27	16	12	197	37	30	23	32	42	4	16	18	25	19	17	4	19	46	23	16	49.1983	25.0995	21.6393	18.7624	34.9492	14.8854	18.0102	35.662	27.2975	5.8392	8.5683	4.3697	3.6064	45.9742	8.1753	12.4758	8.0273	10.3698
ENSG00000088002	SULT2B1	19	22	62	6	39	17	8	42	19	36	15	15	9	22	20	0	4	1	6	2	8	6	1	6	2	1	3	6	1	3	5.5974	8.9063	20.6406	2.1649	12.6205	5.5011	3.1322	13.1386	5.2924	9.1396	4.7601	4.0966	2.7048	5.1342	4.4191	0	1.3961	0.3241
ENSG00000105695	MAG	4	0	18	2	31	3	1	7	4	8	23	5	9	9	16	1	2	3	1	4	2	1	0	1	2	3	7	24	6	0	1.1784	0	5.9924	0.7216	10.0317	0.9708	0.3915	2.1898	1.1142	2.031	7.2989	1.3655	2.7048	2.1003	3.5353	0.4159	0.698	0.9722
ONT.10947	ONT.10947	0	2	2	2	2	3	0	2	0	0	0	1	9	1	1	3	5	2	8	5	6	5	4	5	8	5	10	7	5	4	0	0.8097	0.6658	0.7216	0.6472	0.9708	0	0.6256	0	0	0	0.2731	2.7048	0.2334	0.221	1.2476	1.7451	0.6481
ENSG00000138111	MFSD13A	7	0	6	2	5	9	2	8	6	2	5	5	3	5	25	0	1	2	1	2	4	5	3	1	1	3	2	4	3	4	2.0622	0	1.9975	0.7216	1.618	2.9124	0.7831	2.5026	1.6713	0.5078	1.5867	1.3655	0.9016	1.1669	5.5239	0	0.349	0.6481
ENSG00000006327	TNFRSF12A	582	487	596	284	485	328	302	626	57	149	159	607	31	761	358	11	13	6	12	36	8	33	11	6	2	7	20	112	15	13	171.458	197.153	198.416	102.472	156.948	106.14	118.241	195.828	15.8771	37.828	50.4576	165.776	9.3165	177.596	79.1018	4.5745	4.5372	1.9443
ENSG00000162366	PDZK1IP1	56	212	774	157	745	97	51	459	440	528	152	123	12	95	231	5	11	34	36	2	11	29	20	19	3	4	7	170	2	5	16.4976	85.8241	257.674	56.6481	241.084	31.3889	19.9678	143.586	122.56	134.048	48.2362	33.5922	3.6064	22.1703	51.0405	2.0793	3.8392	11.0179
ONT.9865	ONT.9865	1	0	2	1	6	0	1	0	8	1	2	0	17	1	1	3	12	14	15	10	7	4	10	8	4	14	5	4	7	12	0.2946	0	0.6658	0.3608	1.9416	0	0.3915	0	2.2284	0.2539	0.6347	0	5.1091	0.2334	0.221	1.2476	4.1882	4.5368
ONT.20089	ONT.20089	36	1	0	23	6	10	32	1	7	0	10	1	17	3	0	54	52	12	41	14	49	29	17	34	27	53	45	12	15	17	10.6056	0.4048	0	8.2988	1.9416	3.236	12.5288	0.3128	1.9498	0	3.1734	0.2731	5.1091	0.7001	0	22.4565	18.1488	3.8887
ONT.174	ONT.174	31	10	11	22	16	15	3	22	13	33	17	22	5	12	37	3	6	7	6	9	8	9	9	11	6	10	8	12	8	6	9.1326	4.0483	3.662	7.9379	5.1777	4.8539	1.1746	6.8821	3.6211	8.378	5.3948	6.0084	1.5027	2.8005	8.1753	1.2476	2.0941	2.2684
ENSG00000140937	CDH11	38	137	38	74	55	61	23	49	40	59	26	11	8	4	56	15	11	13	19	1	13	10	13	2	10	6	19	97	5	19	11.1948	55.4618	12.6507	26.7004	17.7982	19.7394	9.0051	15.3284	11.1418	14.9789	8.2509	3.0042	2.4043	0.9335	12.3735	6.2379	3.8392	4.2127
ONT.7227	ENSG00000248636(AC002070.1/Ensembl),NONHSAG012484.2(-/NONCODE),ENSG00000248636(AC002070.1/Ensembl),NONHSAG012484.2(-/NONCODE),ENSG00000248636(AC002070.1/Ensembl),NONHSAG012484.2(-/NONCODE),ENSG00000248636(AC002070.1/Ensembl),NONHSAG012484.2(-/NONCODE)	27	37	59	50	56	19	17	55	50	104	53	61	11	149	33	6	23	9	35	15	5	2	11	10	5	5	25	20	3	9	7.9542	14.9787	19.6418	18.0408	18.1218	6.1483	6.6559	17.2053	13.9273	26.4034	16.8192	16.6596	3.3059	34.7723	7.2915	2.4952	8.0273	2.9165
ENSG00000154065	ANKRD29	1	1	0	3	1	4	0	6	0	1	0	1	4	2	1	9	6	13	5	1	7	8	6	8	16	4	3	1	3	6	0.2946	0.4048	0	1.0824	0.3236	1.2944	0	1.8769	0	0.2539	0	0.2731	1.2021	0.4667	0.221	3.7427	2.0941	4.2127
ONT.28796	ONT.28796	45	4	6	12	2	14	24	13	8	12	16	43	6	12	18	3	2	8	5	1	5	5	4	7	6	4	10	16	8	10	13.257	1.6193	1.9975	4.3298	0.6472	4.5303	9.3966	4.0667	2.2284	3.0465	5.0775	11.7436	1.8032	2.8005	3.9772	1.2476	0.698	2.5924
ENSG00000256713	PGA5	2	1	2	21	6	8	11	6	10	3	5	1	86	4	3	22	39	15	30	13	27	14	38	34	16	41	28	19	38	39	0.5892	0.4048	0.6658	7.5771	1.9416	2.5888	4.3068	1.8769	2.7855	0.7616	1.5867	0.2731	25.8458	0.9335	0.6629	9.1489	13.6116	4.8608
ONT.27665	ONT.27665	17	3	2	18	7	11	2	6	9	6	4	24	52	10	16	46	35	38	33	24	39	23	48	19	24	21	36	11	20	15	5.0082	1.2145	0.6658	6.4947	2.2652	3.5596	0.7831	1.8769	2.5069	1.5233	1.2694	6.5546	15.6277	2.3337	3.5353	19.1296	12.2155	12.3141
ENSG00000115598	IL1RL2	22	12	16	12	13	13	6	7	7	16	19	24	9	26	23	6	9	4	8	13	7	3	5	2	4	6	6	10	3	3	6.4812	4.858	5.3266	4.3298	4.2068	4.2068	2.3492	2.1898	1.9498	4.0621	6.0295	6.5546	2.7048	6.0677	5.082	2.4952	3.1411	1.2962
ENSG00000131016	AKAP12	113	55	20	82	32	116	56	69	70	29	63	55	492	25	36	192	128	198	116	168	206	151	190	150	273	207	363	271	225	217	33.2899	22.2657	6.6582	29.5869	10.3553	37.5372	21.9254	21.5849	19.4982	7.3625	19.9926	15.0209	147.862	5.8343	7.9544	79.8452	44.6739	64.1631
ENSG00000147100	SLC16A2	16	8	7	39	24	20	23	17	12	6	10	7	28	6	6	57	49	21	46	25	42	30	43	27	25	28	50	35	47	33	4.7136	3.2386	2.3304	14.0718	7.7665	6.4719	9.0051	5.318	3.3425	1.5233	3.1734	1.9118	8.4149	1.4002	1.3257	23.704	17.1017	6.8052
ENSG00000185499	MUC1	192	107	469	243	377	535	48	462	596	170	196	107	60	247	315	47	41	118	41	52	47	42	50	36	41	15	61	116	29	40	56.5633	43.3169	156.136	87.6782	121.999	173.124	18.7932	144.525	166.013	43.1594	62.1993	29.2225	18.032	57.6427	69.6007	19.5454	14.3096	38.2386
ENSG00000136830	FAM129B	80	28	48	37	41	81	25	78	67	57	55	50	92	84	170	24	41	19	30	23	22	17	34	23	31	25	40	53	58	27	23.568	11.3353	15.9798	13.3502	13.2677	26.2113	9.7881	24.4003	18.6626	14.4711	17.4539	13.6554	27.649	19.6032	37.5623	9.9807	14.3096	6.1571
ENSG00000163110	PDLIM5	31	29	25	25	43	69	28	37	27	27	28	24	31	37	79	22	47	36	27	29	36	15	37	25	21	25	49	61	33	2155	9.1326	11.7401	8.3228	9.0204	13.9149	22.3282	10.9627	11.5745	7.5207	6.8547	8.8856	6.5546	9.3165	8.6347	17.4554	9.1489	16.4037	11.666
ONT.26849	ONT.26849	5	3	5	6	1	8	3	3	4	2	3	2	9	0	4	2	16	24	13	7	4	4	15	6	12	8	7	3	4	6	1.473	1.2145	1.6646	2.1649	0.3236	2.5888	1.1746	0.9385	1.1142	0.5078	0.952	0.5462	2.7048	0	0.8838	0.8317	5.5842	7.7773
ONT.16568	ONT.16568	88	40	37	19	24	28	20	49	21	28	28	51	11	2	10	13	10	23	8	19	13	8	12	21	19	7	12	52	6	7	25.9249	16.1932	12.3178	6.8555	7.7665	9.0607	7.8305	15.3284	5.8495	7.1086	8.8856	13.9285	3.3059	0.4667	2.2095	5.4062	3.4901	7.4533
ONT.15180	ONT.15180	4	7	7	32	13	42	30	7	8	1	5	0	47	0	2	27	61	50	55	54	115	70	50	33	99	48	7	8	28	20	1.1784	2.8338	2.3304	11.5461	4.2068	13.591	11.7458	2.1898	2.2284	0.2539	1.5867	0	14.125	0	0.4419	11.2282	21.2899	16.2028
ONT.6081	NONHSAG011325.2(-/NONCODE),NONHSAG011325.2(-/NONCODE),NONHSAG011325.2(-/NONCODE)	19	25	16	43	21	17	42	9	35	13	19	13	68	15	18	54	35	46	55	41	34	30	40	72	89	73	77	31	83	44	5.5974	10.1208	5.3266	15.5151	6.7957	5.5011	16.4441	2.8154	9.7491	3.3004	6.0295	3.5504	20.4362	3.5006	3.9772	22.4565	12.2155	14.9066
ONT.27413	ONT.27413	16	2	3	57	16	37	0	10	5	5	19	13	47	1	7	30	186	28	123	131	63	14	41	18	14	29	95	21	23	25	4.7136	0.8097	0.9987	20.5665	5.1777	11.9731	0	3.1282	1.3927	1.2694	6.0295	3.5504	14.125	0.2334	1.5467	12.4758	64.9167	9.0736
ONT.23254	ONT.23254	10	2	2	4	12	5	5	1	9	0	10	3	50	2	12	9	21	55	22	178	12	22	31	11	19	80	13	17	34	24	2.946	0.8097	0.6658	1.4433	3.8832	1.618	1.9576	0.3128	2.5069	0	3.1734	0.8193	15.0266	0.4667	2.6515	3.7427	7.3293	17.8231
ONT.6762	ONT.6762	15	5	7	13	14	2	5	6	8	31	15	19	0	10	14	0	2	1	0	0	1	2	1	3	0	1	4	11	1	2	4.419	2.0242	2.3304	4.6906	4.5304	0.6472	1.9576	1.8769	2.2284	7.8702	4.7601	5.189	0	2.3337	3.0934	0	0.698	0.3241
ENSG00000171612	SLC25A33	0	0	0	2	4	5	1	4	4	3	4	0	3	0	6	5	3	1	6	4	5	3	5	2	4	7	9	4	13	14	0	0	0	0.7216	1.2944	1.618	0.3915	1.2513	1.1142	0.7616	1.2694	0	0.9016	0	1.3257	2.0793	1.047	0.3241
ONT.1770	ENSG00000233621(LINC01137/Ensembl),NONHSAG057682.2(-/NONCODE)	28	15	9	9	16	9	11	14	6	24	15	25	8	36	30	5	4	7	11	7	3	5	6	3	5	10	12	14	4	7	8.2488	6.0725	2.9962	3.2473	5.1777	2.9124	4.3068	4.3795	1.6713	6.0931	4.7601	6.8277	2.4043	8.4014	6.6286	2.0793	1.3961	2.2684
ENSG00000076944	STXBP2	232	97	140	65	167	49	112	253	51	65	61	76	41	87	88	53	38	44	48	38	47	60	66	44	26	38	40	45	54	11	68.3473	39.2686	46.6077	23.453	54.0418	15.8562	43.8508	79.1445	14.2058	16.5021	19.3579	20.7562	12.3219	20.3033	19.444	22.0406	13.2626	14.2585
ENSG00000105707	HPN	181	70	104	69	98	76	62	131	39	73	43	48	37	95	161	14	31	27	32	25	24	26	25	23	26	10	26	102	20	5	53.3227	28.3382	34.6229	24.8963	31.7131	24.5933	24.2746	40.98	10.8633	18.5332	13.6458	13.1092	11.1197	22.1703	35.5737	5.822	10.8195	8.7495
ONT.27841	ONT.27841	3	0	1	8	0	3	1	0	1	1	1	0	5	0	2	4	7	7	5	3	8	6	7	7	7	5	10	0	7	3	0.8838	0	0.3329	2.8865	0	0.9708	0.3915	0	0.2785	0.2539	0.3173	0	1.5027	0	0.4419	1.6634	2.4431	2.2684
ENSG00000112186	CAP2	33	19	21	30	11	25	18	8	17	15	29	22	31	28	24	25	33	37	28	20	34	19	38	43	39	48	71	35	56	352	9.7218	7.6918	6.9912	10.8245	3.5596	8.0899	7.0475	2.5026	4.7353	3.8082	9.203	6.0084	9.3165	6.5344	5.3029	10.3965	11.5175	11.9901
ENSG00000165269	AQP7	0	1	0	3	2	3	4	2	1	3	1	2	15	1	2	10	14	5	10	8	12	3	15	9	12	21	40	4	13	83	0	0.4048	0	1.0824	0.6472	0.9708	1.5661	0.6256	0.2785	0.7616	0.3173	0.5462	4.508	0.2334	0.4419	4.1586	4.8862	1.6203
ENSG00000132170	PPARG	12	10	11	22	18	12	10	12	14	31	7	16	41	22	19	26	52	24	33	28	21	27	42	35	55	27	65	12	65	41	3.5352	4.0483	3.662	7.9379	5.8249	3.8832	3.9153	3.7539	3.8996	7.8702	2.2214	4.3697	12.3219	5.1342	4.1981	10.8124	18.1488	7.7773
ENSG00000116761	CTH	6	9	5	15	14	8	12	6	7	11	13	5	86	27	5	42	21	26	14	31	17	16	29	45	51	34	49	30	82	20	1.7676	3.6435	1.6646	5.4122	4.5304	2.5888	4.6983	1.8769	1.9498	2.7927	4.1255	1.3655	25.8458	6.301	1.1048	17.4661	7.3293	8.4255
ENSG00000183569	SERHL2	9	1	1	10	4	6	5	5	8	5	7	3	19	1	2	25	32	24	30	11	15	21	17	32	19	19	9	13	36	15	2.6514	0.4048	0.3329	3.6082	1.2944	1.9416	1.9576	1.5641	2.2284	1.2694	2.2214	0.8193	5.7101	0.2334	0.4419	10.3965	11.1685	7.7773
ONT.27557	ONT.27557	14	15	19	10	15	12	10	24	7	5	8	6	2	8	2	0	1	10	2	5	6	3	4	1	2	2	0	6	1	3	4.1244	6.0725	6.3253	3.6082	4.8541	3.8832	3.9153	7.5078	1.9498	1.2694	2.5387	1.6386	0.6011	1.867	0.4419	0	0.349	3.2406
ENSG00000115290	GRB14	7	0	1	1	7	3	2	1	4	6	0	4	4	5	4	3	8	4	5	2	5	2	11	6	11	10	10	7	11	106	2.0622	0	0.3329	0.3608	2.2652	0.9708	0.7831	0.3128	1.1142	1.5233	0	1.0924	1.2021	1.1669	0.8838	1.2476	2.7921	1.2962
ENSG00000165023	DIRAS2	6	1	0	2	10	6	6	2	2	0	4	0	45	1	2	36	9	11	20	15	22	16	27	9	18	33	39	17	17	23	1.7676	0.4048	0	0.7216	3.236	1.9416	2.3492	0.6256	0.5571	0	1.2694	0	13.524	0.2334	0.4419	14.971	3.1411	3.5646
ONT.26306	NONHSAG049580.3(-/NONCODE)	7	0	0	3	3	8	8	3	4	6	2	5	8	2	1	7	19	8	6	4	16	3	9	9	10	7	12	8	9	15	2.0622	0	0	1.0824	0.9708	2.5888	3.1322	0.9385	1.1142	1.5233	0.6347	1.3655	2.4043	0.4667	0.221	2.911	6.6313	2.5924
ONT.1206	ONT.1206	0	0	1	2	1	23	0	3	23	1	2	3	56	3	0	10	14	88	15	74	8	14	22	44	69	49	81	9	45	47	0	0	0.3329	0.7216	0.3236	7.4427	0	0.9385	6.4065	0.2539	0.6347	0.8193	16.8298	0.7001	0	4.1586	4.8862	28.5169
ENSG00000184925	LCN12	700	97	292	208	279	253	168	299	155	548	431	726	267	638	870	129	170	74	145	76	111	66	169	46	129	119	248	428	142	35	206.22	39.2686	97.2104	75.0497	90.2853	81.8699	65.7762	93.5344	43.1746	139.126	136.775	198.276	80.2423	148.891	192.231	53.646	59.3325	23.9802
ONT.25411	ONT.25411	4	2	5	6	4	9	2	1	1	0	0	0	4	3	1	13	14	13	16	17	11	15	7	5	1	1	6	2	4	3	1.1784	0.8097	1.6646	2.1649	1.2944	2.9124	0.7831	0.3128	0.2785	0	0	0	1.2021	0.7001	0.221	5.4062	4.8862	4.2127
ENSG00000172348	RCAN2	7	7	10	6	5	13	2	5	9	10	7	3	13	3	10	13	14	8	11	15	12	4	11	9	16	21	32	19	12	62	2.0622	2.8338	3.3291	2.1649	1.618	4.2068	0.7831	1.5641	2.5069	2.5388	2.2214	0.8193	3.9069	0.7001	2.2095	5.4062	4.8862	2.5924
ENSG00000204381	LAYN	9	22	15	24	32	31	31	15	10	3	14	8	53	4	7	57	30	28	19	37	27	56	38	51	47	43	61	28	84	37	2.6514	8.9063	4.9937	8.6596	10.3553	10.0315	12.1373	4.6924	2.7855	0.7616	4.4428	2.1849	15.9282	0.9335	1.5467	23.704	10.4704	9.0736
ONT.26821	ONT.26821	14	1	4	24	9	26	7	4	5	11	9	6	23	2	7	15	85	18	74	70	45	19	26	14	12	34	53	6	49	18	4.1244	0.4048	1.3316	8.6596	2.9124	8.4135	2.7407	1.2513	1.3927	2.7927	2.8561	1.6386	6.9123	0.4667	1.5467	6.2379	29.6662	5.833
ENSG00000074706	IPCEF1	19	11	13	153	64	70	70	16	51	13	24	11	366	5	3	241	555	272	494	277	244	194	206	168	107	323	309	62	592	107	5.5974	4.4531	4.3279	55.2048	20.7106	22.6517	27.4068	5.0052	14.2058	3.3004	7.6162	3.0042	109.995	1.1669	0.6629	100.222	193.703	88.1433
ENSG00000139567	ACVRL1	11	1	3	7	1	15	3	9	6	3	7	1	9	3	6	8	13	8	6	4	12	8	13	11	7	17	20	16	10	25	3.2406	0.4048	0.9987	2.5257	0.3236	4.8539	1.1746	2.8154	1.6713	0.7616	2.2214	0.2731	2.7048	0.7001	1.3257	3.3269	4.5372	2.5924
ONT.1519	ONT.1519	63	31	163	40	87	41	43	67	43	62	68	174	5	101	122	3	5	6	4	2	5	2	3	9	5	5	4	25	2	5	18.5598	12.5498	54.2647	14.4326	28.1535	13.2675	16.8356	20.9592	11.9775	15.7405	21.5793	47.5207	1.5027	23.5705	26.9565	1.2476	1.7451	1.9443
ONT.12434	ONT.12434	10	0	7	17	7	5	1	2	6	3	3	4	18	0	4	11	33	17	31	20	31	13	8	8	6	14	11	5	5	10	2.946	0	2.3304	6.1339	2.2652	1.618	0.3915	0.6256	1.6713	0.7616	0.952	1.0924	5.4096	0	0.8838	4.5745	11.5175	5.509
ENSG00000127472	PLA2G5	2	17	0	22	15	9	10	6	2	17	19	8	0	7	4	0	1	4	2	2	2	4	1	5	6	0	3	16	3	4	0.5892	6.8821	0	7.9379	4.8541	2.9124	3.9153	1.8769	0.5571	4.3159	6.0295	2.1849	0	1.6336	0.8838	0	0.349	1.2962
ONT.19488	ONT.19488	9	7	14	27	11	13	10	7	15	4	7	1	0	5	49	0	2	4	2	0	4	5	0	1	0	1	0	3	2	4	2.6514	2.8338	4.6608	9.742	3.5596	4.2068	3.9153	2.1898	4.1782	1.0155	2.2214	0.2731	0	1.1669	10.8268	0	0.698	1.2962
ENSG00000188906	LRRK2	162	95	160	84	111	88	36	102	49	35	27	97	6	14	199	15	12	19	5	13	16	11	6	7	5	1	19	137	5	14	47.7253	38.4589	53.266	30.3085	35.92	28.4765	14.0949	31.9081	13.6487	8.8858	8.5683	26.4914	1.8032	3.2672	43.97	6.2379	4.1882	6.1571
ENSG00000184908	CLCNKB	7	5	3	64	21	29	43	4	35	5	5	11	120	6	6	150	258	114	267	96	105	113	152	75	166	116	150	40	225	36	2.0622	2.0242	0.9987	23.0922	6.7957	9.3843	16.8356	1.2513	9.7491	1.2694	1.5867	3.0042	36.064	1.4002	1.3257	62.3791	90.0458	36.9424
ONT.26348	ONT.26348	29	16	21	14	13	6	1	10	13	20	17	24	1	9	27	0	15	2	9	1	2	0	0	2	1	2	4	26	4	3	8.5434	6.4773	6.9912	5.0514	4.2068	1.9416	0.3915	3.1282	3.6211	5.0776	5.3948	6.5546	0.3005	2.1003	5.9658	0	5.2352	0.6481
ENSG00000181649	PHLDA2	10	10	18	4	29	10	2	117	4	7	4	6	1	4	50	2	3	0	1	1	0	3	3	0	1	0	3	10	2	1	2.946	4.0483	5.9924	1.4433	9.3845	3.236	0.7831	36.6004	1.1142	1.7772	1.2694	1.6386	0.3005	0.9335	11.0477	0.8317	1.047	0
ONT.12790	ONT.12790	0	0	2	2	24	1	2	2	7	1	3	0	32	0	0	5	11	55	19	32	4	6	10	4	2	61	8	9	26	9	0	0	0.6658	0.7216	7.7665	0.3236	0.7831	0.6256	1.9498	0.2539	0.952	0	9.6171	0	0	2.0793	3.8392	17.8231
ONT.12619	ONT.12619	36	10	5	64	92	58	61	21	38	2	28	13	84	118	10	191	168	96	124	107	133	120	121	145	131	115	154	35	100	52	10.6056	4.0483	1.6646	23.0922	29.7715	18.7686	23.883	6.5693	10.5847	0.5078	8.8856	3.5504	25.2448	27.5378	2.2095	79.4293	58.6344	31.1094
ENSG00000135205	CCDC146	15	10	8	52	49	49	38	8	37	20	29	15	175	11	20	95	161	97	155	77	121	83	130	143	147	162	186	85	98	70	4.419	4.0483	2.6633	18.7624	15.8566	15.8562	14.878	2.5026	10.3062	5.0776	9.203	4.0966	52.5933	2.5671	4.4191	39.5067	56.1913	31.4334
ENSG00000165072	MAMDC2	22	16	14	28	28	20	17	5	35	15	25	10	96	8	17	47	32	133	27	31	56	29	55	83	122	75	92	44	69	58	6.4812	6.4773	4.6608	10.1028	9.0609	6.4719	6.6559	1.5641	9.7491	3.8082	7.9336	2.7311	28.8512	1.867	3.7562	19.5454	11.1685	43.0995
ENSG00000163191	S100A11	4481	3544	6114	3159	4412	3865	2674	5931	6245	8800	4753	6268	1632	7684	9163	1321	1363	1824	1447	880	1354	1293	1291	1893	2330	2011	2504	4776	1444	1768	1320.11	1434.72	2035.43	1139.82	1427.74	1250.7	1046.94	1855.36	1739.52	2234.14	1508.33	1711.84	490.47	1793.23	2024.61	549.352	475.707	591.078
ENSG00000132481	TRIM47	66	25	39	15	53	40	14	66	21	24	32	31	8	44	39	14	5	5	10	5	9	9	6	5	5	6	9	25	5	19	19.4436	10.1208	12.9836	5.4122	17.151	12.9439	5.4814	20.6464	5.8495	6.0931	10.155	8.4663	2.4043	10.2683	8.6172	5.822	1.7451	1.6203
ONT.3249	ONT.3249	7	0	3	5	5	7	3	0	2	2	4	1	24	2	1	5	20	15	9	14	12	9	10	5	7	12	7	7	8	6	2.0622	0	0.9987	1.8041	1.618	2.2652	1.1746	0	0.5571	0.5078	1.2694	0.2731	7.2128	0.4667	0.221	2.0793	6.9803	4.8608
ONT.8390	ONT.8390	16	6	18	13	5	13	4	9	8	5	9	4	6	5	10	4	4	3	6	4	4	4	5	5	3	0	4	2	0	4	4.7136	2.429	5.9924	4.6906	1.618	4.2068	1.5661	2.8154	2.2284	1.2694	2.8561	1.0924	1.8032	1.1669	2.2095	1.6634	1.3961	0.9722
ENSG00000118473	SGIP1	0	3	5	6	4	7	4	1	6	8	5	4	25	2	10	9	20	11	22	14	5	5	6	10	14	12	22	16	11	11	0	1.2145	1.6646	2.1649	1.2944	2.2652	1.5661	0.3128	1.6713	2.031	1.5867	1.0924	7.5133	0.4667	2.2095	3.7427	6.9803	3.5646
ONT.26505	ONT.26505	18	5	9	8	11	4	2	7	3	11	4	7	1	2	18	6	2	2	3	1	1	2	1	0	0	0	1	5	5	2	5.3028	2.0242	2.9962	2.8865	3.5596	1.2944	0.7831	2.1898	0.8356	2.7927	1.2694	1.9118	0.3005	0.4667	3.9772	2.4952	0.698	0.6481
ENSG00000102265	TIMP1	11926	4978	3076	3684	3960	3748	2710	9544	7220	7765	5763	9123	663	3038	8464	601	532	729	499	267	693	679	527	894	1372	625	1488	7207	715	1102	3513.41	2015.25	1024.04	1329.25	1281.47	1212.84	1061.03	2985.59	2011.1	1971.37	1828.85	2491.56	199.253	708.982	1870.16	249.932	185.676	236.237
ONT.10949	ONT.10949	1	3	1	6	0	2	6	3	2	6	1	1	10	3	3	3	4	7	11	6	13	12	8	6	8	7	9	5	13	0	0.2946	1.2145	0.3329	2.1649	0	0.6472	2.3492	0.9385	0.5571	1.5233	0.3173	0.2731	3.0053	0.7001	0.6629	1.2476	1.3961	2.2684
ONT.14871	ONT.14871	11	8	25	13	8	15	8	7	9	13	5	6	3	7	3	1	7	1	4	3	5	1	3	3	2	2	2	5	1	1	3.2406	3.2386	8.3228	4.6906	2.5888	4.8539	3.1322	2.1898	2.5069	3.3004	1.5867	1.6386	0.9016	1.6336	0.6629	0.4159	2.4431	0.3241
ONT.16099	ONT.16099	2	2	3	44	23	31	30	3	15	2	11	0	127	0	4	32	77	26	111	125	107	65	45	29	31	87	40	17	32	31	0.5892	0.8097	0.9987	15.8759	7.4429	10.0315	11.7458	0.9385	4.1782	0.5078	3.4908	0	38.1677	0	0.8838	13.3075	26.8741	8.4255
ENSG00000108924	HLF	2	3	1	22	7	14	10	4	11	0	3	0	29	1	14	21	62	22	64	19	20	19	28	27	24	19	35	23	59	54	0.5892	1.2145	0.3329	7.9379	2.2652	4.5303	3.9153	1.2513	3.064	0	0.952	0	8.7155	0.2334	3.0934	8.7331	21.6389	7.1292
ENSG00000179240	GVQW3	5	1	6	11	3	0	3	6	8	5	6	18	4	19	14	20	13	17	11	4	11	4	14	29	19	16	53	5	17	13	1.473	0.4048	1.9975	3.969	0.9708	0	1.1746	1.8769	2.2284	1.2694	1.9041	4.9159	1.2021	4.4341	3.0934	8.3172	4.5372	5.509
ONT.22515	ONT.22515	12	6	5	15	5	9	4	3	7	6	10	5	13	4	5	15	32	24	21	17	24	15	29	25	16	14	21	18	17	8	3.5352	2.429	1.6646	5.4122	1.618	2.9124	1.5661	0.9385	1.9498	1.5233	3.1734	1.3655	3.9069	0.9335	1.1048	6.2379	11.1685	7.7773
ENSG00000187045	TMPRSS6	20	16	27	4	18	21	8	64	5	5	4	16	0	8	26	0	0	0	0	0	0	0	0	1	0	0	0	13	0	0	5.892	6.4773	8.9886	1.4433	5.8249	6.7955	3.1322	20.0207	1.3927	1.2694	1.2694	4.3697	0	1.867	5.7448	0	0	0
ENSG00000196381	ZNF781	3	1	0	4	2	3	4	1	8	4	9	4	7	1	3	9	10	6	12	5	5	5	8	9	18	10	18	4	15	8	0.8838	0.4048	0	1.4433	0.6472	0.9708	1.5661	0.3128	2.2284	1.0155	2.8561	1.0924	2.1037	0.2334	0.6629	3.7427	3.4901	1.9443
ENSG00000009765	IYD	226	85	723	713	431	897	257	240	533	53	472	376	1036	702	995	827	1941	1193	1795	1064	1429	1028	1482	686	477	903	1098	462	687	668	66.5797	34.4106	240.696	257.262	139.473	290.266	100.622	75.0778	148.465	13.4556	149.786	102.688	311.352	163.827	219.85	343.917	677.437	386.599
ENSG00000137648	TMPRSS4	170	157	290	61	178	129	49	178	172	313	56	118	1	226	137	1	0	0	0	0	2	1	0	0	0	1	1	18	0	0	50.0821	63.5584	96.5445	22.0098	57.6014	41.7439	19.1847	55.6827	47.9098	79.4641	17.7712	32.2267	0.3005	52.7419	30.2708	0.4159	0	0
ENSG00000144908	ALDH1L1	0	2	0	3	7	0	0	0	2	0	1	4	6	1	1	4	4	4	1	11	3	1	8	2	10	8	5	1	6	56	0	0.8097	0	1.0824	2.2652	0	0	0	0.5571	0	0.3173	1.0924	1.8032	0.2334	0.221	1.6634	1.3961	1.2962
ENSG00000152766	ANKRD22	5	14	18	3	7	9	9	8	15	3	0	18	0	1	5	4	1	13	1	0	4	2	1	2	0	0	0	9	0	1	1.473	5.6676	5.9924	1.0824	2.2652	2.9124	3.5237	2.5026	4.1782	0.7616	0	4.9159	0	0.2334	1.1048	1.6634	0.349	4.2127
ONT.10041	ONT.10041	21	11	9	6	22	3	5	5	5	13	6	12	7	6	20	10	3	9	1	3	6	3	12	3	1	1	3	3	1	2	6.1866	4.4531	2.9962	2.1649	7.1193	0.9708	1.9576	1.5641	1.3927	3.3004	1.9041	3.2773	2.1037	1.4002	4.4191	4.1586	1.047	2.9165
ONT.7320	NONHSAG012817.3(-/NONCODE)	5	1	1	2	8	2	2	2	4	3	0	0	5	2	5	5	5	1	9	4	7	2	17	6	13	3	8	2	6	5	1.473	0.4048	0.3329	0.7216	2.5888	0.6472	0.7831	0.6256	1.1142	0.7616	0	0	1.5027	0.4667	1.1048	2.0793	1.7451	0.3241
ENSG00000110042	DTX4	847	156	513	435	345	803	46	507	423	317	437	350	63	359	974	37	85	61	50	38	85	48	110	65	23	28	44	347	20	44	249.527	63.1536	170.784	156.955	111.643	259.848	18.0102	158.602	117.825	80.4796	138.679	95.5876	18.9336	83.7803	215.21	15.3868	29.6662	19.7674
ENSG00000177731	FLII	189	66	118	54	96	62	57	136	42	54	54	60	28	48	116	29	39	24	28	27	35	35	27	19	23	20	35	56	47	51	55.6795	26.7188	39.2836	19.484	31.0659	20.063	22.3169	42.5441	11.6989	13.7095	17.1365	16.3864	8.4149	11.2018	25.6307	12.06	13.6116	7.7773
ENSG00000117425	PTCH2	2	0	2	4	15	5	2	2	4	0	0	1	35	0	2	13	37	11	35	11	6	10	13	5	3	53	7	4	7	13	0.5892	0	0.6658	1.4433	4.8541	1.618	0.7831	0.6256	1.1142	0	0	0.2731	10.5187	0	0.4419	5.4062	12.9135	3.5646
ONT.21915	ONT.21915	24	17	12	28	18	18	8	18	12	2	14	11	44	8	10	47	36	98	31	63	27	27	51	7	4	12	74	26	53	13	7.0704	6.8821	3.9949	10.1028	5.8249	5.8247	3.1322	5.6308	3.3425	0.5078	4.4428	3.0042	13.2235	1.867	2.2095	19.5454	12.5645	31.7575
ENSG00000161013	MGAT4B	10	3	1	4	12	9	1	17	3	4	3	3	1	5	25	0	3	1	2	0	2	3	4	0	0	1	9	7	6	5	2.946	1.2145	0.3329	1.4433	3.8832	2.9124	0.3915	5.318	0.8356	1.0155	0.952	0.8193	0.3005	1.1669	5.5239	0	1.047	0.3241
ENSG00000165410	CFL2	137	83	73	136	121	105	79	66	112	110	122	85	249	151	144	134	199	157	182	145	156	132	178	168	195	148	221	163	233	1689	40.3603	33.601	24.3026	49.0709	39.156	33.9776	30.9305	20.6464	31.1971	27.9267	38.7159	23.2141	74.8327	35.2391	31.8175	55.7253	69.4539	50.8768
ONT.13731	ONT.13731	4	1	1	7	15	7	1	0	6	0	1	4	57	0	2	12	30	54	27	44	6	16	47	10	21	59	13	8	47	23	1.1784	0.4048	0.3329	2.5257	4.8541	2.2652	0.3915	0	1.6713	0	0.3173	1.0924	17.1304	0	0.4419	4.9903	10.4704	17.499
ENSG00000104435	STMN2	42	75	7	22	37	21	9	43	79	16	42	15	0	2	34	0	0	4	0	0	0	0	0	0	0	0	0	33	0	4	12.3732	30.3623	2.3304	7.9379	11.9733	6.7955	3.5237	13.4514	22.0051	4.0621	13.3284	4.0966	0	0.4667	7.5125	0	0	1.2962
ENSG00000074842	MYDGF	413	425	379	299	400	342	423	428	33	33	50	382	126	290	104	302	161	29	85	215	212	290	214	29	15	54	99	53	40	34	121.67	172.053	126.174	107.884	129.441	110.67	165.615	133.889	9.192	8.378	15.8672	104.327	37.8672	67.6777	22.9793	125.59	56.1913	9.3976
ENSG00000167772	ANGPTL4	26	48	14	18	41	17	39	26	4	12	27	24	13	45	34	16	10	4	7	20	13	9	13	4	4	9	41	8	10	8	7.6596	19.4319	4.6608	6.4947	13.2677	5.5011	15.2695	8.1334	1.1142	3.0465	8.5683	6.5546	3.9069	10.5017	7.5125	6.6538	3.4901	1.2962
ENSG00000135318	NT5E	290	169	222	140	151	127	88	186	68	62	37	69	44	224	70	115	82	43	80	34	65	67	87	29	34	38	63	109	28	31	85.4342	68.4164	73.9065	50.5142	48.8641	41.0967	34.4542	58.1853	18.9411	15.7405	11.7417	18.8444	13.2235	52.2752	15.4668	47.8239	28.6192	13.9344
ONT.14672	ONT.14672	6	3	19	10	12	12	1	10	20	4	1	7	1	5	11	2	2	15	2	2	3	0	1	4	1	3	3	2	1	7	1.7676	1.2145	6.3253	3.6082	3.8832	3.8832	0.3915	3.1282	5.5709	1.0155	0.3173	1.9118	0.3005	1.1669	2.4305	0.8317	0.698	4.8608
ENSG00000151790	TDO2	3	26	12	7	37	9	19	17	15	10	12	8	0	10	26	4	2	10	0	2	6	15	7	0	1	0	0	3	0	0	0.8838	10.5256	3.9949	2.5257	11.9733	2.9124	7.439	5.318	4.1782	2.5388	3.8081	2.1849	0	2.3337	5.7448	1.6634	0.698	3.2406
ENSG00000154330	PGM5	1	1	1	1	2	2	2	2	2	2	3	0	12	0	0	9	7	5	6	4	6	7	11	8	13	6	23	2	6	19	0.2946	0.4048	0.3329	0.3608	0.6472	0.6472	0.7831	0.6256	0.5571	0.5078	0.952	0	3.6064	0	0	3.7427	2.4431	1.6203
ENSG00000188483	IER5L	62	4	41	26	25	22	11	93	65	56	63	72	31	40	139	18	20	9	16	9	14	13	11	22	9	19	25	52	11	26	18.2652	1.6193	13.6494	9.3812	8.0901	7.1191	4.3068	29.0926	18.1055	14.2172	19.9926	19.6637	9.3165	9.3349	30.7127	7.4855	6.9803	2.9165
ONT.5563	ONT.5563	0	0	0	4	6	3	2	0	6	0	1	0	18	0	0	16	13	21	7	26	14	10	8	38	19	26	24	8	17	18	0	0	0	1.4433	1.9416	0.9708	0.7831	0	1.6713	0	0.3173	0	5.4096	0	0	6.6538	4.5372	6.8052
ENSG00000105664	COMP	26	212	49	83	63	53	25	50	37	45	31	16	1	3	101	0	0	0	0	0	2	0	0	0	0	1	2	68	1	5	7.6596	85.8241	16.3127	29.9477	20.387	17.1506	9.7881	15.6412	10.3062	11.4246	9.8376	4.3697	0.3005	0.7001	22.3164	0	0	0
ENSG00000176978	DPP7	111	60	82	43	80	70	103	128	18	24	5	57	43	23	73	49	28	15	20	20	31	48	45	15	6	9	47	50	17	32	32.7007	24.2898	27.2988	15.5151	25.8883	22.6517	40.3271	40.0415	5.0138	6.0931	1.5867	15.5671	12.9229	5.3675	16.1297	20.3772	9.7724	4.8608
ENSG00000184500	PROS1	383	412	543	168	454	300	224	342	105	262	116	325	13	264	613	19	11	10	11	8	16	22	9	14	24	12	28	155	17	40	112.832	166.79	180.771	60.617	146.916	97.0789	87.7016	106.986	29.2473	66.5163	36.8118	88.7599	3.9069	61.6101	135.445	7.9013	3.8392	3.2406
ENSG00000211448	DIO2	171	38	80	602	274	444	251	90	238	168	376	194	845	93	311	835	1893	508	1582	702	1203	660	531	303	462	1576	2053	288	1233	565	50.3767	15.3836	26.633	217.211	88.6673	143.677	98.2728	28.1542	66.2938	42.6517	119.321	52.9829	253.95	21.7035	68.7169	347.243	660.685	164.62
ONT.26800	ONT.26800	10	4	3	24	13	30	5	11	5	3	11	6	28	6	4	62	119	36	112	46	77	20	33	19	14	39	103	8	23	16	2.946	1.6193	0.9987	8.6596	4.2068	9.7079	1.9576	3.4411	1.3927	0.7616	3.4908	1.6386	8.4149	1.4002	0.8838	25.7833	41.5327	11.666
ONT.25645	ONT.25645	79	8	48	65	55	40	5	60	29	32	58	69	17	5	74	2	9	5	6	3	6	8	8	1	5	6	9	55	1	7	23.2734	3.2386	15.9798	23.453	17.7982	12.9439	1.9576	18.7694	8.0778	8.1241	18.4059	18.8444	5.1091	1.1669	16.3506	0.8317	3.1411	1.6203
ENSG00000175938	ORAI3	33	15	21	14	40	23	14	125	13	12	20	24	13	15	141	11	11	7	14	7	10	9	19	15	10	15	19	45	14	17	9.7218	6.0725	6.9912	5.0514	12.9441	7.4427	5.4814	39.103	3.6211	3.0465	6.3469	6.5546	3.9069	3.5006	31.1546	4.5745	3.8392	2.2684
ENSG00000160180	TFF3	80	188	165	5863	4482	5626	4851	506	4894	131	3004	79	34028	143	42	10056	23613	19152	21484	21448	22155	15969	34587	12872	27412	60623	104108	7896	31872	22010	23.568	76.1082	54.9305	2115.46	1450.39	1820.55	1899.29	158.289	1363.2	33.2582	953.299	21.5755	10226.5	33.3721	9.2801	4181.89	8241.28	6206.32
ONT.6815	ONT.6815	19	1	7	25	17	20	11	13	10	6	4	9	38	5	7	18	25	99	28	40	33	29	34	20	13	32	16	16	20	27	5.5974	0.4048	2.3304	9.0204	5.5013	6.4719	4.3068	4.0667	2.7855	1.5233	1.2694	2.458	11.4203	1.1669	1.5467	7.4855	8.7254	32.0816
ONT.16715	ONT.16715	5	0	1	8	0	7	4	1	4	1	0	2	10	1	4	5	16	5	16	1	5	16	5	6	0	2	5	5	10	10	1.473	0	0.3329	2.8865	0	2.2652	1.5661	0.3128	1.1142	0.2539	0	0.5462	3.0053	0.2334	0.8838	2.0793	5.5842	1.6203
ENSG00000163221	S100A12	1	4	1	1	3	5	0	6	1	1	5	0	8	2	1	13	1	20	3	10	6	9	1	12	5	8	10	4	8	2	0.2946	1.6193	0.3329	0.3608	0.9708	1.618	0	1.8769	0.2785	0.2539	1.5867	0	2.4043	0.4667	0.221	5.4062	0.349	6.4811
ENSG00000061656	SPAG4	21	54	14	7	20	43	65	49	58	32	10	45	6	7	28	10	6	39	4	4	24	23	12	24	17	3	11	18	9	7	6.1866	21.8609	4.6608	2.5257	6.4721	13.9146	25.4491	15.3284	16.1556	8.1241	3.1734	12.2898	1.8032	1.6336	6.1867	4.1586	2.0941	12.6382
ENSG00000091844	RGS17	1	0	0	11	9	2	0	1	1	1	2	3	11	0	5	4	10	13	10	14	15	9	10	9	4	6	7	9	32	11	0.2946	0	0	3.969	2.9124	0.6472	0	0.3128	0.2785	0.2539	0.6347	0.8193	3.3059	0	1.1048	1.6634	3.4901	4.2127
ONT.22629	ONT.22629	2	2	1	6	7	3	4	0	4	1	2	0	8	2	0	4	10	11	8	6	14	9	1	9	5	6	0	3	2	5	0.5892	0.8097	0.3329	2.1649	2.2652	0.9708	1.5661	0	1.1142	0.2539	0.6347	0	2.4043	0.4667	0	1.6634	3.4901	3.5646
ENSG00000176387	HSD11B2	5	0	0	9	3	3	3	0	3	2	1	2	30	5	7	12	33	12	22	14	15	16	14	5	18	25	16	7	15	7	1.473	0	0	3.2473	0.9708	0.9708	1.1746	0	0.8356	0.5078	0.3173	0.5462	9.016	1.1669	1.5467	4.9903	11.5175	3.8887
ENSG00000163235	TGFA	69	38	47	37	49	37	31	56	30	66	61	74	12	59	159	8	14	11	6	6	6	9	11	4	6	8	8	46	9	6	20.3274	15.3836	15.6469	13.3502	15.8566	11.9731	12.1373	17.5182	8.3564	16.756	19.3579	20.21	3.6064	13.7689	35.1318	3.3269	4.8862	3.5646
ENSG00000104723	TUSC3	153	65	71	14	77	40	13	92	18	22	14	23	1	16	83	7	5	0	0	0	1	3	10	4	2	1	1	35	7	13	45.0739	26.314	23.6368	5.0514	24.9175	12.9439	5.0898	28.7798	5.0138	5.5853	4.4428	6.2815	0.3005	3.7339	18.3392	2.911	1.7451	0
ONT.9113	ONT.9113	11	1	2	11	4	1	5	1	5	8	7	4	18	0	1	19	17	12	28	21	20	11	8	9	16	32	14	8	6	7	3.2406	0.4048	0.6658	3.969	1.2944	0.3236	1.9576	0.3128	1.3927	2.031	2.2214	1.0924	5.4096	0	0.221	7.9013	5.9332	3.8887
ONT.21055	ENSG00000240005(AC106047.1/Ensembl),NONHSAG037681.2(-/NONCODE)	2	1	5	12	3	8	6	1	5	6	6	20	11	17	13	4	26	14	17	10	9	15	22	19	15	31	38	13	21	19	0.5892	0.4048	1.6646	4.3298	0.9708	2.5888	2.3492	0.3128	1.3927	1.5233	1.9041	5.4621	3.3059	3.9673	2.8724	1.6634	9.0744	4.5368
ONT.1924	ONT.1924	5	4	1	11	9	6	4	3	19	2	7	5	32	2	12	70	12	17	8	29	10	6	56	113	67	31	62	22	65	54	1.473	1.6193	0.3329	3.969	2.9124	1.9416	1.5661	0.9385	5.2924	0.5078	2.2214	1.3655	9.6171	0.4667	2.6515	29.1102	4.1882	5.509
ENSG00000100294	MCAT	19	17	22	3	13	11	18	14	4	5	3	2	1	4	8	6	3	2	6	2	4	12	3	1	1	4	6	7	3	10	5.5974	6.8821	7.3241	1.0824	4.2068	3.5596	7.0475	4.3795	1.1142	1.2694	0.952	0.5462	0.3005	0.9335	1.7676	2.4952	1.047	0.6481
ENSG00000181634	TNFSF15	8	6	9	5	3	11	0	3	5	4	2	6	1	5	14	1	4	5	2	3	2	4	4	1	0	0	3	5	0	1	2.3568	2.429	2.9962	1.8041	0.9708	3.5596	0	0.9385	1.3927	1.0155	0.6347	1.6386	0.3005	1.1669	3.0934	0.4159	1.3961	1.6203
ONT.3166	ONT.3166	8	2	2	3	5	5	2	7	6	3	5	4	10	1	4	4	14	11	16	5	14	14	11	9	11	9	13	4	4	11	2.3568	0.8097	0.6658	1.0824	1.618	1.618	0.7831	2.1898	1.6713	0.7616	1.5867	1.0924	3.0053	0.2334	0.8838	1.6634	4.8862	3.5646
ENSG00000125388	GRK4	12	6	3	4	4	7	2	7	3	10	7	15	4	5	12	3	1	4	2	3	2	1	3	3	3	1	4	9	5	2	3.5352	2.429	0.9987	1.4433	1.2944	2.2652	0.7831	2.1898	0.8356	2.5388	2.2214	4.0966	1.2021	1.1669	2.6515	1.2476	0.349	1.2962
ENSG00000130203	APOE	263	21	26	22	23	44	8	89	48	29	48	274	23	22	127	10	21	47	25	8	29	41	20	15	10	10	24	109	15	11	77.48	8.5014	8.6557	7.9379	7.4429	14.2382	3.1322	27.8414	13.3702	7.3625	15.2325	74.8315	6.9123	5.1342	28.0612	4.1586	7.3293	15.2306
ONT.1692	ONT.1692	5	1	1	4	0	0	8	6	2	9	3	8	11	4	6	10	5	8	8	4	7	5	18	14	19	15	21	5	11	12	1.473	0.4048	0.3329	1.4433	0	0	3.1322	1.8769	0.5571	2.2849	0.952	2.1849	3.3059	0.9335	1.3257	4.1586	1.7451	2.5924
ENSG00000108639	SYNGR2	447	352	533	208	414	254	393	622	78	158	99	235	96	369	373	156	95	111	89	68	104	225	154	21	30	53	110	110	81	69	131.686	142.5	177.442	75.0497	133.972	82.1935	153.869	194.577	21.7266	40.1129	31.417	64.1803	28.8512	86.1141	82.4161	64.8742	33.1564	35.9702
ENSG00000044524	EPHA3	27	53	11	72	28	43	37	17	10	11	22	2	62	2	15	88	87	69	71	56	90	54	67	37	66	39	64	52	79	30	7.9542	21.456	3.662	25.9787	9.0609	13.9146	14.4864	5.318	2.7855	2.7927	6.9816	0.5462	18.633	0.4667	3.3143	36.5957	30.3643	22.3599
ONT.22567	ONT.22567	0	0	0	5	3	8	5	0	1	3	3	1	12	0	2	3	7	2	12	3	17	9	10	26	9	6	2	1	7	3	0	0	0	1.8041	0.9708	2.5888	1.9576	0	0.2785	0.7616	0.952	0.2731	3.6064	0	0.4419	1.2476	2.4431	0.6481
ENSG00000066629	EML1	14	9	5	16	11	10	10	11	6	8	12	1	9	9	18	18	30	16	29	16	26	16	16	21	32	12	44	19	29	34	4.1244	3.6435	1.6646	5.7731	3.5596	3.236	3.9153	3.4411	1.6713	2.031	3.8081	0.2731	2.7048	2.1003	3.9772	7.4855	10.4704	5.1849
ENSG00000115414	FN1	6628	13043	10718	3344	9059	6970	3141	12284	4697	6793	2409	3928	77	3155	18338	79	86	127	101	30	104	71	54	68	72	55	139	5402	66	241	1952.61	5280.21	3568.15	1206.57	2931.52	2255.47	1229.78	3842.73	1308.33	1724.6	764.48	1072.77	23.141	736.287	4051.87	32.853	30.0153	41.1551
ENSG00000149972	CNTN5	0	2	0	4	3	2	4	1	2	0	1	0	5	1	2	15	12	9	2	10	13	6	13	8	13	8	5	2	12	3	0	0.8097	0	1.4433	0.9708	0.6472	1.5661	0.3128	0.5571	0	0.3173	0	1.5027	0.2334	0.4419	6.2379	4.1882	2.9165
ONT.10938	ONT.10938	28	8	10	15	3	32	30	5	16	15	20	12	40	4	9	31	32	27	37	11	95	79	27	21	36	51	32	17	29	11	8.2488	3.2386	3.3291	5.4122	0.9708	10.3551	11.7458	1.5641	4.4567	3.8082	6.3469	3.2773	12.0213	0.9335	1.9886	12.8917	11.1685	8.7495
ENSG00000167881	SRP68	181	62	128	56	94	83	53	107	90	144	111	152	46	203	161	42	26	43	24	22	28	34	43	35	36	37	73	94	57	55	53.3227	25.0995	42.6128	20.2057	30.4187	26.8585	20.7508	33.4722	25.0691	36.5586	35.2251	41.5123	13.8245	47.3744	35.5737	17.4661	9.0744	13.9344
ENSG00000157680	DGKI	4	3	1	46	30	25	20	2	14	3	2	1	55	5	1	94	137	31	132	95	98	63	28	45	32	44	62	17	84	37	1.1784	1.2145	0.3329	16.5975	9.7081	8.0899	7.8305	0.6256	3.8996	0.7616	0.6347	0.2731	16.5293	1.1669	0.221	39.0909	47.815	10.0457
ONT.12202	NONHSAG022152.3(-/NONCODE)	8	3	5	8	6	7	5	9	1	13	9	7	5	7	14	2	4	2	5	4	1	0	0	2	3	6	3	6	6	2	2.3568	1.2145	1.6646	2.8865	1.9416	2.2652	1.9576	2.8154	0.2785	3.3004	2.8561	1.9118	1.5027	1.6336	3.0934	0.8317	1.3961	0.6481
ENSG00000167191	GPRC5B	71	47	92	22	41	28	43	28	12	19	15	37	8	26	11	32	6	12	6	12	16	11	7	5	11	8	12	10	5	13	20.9166	19.027	30.6279	7.9379	13.2677	9.0607	16.8356	8.7591	3.3425	4.8237	4.7601	10.105	2.4043	6.0677	2.4305	13.3075	2.0941	3.8887
ONT.18575	ONT.18575	6	0	2	6	2	6	1	0	0	2	0	4	9	3	1	4	19	2	17	4	14	4	7	1	4	10	15	3	7	8	1.7676	0	0.6658	2.1649	0.6472	1.9416	0.3915	0	0	0.5078	0	1.0924	2.7048	0.7001	0.221	1.6634	6.6313	0.6481
ONT.4745	ONT.4745	4	0	1	9	2	5	4	0	2	2	1	2	13	1	2	8	14	12	13	7	14	4	17	7	3	6	13	7	13	4	1.1784	0	0.3329	3.2473	0.6472	1.618	1.5661	0	0.5571	0.5078	0.3173	0.5462	3.9069	0.2334	0.4419	3.3269	4.8862	3.8887
ONT.15054	ONT.15054	239	11	20	36	13	26	12	25	17	29	49	43	27	13	21	15	21	18	19	5	18	12	16	15	8	14	6	90	10	8	70.4095	4.4531	6.6582	12.9894	4.2068	8.4135	4.6983	7.8206	4.7353	7.3625	15.5498	11.7436	8.1144	3.0338	4.64	6.2379	7.3293	5.833
ONT.6168	ENSG00000256268(LINC02454/Ensembl),NONHSAG011557.3(-/NONCODE)	44	26	39	20	29	19	4	31	47	70	29	58	0	14	136	1	1	1	0	0	1	0	1	2	4	0	0	29	1	1	12.9624	10.5256	12.9836	7.2163	9.3845	6.1483	1.5661	9.6975	13.0916	17.7715	9.203	15.8402	0	3.2672	30.0498	0.4159	0.349	0.3241
ONT.15596	ONT.15596	0	1	1	35	24	40	16	4	12	0	13	0	245	1	0	180	121	142	99	161	117	56	219	22	43	120	85	42	127	6	0	0.4048	0.3329	12.6285	7.7665	12.9439	6.2644	1.2513	3.3425	0	4.1255	0	73.6306	0.2334	0	74.8549	42.2308	46.016
ENSG00000180530	NRIP1	44	26	19	22	24	63	14	87	30	18	15	36	11	12	64	18	11	12	7	15	21	7	21	3	5	4	11	31	11	17	12.9624	10.5256	6.3253	7.9379	7.7665	20.3866	5.4814	27.2157	8.3564	4.5698	4.7601	9.8319	3.3059	2.8005	14.1411	7.4855	3.8392	3.8887
ENSG00000196666	FAM180B	0	3	1	19	6	3	9	1	3	2	8	1	41	0	1	27	21	3	23	10	40	16	7	34	49	25	39	18	33	18	0	1.2145	0.3329	6.8555	1.9416	0.9708	3.5237	0.3128	0.8356	0.5078	2.5387	0.2731	12.3219	0	0.221	11.2282	7.3293	0.9722
ENSG00000261115	TMEM178B	6	10	0	7	2	11	2	5	6	6	2	7	8	9	3	24	20	21	22	17	19	18	20	11	10	14	39	5	30	33	1.7676	4.0483	0	2.5257	0.6472	3.5596	0.7831	1.5641	1.6713	1.5233	0.6347	1.9118	2.4043	2.1003	0.6629	9.9807	6.9803	6.8052
ENSG00000236699	ARHGEF38	3	47	114	28	106	37	37	61	55	148	45	66	34	88	82	5	7	9	7	12	5	4	38	39	22	7	18	26	17	5	0.8838	19.027	37.952	10.1028	34.302	11.9731	14.4864	19.0823	15.32	37.5741	14.2804	18.0251	10.2181	20.5367	18.1183	2.0793	2.4431	2.9165
ONT.12864	ONT.12864	5	1	6	16	3	6	9	4	5	2	4	1	15	2	1	13	22	22	17	10	18	16	11	3	11	7	9	4	4	8	1.473	0.4048	1.9975	5.7731	0.9708	1.9416	3.5237	1.2513	1.3927	0.5078	1.2694	0.2731	4.508	0.4667	0.221	5.4062	7.6783	7.1292
ENSG00000171860	C3AR1	39	147	43	36	46	46	58	31	82	86	24	39	15	35	20	35	12	57	16	5	29	32	13	29	39	15	32	46	21	13	11.4894	59.5101	14.3152	12.9894	14.8858	14.8854	22.7085	9.6975	22.8407	21.8336	7.6162	10.6512	4.508	8.168	4.4191	14.5551	4.1882	18.4712
ENSG00000188026	RILPL1	14	6	4	15	17	27	6	8	16	2	9	11	25	23	14	44	31	34	27	15	26	23	25	41	33	49	48	16	70	41	4.1244	2.429	1.3316	5.4122	5.5013	8.7371	2.3492	2.5026	4.4567	0.5078	2.8561	3.0042	7.5133	5.3675	3.0934	18.2979	10.8195	11.0179
ONT.2262	ONT.2262	43	10	10	18	9	34	22	15	26	39	33	51	15	17	9	2	13	8	16	3	13	9	12	14	10	12	14	34	8	4	12.6678	4.0483	3.3291	6.4947	2.9124	11.0023	8.6136	4.6924	7.2422	9.9013	10.4723	13.9285	4.508	3.9673	1.9886	0.8317	4.5372	2.5924
ENSG00000174482	LINGO2	1	0	0	3	4	1	3	0	2	0	0	0	11	0	0	10	6	5	7	7	5	2	14	7	8	4	6	2	7	5	0.2946	0	0	1.0824	1.2944	0.3236	1.1746	0	0.5571	0	0	0	3.3059	0	0	4.1586	2.0941	1.6203
ENSG00000124205	EDN3	3	1	0	25	13	16	4	1	30	1	2	0	142	2	30	68	88	70	75	89	40	23	69	75	48	27	55	33	61	45	0.8838	0.4048	0	9.0204	4.2068	5.1775	1.5661	0.3128	8.3564	0.2539	0.6347	0	42.6757	0.4667	6.6286	28.2785	30.7133	22.6839
ENSG00000164627	KIF6	7	2	1	2	4	1	1	0	4	4	1	3	10	2	0	26	7	10	7	7	14	8	17	10	19	14	24	6	10	10	2.0622	0.8097	0.3329	0.7216	1.2944	0.3236	0.3915	0	1.1142	1.0155	0.3173	0.8193	3.0053	0.4667	0	10.8124	2.4431	3.2406
ENSG00000196937	FAM3C	471	463	460	343	413	331	286	298	179	197	164	522	165	348	417	216	179	93	116	189	211	212	186	61	68	87	206	158	118	138	138.757	187.437	153.14	123.76	133.648	107.11	111.976	93.2216	49.8597	50.0142	52.0443	142.562	49.5879	81.2133	92.1381	89.8259	62.4736	30.1372
ENSG00000232629	HLA-DQB2	15	94	140	105	208	51	32	24	184	158	200	316	3	23	107	9	2	6	5	0	4	27	3	4	1	2	1	286	0	1	4.419	38.0541	46.6077	37.8856	67.3095	16.5034	12.5288	7.5078	51.2524	40.1129	63.4687	86.302	0.9016	5.3675	23.6421	3.7427	0.698	1.9443
ONT.24812	ONT.24812	17	6	24	7	8	22	6	11	25	3	31	8	5	54	28	1	0	6	2	0	1	3	5	3	3	10	4	21	0	1	5.0082	2.429	7.9899	2.5257	2.5888	7.1191	2.3492	3.4411	6.9636	0.7616	9.8376	2.1849	1.5027	12.6021	6.1867	0.4159	0	1.9443
ENSG00000146072	TNFRSF21	12	5	12	8	12	17	5	13	8	3	7	5	3	5	4	2	6	6	1	1	2	3	4	3	1	1	3	5	4	10	3.5352	2.0242	3.9949	2.8865	3.8832	5.5011	1.9576	4.0667	2.2284	0.7616	2.2214	1.3655	0.9016	1.1669	0.8838	0.8317	2.0941	1.9443
ENSG00000123219	CENPK	15	14	15	7	19	17	15	25	27	23	13	30	1	31	29	1	4	13	3	1	12	22	14	3	3	3	7	12	8	3	4.419	5.6676	4.9937	2.5257	6.1485	5.5011	5.8729	7.8206	7.5207	5.8392	4.1255	8.1932	0.3005	7.2345	6.4077	0.4159	1.3961	4.2127
ONT.10714	ENSG00000261840(AC093249.6/Ensembl),NONHSAG019115.3(-/NONCODE)	5	1	1	3	3	4	2	0	1	1	4	3	17	3	4	11	8	5	9	3	13	6	15	19	13	8	17	5	12	6	1.473	0.4048	0.3329	1.0824	0.9708	1.2944	0.7831	0	0.2785	0.2539	1.2694	0.8193	5.1091	0.7001	0.8838	4.5745	2.7921	1.6203
ENSG00000164932	CTHRC1	8	135	78	23	152	47	36	87	21	59	15	11	2	1	73	2	2	3	2	0	5	6	3	3	10	3	18	115	2	14	2.3568	54.6522	25.9672	8.2988	49.1877	15.209	14.0949	27.2157	5.8495	14.9789	4.7601	3.0042	0.6011	0.2334	16.1297	0.8317	0.698	0.9722
ENSG00000019582	CD74	6162	19627	15891	9165	12415	12413	16919	20282	14420	20121	10205	13109	5125	9176	14107	6680	3667	13882	4006	1723	7209	12980	10018	4175	6337	3478	3822	8477	3434	3132	1815.33	7945.61	5290.31	3306.88	4017.54	4016.8	6624.21	6344.7	4016.63	5108.3	3238.49	3580.17	1540.23	2141.42	3117.01	2777.95	1279.84	4498.55
ENSG00000049130	KITLG	27	15	11	32	18	14	25	23	11	5	15	5	21	4	6	42	45	48	44	42	49	43	25	29	23	15	34	21	23	31	7.9542	6.0725	3.662	11.5461	5.8249	4.5303	9.7881	7.195	3.064	1.2694	4.7601	1.3655	6.3112	0.9335	1.3257	17.4661	15.7057	15.5547
ENSG00000166145	SPINT1	102	78	66	36	123	84	38	146	70	85	49	66	22	63	198	17	24	7	18	10	22	13	19	15	4	15	51	78	30	27	30.0493	31.5768	21.9722	12.9894	39.8032	27.1821	14.878	45.6723	19.4982	21.5797	15.5498	18.0251	6.6117	14.7024	43.749	7.0696	8.3763	2.2684
ENSG00000025423	HSD17B6	24	4	40	78	42	94	66	4	46	19	24	29	219	180	41	63	218	136	186	146	162	105	134	237	90	176	501	130	73	102	7.0704	1.6193	13.3165	28.1436	13.5913	30.4181	25.8407	1.2513	12.8131	4.8237	7.6162	7.9201	65.8167	42.0069	9.0591	26.1992	76.0852	44.0716
ENSG00000011600	TYROBP	431	779	581	485	622	718	619	752	896	702	425	417	178	254	549	252	268	418	358	86	291	398	140	372	294	88	205	350	125	167	126.973	315.363	193.422	174.996	201.281	232.342	242.354	235.244	249.577	178.223	134.871	113.886	53.4949	59.2763	121.304	104.797	93.5359	135.456
ENSG00000152207	CYSLTR2	147	38	41	29	10	57	19	23	24	18	46	27	1	38	18	3	3	12	2	2	3	8	5	1	4	4	1	61	3	2	43.3063	15.3836	13.6494	10.4637	3.236	18.445	7.439	7.195	6.6851	4.5698	14.5978	7.3739	0.3005	8.8681	3.9772	1.2476	1.047	3.8887
ENSG00000087088	BAX	93	95	109	49	65	48	40	89	91	66	51	101	13	134	101	17	19	46	14	14	37	38	45	21	30	24	36	42	35	22	27.3979	38.4589	36.2874	17.68	21.0342	15.5326	15.661	27.8414	25.3476	16.756	16.1845	27.5839	3.9069	31.2718	22.3164	7.0696	6.6313	14.9066
ENSG00000216490	IFI30	682	1090	847	682	724	789	834	1126	1196	1291	688	707	311	729	864	394	536	714	833	154	433	672	483	262	400	270	437	402	329	150	200.918	441.265	281.977	246.076	234.289	255.318	326.532	352.24	333.14	327.758	218.332	193.087	93.4658	170.128	190.905	163.849	187.072	231.376
ENSG00000179542	SLITRK4	9	11	9	5	7	7	2	6	4	19	8	7	10	27	21	1	1	3	3	0	0	3	5	3	5	3	4	8	3	19	2.6514	4.4531	2.9962	1.8041	2.2652	2.2652	0.7831	1.8769	1.1142	4.8237	2.5387	1.9118	3.0053	6.301	4.64	0.4159	0.349	0.9722
ENSG00000283703	VSIG10L2	0	0	0	4	2	5	0	1	2	1	1	1	10	0	6	5	5	7	11	6	15	4	8	17	6	8	19	7	18	17	0	0	0	1.4433	0.6472	1.618	0	0.3128	0.5571	0.2539	0.3173	0.2731	3.0053	0	1.3257	2.0793	1.7451	2.2684
ENSG00000159110	IFNAR2	34	36	40	9	24	32	38	61	5	13	0	4	3	3	20	13	6	14	7	6	7	24	8	5	1	3	7	12	4	4	10.0164	14.5739	13.3165	3.2473	7.7665	10.3551	14.878	19.0823	1.3927	3.3004	0	1.0924	0.9016	0.7001	4.4191	5.4062	2.0941	4.5368
ENSG00000064601	CTSA	282	234	258	198	279	149	181	431	221	287	157	311	87	241	340	121	134	133	131	52	107	123	99	96	126	81	182	180	150	108	83.0774	94.7304	85.8913	71.4415	90.2853	48.2159	70.866	134.827	61.5586	72.8633	49.8229	84.9364	26.1464	56.2425	75.1246	50.3191	46.768	43.0995
ONT.3119	ONT.3119	4	0	1	5	7	3	7	3	2	7	3	6	15	1	8	9	16	8	13	11	16	8	9	8	8	12	15	6	12	5	1.1784	0	0.3329	1.8041	2.2652	0.9708	2.7407	0.9385	0.5571	1.7772	0.952	1.6386	4.508	0.2334	1.7676	3.7427	5.5842	2.5924
ONT.22108	ONT.22108	2	1	0	3	0	6	2	2	28	21	14	3	65	4	10	17	6	26	9	79	20	18	68	34	143	102	122	29	58	65	0.5892	0.4048	0	1.0824	0	1.9416	0.7831	0.6256	7.7993	5.3315	4.4428	0.8193	19.5346	0.9335	2.2095	7.0696	2.0941	8.4255
ENSG00000177994	C2orf73	4	0	0	4	3	2	4	1	1	4	2	0	6	3	4	8	6	3	5	5	9	4	5	0	10	8	3	3	11	3	1.1784	0	0	1.4433	0.9708	0.6472	1.5661	0.3128	0.2785	1.0155	0.6347	0	1.8032	0.7001	0.8838	3.3269	2.0941	0.9722
ONT.24916	ONT.24916	2	7	1	18	22	9	8	13	8	3	11	4	82	1	0	46	67	38	61	70	72	50	35	23	23	80	45	10	36	23	0.5892	2.8338	0.3329	6.4947	7.1193	2.9124	3.1322	4.0667	2.2284	0.7616	3.4908	1.0924	24.6437	0.2334	0	19.1296	23.384	12.3141
ONT.2929	NONHSAG005145.3(-/NONCODE),ENSG00000237943(PRKCQ-AS1/Ensembl),NONHSAG005145.3(-/NONCODE),NONHSAG005145.3(-/NONCODE),ENSG00000237943(PRKCQ-AS1/Ensembl),ENSG00000237943(PRKCQ-AS1/Ensembl),NONHSAG005145.3(-/NONCODE),NONHSAG005145.3(-/NONCODE)	18	10	10	21	15	14	18	19	10	12	18	20	36	16	18	30	49	44	55	20	38	31	30	19	26	43	59	22	51	83	5.3028	4.0483	3.3291	7.5771	4.8541	4.5303	7.0475	5.9437	2.7855	3.0465	5.7122	5.4621	10.8192	3.7339	3.9772	12.4758	17.1017	14.2585
ENSG00000120889	TNFRSF10B	26	18	21	16	22	17	14	26	24	19	12	19	6	22	40	9	7	15	11	6	7	9	4	8	3	3	3	21	4	6	7.6596	7.287	6.9912	5.7731	7.1193	5.5011	5.4814	8.1334	6.6851	4.8237	3.8081	5.189	1.8032	5.1342	8.8382	3.7427	2.4431	4.8608
ENSG00000184584	TMEM173	148	76	274	84	192	90	90	163	86	87	94	87	41	117	137	95	47	82	32	26	59	83	57	40	50	31	77	97	62	35	43.6009	30.7671	91.2179	30.3085	62.1318	29.1237	35.2373	50.9903	23.9549	22.0875	29.8303	23.7604	12.3219	27.3045	30.2708	39.5067	16.4037	26.5726
ONT.27405	ONT.27405	3	0	0	5	2	16	1	1	1	1	1	1	5	1	0	7	21	4	18	11	18	2	5	1	4	15	33	4	15	8	0.8838	0	0	1.8041	0.6472	5.1775	0.3915	0.3128	0.2785	0.2539	0.3173	0.2731	1.5027	0.2334	0	2.911	7.3293	1.2962
ENSG00000102271	KLHL4	1	1	0	0	2	2	3	1	5	0	3	2	10	0	0	4	8	10	10	3	13	1	4	7	34	12	17	6	9	5	0.2946	0.4048	0	0	0.6472	0.6472	1.1746	0.3128	1.3927	0	0.952	0.5462	3.0053	0	0	1.6634	2.7921	3.2406
ENSG00000067992	PDK3	14	6	12	5	5	1	5	14	9	9	6	5	7	3	24	0	0	2	2	1	2	5	10	8	2	1	5	8	3	7	4.1244	2.429	3.9949	1.8041	1.618	0.3236	1.9576	4.3795	2.5069	2.2849	1.9041	1.3655	2.1037	0.7001	5.3029	0	0	0.6481
ONT.24925	ONT.24925	1	4	0	11	3	12	5	7	11	1	7	3	75	4	1	34	22	24	25	10	18	13	48	39	27	69	69	9	29	13	0.2946	1.6193	0	3.969	0.9708	3.8832	1.9576	2.1898	3.064	0.2539	2.2214	0.8193	22.54	0.9335	0.221	14.1393	7.6783	7.7773
ENSG00000285447	ZNF883	3	13	6	5	1	9	7	8	1	34	17	15	5	8	2	2	8	4	4	2	4	6	1	2	10	2	3	7	5	2	0.8838	5.2628	1.9975	1.8041	0.3236	2.9124	2.7407	2.5026	0.2785	8.6319	5.3948	4.0966	1.5027	1.867	0.4419	0.8317	2.7921	1.2962
ONT.19547	ENSG00000223552(AC098613.1/Ensembl),NONHSAG034950.3(-/NONCODE),NONHSAG034950.3(-/NONCODE)	4	10	4	6	10	8	6	16	19	10	9	4	3	2	5	4	2	9	7	0	2	6	4	2	4	1	3	8	2	3	1.1784	4.0483	1.3316	2.1649	3.236	2.5888	2.3492	5.0052	5.2924	2.5388	2.8561	1.0924	0.9016	0.4667	1.1048	1.6634	0.698	2.9165
ENSG00000107404	DVL1	9	4	8	5	5	20	4	26	10	7	9	9	2	8	63	2	4	0	4	3	3	1	6	4	1	1	12	16	8	13	2.6514	1.6193	2.6633	1.8041	1.618	6.4719	1.5661	8.1334	2.7855	1.7772	2.8561	2.458	0.6011	1.867	13.9201	0.8317	1.3961	0
ENSG00000178125	PPP1R42	3	2	0	3	4	1	5	1	1	4	3	8	7	5	3	15	6	6	12	7	10	8	15	10	18	10	13	7	9	8	0.8838	0.8097	0	1.0824	1.2944	0.3236	1.9576	0.3128	0.2785	1.0155	0.952	2.1849	2.1037	1.1669	0.6629	6.2379	2.0941	1.9443
ONT.1183	ONT.1183	0	0	0	4	4	7	1	1	7	3	6	2	15	0	2	7	23	10	27	20	13	13	10	19	15	7	22	8	16	12	0	0	0	1.4433	1.2944	2.2652	0.3915	0.3128	1.9498	0.7616	1.9041	0.5462	4.508	0	0.4419	2.911	8.0273	3.2406
ENSG00000101134	DOK5	4	16	11	19	14	17	15	25	36	17	15	13	40	1	20	41	23	26	13	28	24	16	77	24	57	45	46	18	38	79	1.1784	6.4773	3.662	6.8555	4.5304	5.5011	5.8729	7.8206	10.0276	4.3159	4.7601	3.5504	12.0213	0.2334	4.4191	17.0503	8.0273	8.4255
ONT.22650	NONHSAG041023.3(-/NONCODE),NONHSAG041023.3(-/NONCODE)	56	34	54	33	29	49	12	52	63	95	53	55	8	47	90	6	9	11	10	3	8	7	3	7	10	4	6	23	5	8	16.4976	13.7642	17.9773	11.9069	9.3845	15.8562	4.6983	16.2669	17.5484	24.1185	16.8192	15.0209	2.4043	10.9685	19.8859	2.4952	3.1411	3.5646
ONT.24919	ONT.24919	2	0	3	16	6	9	2	6	3	1	1	0	18	0	0	17	41	16	39	26	26	20	9	11	6	17	21	6	28	6	0.5892	0	0.9987	5.7731	1.9416	2.9124	0.7831	1.8769	0.8356	0.2539	0.3173	0	5.4096	0	0	7.0696	14.3096	5.1849
ENSG00000145247	OCIAD2	855	710	1025	530	718	640	515	838	996	1777	799	1290	406	1630	1722	270	414	349	318	272	342	283	405	457	414	450	514	782	467	274	251.883	287.43	341.235	191.232	232.347	207.102	201.635	262.147	277.431	451.143	253.557	352.309	122.016	380.395	380.484	112.282	144.492	113.096
ONT.25885	ONT.25885	0	0	0	6	5	4	7	0	8	1	2	2	22	0	0	14	18	12	27	26	18	13	35	43	23	24	48	2	29	6	0	0	0	2.1649	1.618	1.2944	2.7407	0	2.2284	0.2539	0.6347	0.5462	6.6117	0	0	5.822	6.2823	3.8887
ENSG00000118997	DNAH7	24	4	8	28	14	13	12	0	10	7	14	8	27	3	8	27	48	27	48	35	63	31	31	9	21	30	33	15	23	9	7.0704	1.6193	2.6633	10.1028	4.5304	4.2068	4.6983	0	2.7855	1.7772	4.4428	2.1849	8.1144	0.7001	1.7676	11.2282	16.7527	8.7495
ENSG00000183091	NEB	0	5	0	16	230	15	12	4	9	3	5	2	0	2	0	34	63	17	58	53	56	40	8	6	17	15	36	1	2	11943	0	2.0242	0	5.7731	74.4288	4.8539	4.6983	1.2513	2.5069	0.7616	1.5867	0.5462	0	0.4667	0	14.1393	21.9879	5.509
ONT.5214	ONT.5214	0	0	0	3	2	0	0	0	6	0	2	0	12	0	0	5	29	2	27	9	3	2	9	9	9	28	4	1	6	6	0	0	0	1.0824	0.6472	0	0	0	1.6713	0	0.6347	0	3.6064	0	0	2.0793	10.1214	0.6481
ENSG00000283486	FAM95C	4	1	0	3	1	2	0	1	1	2	0	0	6	2	0	3	16	9	4	4	10	3	5	5	3	8	10	1	6	4	1.1784	0.4048	0	1.0824	0.3236	0.6472	0	0.3128	0.2785	0.5078	0	0	1.8032	0.4667	0	1.2476	5.5842	2.9165
ENSG00000158470	B4GALT5	7	8	6	5	11	18	3	27	13	24	8	10	5	7	64	4	4	5	4	4	3	9	11	3	2	3	13	21	9	13	2.0622	3.2386	1.9975	1.8041	3.5596	5.8247	1.1746	8.4463	3.6211	6.0931	2.5387	2.7311	1.5027	1.6336	14.1411	1.6634	1.3961	1.6203
ENSG00000123700	KCNJ2	45	24	82	23	50	61	15	85	77	25	28	20	1	9	52	5	4	7	4	9	2	1	4	5	0	4	2	19	3	19	13.257	9.7159	27.2988	8.2988	16.1802	19.7394	5.8729	26.5901	21.448	6.347	8.8856	5.4621	0.3005	2.1003	11.4896	2.0793	1.3961	2.2684
ONT.6485	ONT.6485	7	3	3	8	4	2	2	1	4	1	6	0	11	0	0	6	20	10	13	13	7	11	16	1	7	4	2	4	8	6	2.0622	1.2145	0.9987	2.8865	1.2944	0.6472	0.7831	0.3128	1.1142	0.2539	1.9041	0	3.3059	0	0	2.4952	6.9803	3.2406
ENSG00000159231	CBR3	24	16	16	21	14	23	17	18	1	1	3	28	8	8	13	9	7	1	2	7	23	10	2	1	1	2	7	9	2	9	7.0704	6.4773	5.3266	7.5771	4.5304	7.4427	6.6559	5.6308	0.2785	0.2539	0.952	7.647	2.4043	1.867	2.8724	3.7427	2.4431	0.3241
ENSG00000164400	CSF2	9	8	6	9	20	14	6	6	12	40	10	21	1	16	37	0	0	0	0	0	0	0	0	1	1	1	0	21	0	0	2.6514	3.2386	1.9975	3.2473	6.4721	4.5303	2.3492	1.8769	3.3425	10.1552	3.1734	5.7353	0.3005	3.7339	8.1753	0	0	0
ENSG00000123358	NR4A1	50	17	7	85	75	107	65	25	81	13	137	29	441	17	16	109	274	386	240	751	27	273	147	78	55	330	263	148	336	274	14.73	6.8821	2.3304	30.6693	24.2703	34.6248	25.4491	7.8206	22.5622	3.3004	43.476	7.9201	132.535	3.9673	3.5353	45.3288	95.63	125.086
ENSG00000124731	TREM1	30	37	13	16	52	22	12	23	58	54	21	41	5	42	54	3	7	6	9	4	3	5	2	6	3	3	4	13	4	3	8.838	14.9787	4.3279	5.7731	16.8274	7.1191	4.6983	7.195	16.1556	13.7095	6.6642	11.1974	1.5027	9.8016	11.9316	1.2476	2.4431	1.9443
ONT.18755	ONT.18755	21	1	5	20	3	12	10	3	5	8	13	6	9	0	8	14	32	11	22	27	42	23	16	7	39	33	12	8	9	19	6.1866	0.4048	1.6646	7.2163	0.9708	3.8832	3.9153	0.9385	1.3927	2.031	4.1255	1.6386	2.7048	0	1.7676	5.822	11.1685	3.5646
ONT.21061	ONT.21061	8	2	3	15	6	13	1	4	6	7	0	4	36	4	6	25	25	12	26	19	23	18	33	26	19	10	8	8	10	14	2.3568	0.8097	0.9987	5.4122	1.9416	4.2068	0.3915	1.2513	1.6713	1.7772	0	1.0924	10.8192	0.9335	1.3257	10.3965	8.7254	3.8887
ONT.26198	NONHSAG049020.3(-/NONCODE),NONHSAG049020.3(-/NONCODE)	3	3	1	5	2	5	3	3	5	2	4	5	11	6	2	4	4	10	7	16	8	3	14	11	11	9	20	6	9	5	0.8838	1.2145	0.3329	1.8041	0.6472	1.618	1.1746	0.9385	1.3927	0.5078	1.2694	1.3655	3.3059	1.4002	0.4419	1.6634	1.3961	3.2406
ENSG00000149573	MPZL2	1188	597	1069	426	576	406	338	564	932	1289	851	1317	155	1064	1311	132	136	125	105	76	82	85	90	163	140	167	265	939	135	118	349.986	241.684	355.883	153.708	186.395	131.38	132.335	176.433	259.604	327.25	270.059	359.683	46.5826	248.307	289.671	54.8936	47.466	40.507
ENSG00000135750	KCNK1	62	34	70	39	52	27	28	76	44	70	36	95	13	39	63	9	23	6	16	14	18	16	9	10	8	13	16	40	22	9	18.2652	13.7642	23.3039	14.0718	16.8274	8.7371	10.9627	23.7746	12.256	17.7715	11.4244	25.9452	3.9069	9.1015	13.9201	3.7427	8.0273	1.9443
ENSG00000144810	COL8A1	672	435	497	356	406	352	310	819	299	265	265	263	181	105	579	87	152	138	183	183	110	130	142	82	107	75	156	432	121	95	197.972	176.101	165.457	128.45	131.383	113.906	121.373	256.203	83.2851	67.2779	84.096	71.8273	54.3965	24.504	127.933	36.1799	53.0502	44.7197
ENSG00000163823	CCR1	40	59	29	14	22	19	29	40	33	31	30	18	14	18	17	20	12	30	15	5	7	20	16	15	16	7	12	18	12	7	11.784	23.885	9.6545	5.0514	7.1193	6.1483	11.3542	12.513	9.192	7.8702	9.5203	4.9159	4.2075	4.2007	3.7562	8.3172	4.1882	9.7217
ONT.15032	ONT.15032	33	4	15	54	24	85	6	22	27	13	18	14	45	19	27	62	123	58	83	59	125	53	62	35	49	50	49	29	61	69	9.7218	1.6193	4.9937	19.484	7.7665	27.5057	2.3492	6.8821	7.5207	3.3004	5.7122	3.8235	13.524	4.4341	5.9658	25.7833	42.9288	18.7953
ONT.26757	ONT.26757	0	0	0	3	2	4	0	1	2	0	1	0	7	0	2	53	10	26	9	11	3	8	37	51	14	6	14	3	27	19	0	0	0	1.0824	0.6472	1.2944	0	0.3128	0.5571	0	0.3173	0	2.1037	0	0.4419	22.0406	3.4901	8.4255
ONT.25792	ONT.25792	13	17	12	16	19	17	0	15	4	9	14	17	6	4	11	1	8	7	7	2	7	6	1	2	5	3	6	7	4	4	3.8298	6.8821	3.9949	5.7731	6.1485	5.5011	0	4.6924	1.1142	2.2849	4.4428	4.6428	1.8032	0.9335	2.4305	0.4159	2.7921	2.2684
ENSG00000176945	MUC20	40	20	45	14	30	37	32	23	37	64	11	37	12	194	42	9	13	10	15	9	23	13	13	6	10	22	19	21	19	4	11.784	8.0966	14.981	5.0514	9.7081	11.9731	12.5288	7.195	10.3062	16.2483	3.4908	10.105	3.6064	45.2741	9.2801	3.7427	4.5372	3.2406
ONT.505	ONT.505	6	0	0	0	0	5	1	5	8	0	11	11	19	2	1	25	4	5	2	7	4	2	41	28	26	8	37	11	40	27	1.7676	0	0	0	0	1.618	0.3915	1.5641	2.2284	0	3.4908	3.0042	5.7101	0.4667	0.221	10.3965	1.3961	1.6203
ONT.26352	ONT.26352	18	32	28	36	21	15	18	6	7	14	13	9	1	0	9	2	9	2	11	2	3	4	1	1	2	3	2	6	5	1	5.3028	12.9546	9.3215	12.9894	6.7957	4.8539	7.0475	1.8769	1.9498	3.5543	4.1255	2.458	0.3005	0	1.9886	0.8317	3.1411	0.6481
ENSG00000140057	AK7	9	2	8	11	4	5	2	4	1	1	1	5	6	4	4	12	15	8	8	10	16	6	18	8	3	6	12	3	11	9	2.6514	0.8097	2.6633	3.969	1.2944	1.618	0.7831	1.2513	0.2785	0.2539	0.3173	1.3655	1.8032	0.9335	0.8838	4.9903	5.2352	2.5924
ENSG00000171044	XKR6	27	8	8	6	7	8	4	3	7	7	18	15	1	17	16	3	5	4	5	3	4	3	0	2	2	3	1	6	5	3	7.9542	3.2386	2.6633	2.1649	2.2652	2.5888	1.5661	0.9385	1.9498	1.7772	5.7122	4.0966	0.3005	3.9673	3.5353	1.2476	1.7451	1.2962
ENSG00000185567	AHNAK2	59	124	394	99	260	100	19	260	216	126	53	63	8	197	106	3	6	3	7	5	8	8	8	7	8	6	15	67	4	23	17.3814	50.199	131.167	35.7208	84.1369	32.3596	7.439	81.3343	60.1658	31.9888	16.8192	17.2058	2.4043	45.9742	23.4212	1.2476	2.0941	0.9722
ENSG00000135596	MICAL1	13	12	7	12	14	18	17	46	7	5	6	3	6	5	4	7	5	11	6	1	10	10	6	5	3	3	6	7	2	6	3.8298	4.858	2.3304	4.3298	4.5304	5.8247	6.6559	14.3899	1.9498	1.2694	1.9041	0.8193	1.8032	1.1669	0.8838	2.911	1.7451	3.5646
ENSG00000104332	SFRP1	0	1	1	4	2	17	2	4	2	4	0	0	7	0	4	1	2	2	9	3	9	4	9	20	5	6	15	5	3	31	0	0.4048	0.3329	1.4433	0.6472	5.5011	0.7831	1.2513	0.5571	1.0155	0	0	2.1037	0	0.8838	0.4159	0.698	0.6481
ENSG00000177096	PHETA2	28	6	11	11	13	11	6	17	2	8	0	4	6	9	9	8	4	1	2	4	5	7	3	3	4	2	6	4	6	5	8.2488	2.429	3.662	3.969	4.2068	3.5596	2.3492	5.318	0.5571	2.031	0	1.0924	1.8032	2.1003	1.9886	3.3269	1.3961	0.3241
ENSG00000071553	ATP6AP1	417	273	280	239	273	181	241	285	120	100	104	407	213	425	334	276	129	41	88	146	176	189	272	66	60	66	156	138	83	115	122.849	110.519	93.2154	86.235	88.3437	58.571	94.3575	89.1549	33.4255	25.3879	33.0037	111.155	64.0135	99.1829	73.7988	114.778	45.0229	13.2863
ENSG00000113946	CLDN16	28	35	148	53	81	76	25	92	64	42	29	27	0	82	57	0	0	2	0	1	0	0	1	0	0	0	0	30	0	1	8.2488	14.1691	49.271	19.1232	26.2119	24.5933	9.7881	28.7798	17.8269	10.6629	9.203	7.3739	0	19.1365	12.5944	0	0	0.6481
ENSG00000139055	ERP27	210	110	180	106	186	159	137	119	216	318	296	307	44	433	209	64	28	50	45	27	54	50	90	89	81	76	82	165	18	25	61.8661	44.5314	59.9242	38.2465	60.1902	51.4518	53.6389	37.2261	60.1658	80.7335	93.9336	83.844	13.2235	101.05	46.1795	26.6151	9.7724	16.2028
ENSG00000109670	FBXW7	41	43	57	22	67	66	33	79	83	54	57	69	21	50	82	18	27	22	11	17	30	28	26	27	11	14	43	47	19	91	12.0786	17.4077	18.976	7.9379	21.6814	21.3574	12.9203	24.7131	23.1193	13.7095	18.0886	18.8444	6.3112	11.6686	18.1183	7.4855	9.4234	7.1292
ENSG00000135002	RFK	65	12	51	9	53	34	16	66	15	21	11	29	5	20	81	13	11	8	6	12	16	14	10	6	3	7	24	20	15	22	19.149	4.858	16.9785	3.2473	17.151	11.0023	6.2644	20.6464	4.1782	5.3315	3.4908	7.9201	1.5027	4.6674	17.8973	5.4062	3.8392	2.5924
ONT.4770	ONT.4770	9	8	10	2	8	11	8	7	13	11	4	2	1	2	8	5	2	6	0	0	0	4	5	1	0	0	0	0	1	1	2.6514	3.2386	3.3291	0.7216	2.5888	3.5596	3.1322	2.1898	3.6211	2.7927	1.2694	0.5462	0.3005	0.4667	1.7676	2.0793	0.698	1.9443
ENSG00000166401	SERPINB8	40	26	39	42	27	18	12	22	51	26	35	34	14	47	27	14	18	21	15	13	5	17	19	14	8	15	14	32	15	10	11.784	10.5256	12.9836	15.1543	8.7373	5.8247	4.6983	6.8821	14.2058	6.6009	11.107	9.2857	4.2075	10.9685	5.9658	5.822	6.2823	6.8052
ENSG00000009694	TENM1	25	11	13	10	23	28	5	16	14	12	12	9	4	7	90	0	0	3	1	3	1	1	1	4	1	2	1	28	3	5	7.365	4.4531	4.3279	3.6082	7.4429	9.0607	1.9576	5.0052	3.8996	3.0465	3.8081	2.458	1.2021	1.6336	19.8859	0	0	0.9722
ONT.20237	ONT.20237	3	0	0	5	1	2	3	0	4	3	4	1	13	0	1	8	17	4	10	6	5	6	7	5	13	15	5	7	2	1	0.8838	0	0	1.8041	0.3236	0.6472	1.1746	0	1.1142	0.7616	1.2694	0.2731	3.9069	0	0.221	3.3269	5.9332	1.2962
ONT.5183	ONT.5183	16	7	8	8	4	14	7	2	7	7	8	9	6	8	14	4	3	4	4	5	6	8	0	2	1	3	3	1	5	0	4.7136	2.8338	2.6633	2.8865	1.2944	4.5303	2.7407	0.6256	1.9498	1.7772	2.5387	2.458	1.8032	1.867	3.0934	1.6634	1.047	1.2962
ONT.25871	ONT.25871	0	1	0	9	1	10	1	2	4	0	1	0	15	0	0	13	31	20	33	33	44	15	21	17	12	21	47	4	30	20	0	0.4048	0	3.2473	0.3236	3.236	0.3915	0.6256	1.1142	0	0.3173	0	4.508	0	0	5.4062	10.8195	6.4811
ENSG00000250305	TRMT9B	13	4	6	32	9	25	9	5	19	9	14	9	64	19	24	23	67	25	45	35	47	20	36	19	38	52	60	24	37	27	3.8298	1.6193	1.9975	11.5461	2.9124	8.0899	3.5237	1.5641	5.2924	2.2849	4.4428	2.458	19.2341	4.4341	5.3029	9.5648	23.384	8.1014
ONT.16925	ONT.16925	0	0	2	4	4	2	2	2	6	2	0	3	15	1	1	6	11	42	10	17	5	5	17	5	3	20	9	4	7	5	0	0	0.6658	1.4433	1.2944	0.6472	0.7831	0.6256	1.6713	0.5078	0	0.8193	4.508	0.2334	0.221	2.4952	3.8392	13.6104
ONT.16481	ONT.16481	1	0	1	5	12	0	0	1	7	0	1	1	29	3	0	11	14	15	14	7	12	1	39	5	8	13	12	9	8	18	0.2946	0	0.3329	1.8041	3.8832	0	0	0.3128	1.9498	0	0.3173	0.2731	8.7155	0.7001	0	4.5745	4.8862	4.8608
ENSG00000132205	EMILIN2	20	20	30	12	36	27	8	35	17	20	27	31	8	57	57	12	11	12	14	8	7	10	6	9	4	4	12	18	7	8	5.892	8.0966	9.9874	4.3298	11.6497	8.7371	3.1322	10.9488	4.7353	5.0776	8.5683	8.4663	2.4043	13.3022	12.5944	4.9903	3.8392	3.8887
ONT.2827	ONT.2827	22	9	13	42	44	28	33	18	25	7	15	9	101	15	10	67	154	52	100	54	58	53	112	40	31	66	82	24	45	43	6.4812	3.6435	4.3279	15.1543	14.2385	9.0607	12.9203	5.6308	6.9636	1.7772	4.7601	2.458	30.3538	3.5006	2.2095	27.8626	53.7482	16.8509
ENSG00000249751	ECSCR	35	17	34	50	23	37	40	41	48	31	46	35	61	28	42	67	70	54	55	36	92	29	61	75	198	74	201	56	149	141	10.311	6.8821	11.319	18.0408	7.4429	11.9731	15.661	12.8258	13.3702	7.8702	14.5978	9.5588	18.3325	6.5344	9.2801	27.8626	24.431	17.499
ENSG00000143369	ECM1	15	24	19	24	41	15	15	38	22	23	17	21	11	44	26	17	10	10	12	6	6	10	8	12	12	6	20	23	14	20	4.419	9.7159	6.3253	8.6596	13.2677	4.8539	5.8729	11.8873	6.128	5.8392	5.3948	5.7353	3.3059	10.2683	5.7448	7.0696	3.4901	3.2406
ENSG00000106868	SUSD1	2	5	8	3	1	7	2	11	8	4	4	6	2	5	15	1	1	4	1	1	5	4	6	1	2	1	5	4	1	3	0.5892	2.0242	2.6633	1.0824	0.3236	2.2652	0.7831	3.4411	2.2284	1.0155	1.2694	1.6386	0.6011	1.1669	3.3143	0.4159	0.349	1.2962
ENSG00000256870	SLC5A8	0	1	1	53	27	38	28	2	26	3	11	2	74	9	0	52	167	73	154	154	136	119	59	55	69	112	113	16	118	66	0	0.4048	0.3329	19.1232	8.7373	12.2967	10.9627	0.6256	7.2422	0.7616	3.4908	0.5462	22.2394	2.1003	0	21.6247	58.2854	23.6561
ONT.1529	ONT.1529	4	7	3	6	3	6	3	3	4	3	5	12	9	5	2	23	8	10	9	12	26	11	14	17	19	16	24	12	21	3	1.1784	2.8338	0.9987	2.1649	0.9708	1.9416	1.1746	0.9385	1.1142	0.7616	1.5867	3.2773	2.7048	1.1669	0.4419	9.5648	2.7921	3.2406
ENSG00000151491	EPS8	482	170	236	184	172	161	99	207	129	201	216	268	56	141	210	79	81	85	59	62	85	76	79	60	69	63	120	220	95	87	141.998	68.8212	78.5673	66.3901	55.6598	52.099	38.761	64.7546	35.9324	51.0297	68.5461	73.1928	16.8298	32.9054	46.4005	32.853	28.2702	27.5448
ENSG00000171791	BCL2	16	15	23	39	13	52	23	26	38	12	23	20	78	30	35	65	143	114	81	75	103	82	66	64	71	85	117	40	127	77	4.7136	6.0725	7.657	14.0718	4.2068	16.827	9.0051	8.1334	10.5847	3.0465	7.2989	5.4621	23.4416	7.0011	7.7334	27.0309	49.9091	36.9424
ENSG00000211452	DIO1	1	2	2	14	37	20	60	0	33	7	12	3	15	19	0	345	83	159	78	157	72	103	36	219	422	141	347	37	540	94	0.2946	0.8097	0.6658	5.0514	11.9733	6.4719	23.4915	0	9.192	1.7772	3.8081	0.8193	4.508	4.4341	0	143.472	28.9682	51.5249
ONT.26366	ONT.26366	4	4	0	1	2	1	2	0	4	3	2	0	11	5	4	21	12	13	7	6	7	3	5	17	6	16	19	4	13	6	1.1784	1.6193	0	0.3608	0.6472	0.3236	0.7831	0	1.1142	0.7616	0.6347	0	3.3059	1.1669	0.8838	8.7331	4.1882	4.2127
ENSG00000166780	C16orf45	342	90	94	68	108	115	48	117	65	109	108	190	43	75	120	50	25	29	38	16	45	28	29	39	44	20	63	102	27	77	100.753	36.4348	31.2937	24.5355	34.9492	37.2136	18.7932	36.6004	18.1055	27.6728	34.2731	51.8904	12.9229	17.5029	26.5146	20.793	8.7254	9.3976
ONT.8876	ONT.8876	12	1	5	17	11	28	3	3	8	4	5	6	25	0	10	32	39	14	48	26	21	10	10	4	4	21	37	7	13	5	3.5352	0.4048	1.6646	6.1339	3.5596	9.0607	1.1746	0.9385	2.2284	1.0155	1.5867	1.6386	7.5133	0	2.2095	13.3075	13.6116	4.5368
ONT.21432	ENSG00000248810(LINC02432/Ensembl)	0	0	3	4	5	3	2	2	2	0	2	1	4	1	3	9	10	9	12	10	7	8	10	9	6	15	17	3	10	6	0	0	0.9987	1.4433	1.618	0.9708	0.7831	0.6256	0.5571	0	0.6347	0.2731	1.2021	0.2334	0.6629	3.7427	3.4901	2.9165
ENSG00000172031	EPHX4	9	18	7	5	12	11	6	13	4	5	3	10	4	16	1	1	4	2	8	2	6	9	5	0	2	0	3	1	3	0	2.6514	7.287	2.3304	1.8041	3.8832	3.5596	2.3492	4.0667	1.1142	1.2694	0.952	2.7311	1.2021	3.7339	0.221	0.4159	1.3961	0.6481
ENSG00000124813	RUNX2	27	16	14	16	21	19	7	27	11	36	9	16	7	6	42	4	4	3	2	3	2	6	12	3	7	2	5	27	5	3	7.9542	6.4773	4.6608	5.7731	6.7957	6.1483	2.7407	8.4463	3.064	9.1396	2.8561	4.3697	2.1037	1.4002	9.2801	1.6634	1.3961	0.9722
ONT.2154	ONT.2154	0	0	0	4	1	2	2	0	3	0	2	0	17	0	0	19	5	3	3	6	3	5	11	11	8	5	4	7	11	3	0	0	0	1.4433	0.3236	0.6472	0.7831	0	0.8356	0	0.6347	0	5.1091	0	0	7.9013	1.7451	0.9722
ENSG00000227507	LTB	10	63	53	23	86	59	114	132	12	8	3	1	0	0	5	4	2	21	3	4	7	87	20	1	2	0	0	7	1	6	2.946	25.5043	17.6443	8.2988	27.8299	19.0922	44.6339	41.2928	3.3425	2.031	0.952	0.2731	0	0	1.1048	1.6634	0.698	6.8052
ONT.23111	ONT.23111	6	3	3	8	7	9	0	6	6	1	2	2	5	0	1	10	20	23	15	9	21	13	8	6	2	5	3	3	3	2	1.7676	1.2145	0.9987	2.8865	2.2652	2.9124	0	1.8769	1.6713	0.2539	0.6347	0.5462	1.5027	0	0.221	4.1586	6.9803	7.4533
ONT.7666	ONT.7666	1	2	1	18	2	9	3	0	3	2	5	1	50	2	1	12	19	10	13	16	16	17	24	21	22	19	9	11	2	16	0.2946	0.8097	0.3329	6.4947	0.6472	2.9124	1.1746	0	0.8356	0.5078	1.5867	0.2731	15.0266	0.4667	0.221	4.9903	6.6313	3.2406
ONT.25631	ONT.25631	27	5	10	11	31	20	13	17	14	66	39	32	4	21	72	1	1	4	3	7	6	6	4	7	13	12	13	12	3	7	7.9542	2.0242	3.3291	3.969	10.0317	6.4719	5.0898	5.318	3.8996	16.756	12.3764	8.7394	1.2021	4.9008	15.9087	0.4159	0.349	1.2962
ONT.25686	ONT.25686	0	2	0	4	4	5	2	1	1	0	1	0	7	0	0	5	10	14	13	7	21	11	18	3	2	6	9	0	6	0	0	0.8097	0	1.4433	1.2944	1.618	0.7831	0.3128	0.2785	0	0.3173	0	2.1037	0	0	2.0793	3.4901	4.5368
ENSG00000151789	ZNF385D	2	1	2	5	4	3	3	2	4	2	4	0	8	1	1	3	9	5	3	6	3	3	3	6	1	7	7	4	9	23	0.5892	0.4048	0.6658	1.8041	1.2944	0.9708	1.1746	0.6256	1.1142	0.5078	1.2694	0	2.4043	0.2334	0.221	1.2476	3.1411	1.6203
ENSG00000147041	SYTL5	31	25	42	15	13	24	5	20	32	7	30	18	0	53	39	1	0	0	0	0	1	0	0	1	0	0	0	9	0	0	9.1326	10.1208	13.9823	5.4122	4.2068	7.7663	1.9576	6.2565	8.9135	1.7772	9.5203	4.9159	0	12.3687	8.6172	0.4159	0	0
ENSG00000126368	NR1D1	53	21	73	75	87	36	36	31	26	26	58	21	40	187	172	3	60	7	45	2	7	11	4	7	3	6	6	27	30	29	15.6138	8.5014	24.3026	27.0612	28.1535	11.6495	14.0949	9.6975	7.2422	6.6009	18.4059	5.7353	12.0213	43.6405	38.0042	1.2476	20.9409	2.2684
ONT.7132	ONT.7132	3	2	0	15	1	8	6	3	1	12	4	1	25	1	0	15	42	7	28	5	27	18	8	8	5	16	23	9	12	3	0.8838	0.8097	0	5.4122	0.3236	2.5888	2.3492	0.9385	0.2785	3.0465	1.2694	0.2731	7.5133	0.2334	0	6.2379	14.6586	2.2684
ENSG00000116299	KIAA1324	3	2	2	27	25	20	39	7	22	2	7	0	169	1	1	164	43	61	35	92	58	74	73	120	64	47	43	32	85	32	0.8838	0.8097	0.6658	9.742	8.0901	6.4719	15.2695	2.1898	6.128	0.5078	2.2214	0	50.7901	0.2334	0.221	68.2011	15.0076	19.7674
ENSG00000174307	PHLDA3	31	18	15	10	24	30	15	74	35	33	23	41	8	32	165	12	3	4	5	8	3	6	11	13	10	3	21	28	6	31	9.1326	7.287	4.9937	3.6082	7.7665	9.7079	5.8729	23.149	9.7491	8.378	7.2989	11.1974	2.4043	7.4679	36.4575	4.9903	1.047	1.2962
ENSG00000260691	ANKRD20A1	6	3	5	14	4	23	4	5	13	3	3	1	48	7	8	21	20	29	19	36	29	17	31	27	23	27	36	25	41	21	1.7676	1.2145	1.6646	5.0514	1.2944	7.4427	1.5661	1.5641	3.6211	0.7616	0.952	0.2731	14.4256	1.6336	1.7676	8.7331	6.9803	9.3976
ENSG00000125848	FLRT3	92	50	174	60	93	34	58	39	119	62	59	140	25	216	66	25	26	31	13	40	14	30	39	60	45	25	40	64	60	43	27.1033	20.2415	57.9267	21.6489	30.0951	11.0023	22.7085	12.2001	33.1469	15.7405	18.7233	38.235	7.5133	50.4082	14.583	10.3965	9.0744	10.0457
ONT.20004	ONT.20004	10	0	7	10	0	3	3	3	9	2	6	9	9	9	16	7	31	36	32	4	12	19	46	11	7	17	13	4	21	4	2.946	0	2.3304	3.6082	0	0.9708	1.1746	0.9385	2.5069	0.5078	1.9041	2.458	2.7048	2.1003	3.5353	2.911	10.8195	11.666
ENSG00000125207	PIWIL1	20	0	11	3	1	3	7	2	2	0	30	10	2	5	28	3	3	1	1	5	3	0	1	0	1	2	7	8	4	2	5.892	0	3.662	1.0824	0.3236	0.9708	2.7407	0.6256	0.5571	0	9.5203	2.7311	0.6011	1.1669	6.1867	1.2476	1.047	0.3241
ENSG00000167996	FTH1	8503	11976	16095	2037	15265	7418	5516	15212	1260	1047	944	2211	706	2808	5573	1527	654	416	579	846	754	2911	1050	333	473	488	1573	1308	602	1217	2504.99	4848.25	5358.22	734.982	4939.8	2400.44	2159.65	4758.68	350.967	265.811	299.572	603.841	212.176	655.307	1231.38	635.019	228.256	134.807
ENSG00000143217	NECTIN4	38	20	41	16	18	28	11	39	27	27	13	22	2	12	48	0	0	0	1	0	2	2	0	0	0	0	0	28	0	0	11.1948	8.0966	13.6494	5.7731	5.8249	9.0607	4.3068	12.2001	7.5207	6.8547	4.1255	6.0084	0.6011	2.8005	10.6058	0	0	0
ONT.2277	ONT.2277	43	34	23	27	27	22	16	12	34	14	22	16	6	35	55	40	25	35	24	14	24	16	21	58	12	20	23	26	37	3220	12.6678	13.7642	7.657	9.742	8.7373	7.1191	6.2644	3.7539	9.4705	3.5543	6.9816	4.3697	1.8032	8.168	12.1525	16.6344	8.7254	11.342
ENSG00000116260	QSOX1	89	38	68	31	49	52	22	104	41	46	34	36	37	30	145	18	17	23	21	17	11	22	35	28	18	12	33	82	22	56	26.2195	15.3836	22.638	11.1853	15.8566	16.827	8.6136	32.5337	11.4204	11.6784	10.7897	9.8319	11.1197	7.0011	32.0384	7.4855	5.9332	7.4533
ONT.25132	ONT.25132	12	2	7	15	8	40	4	7	14	7	1	2	18	2	11	8	27	19	15	37	25	10	15	18	10	20	40	26	22	34	3.5352	0.8097	2.3304	5.4122	2.5888	12.9439	1.5661	2.1898	3.8996	1.7772	0.3173	0.5462	5.4096	0.4667	2.4305	3.3269	9.4234	6.1571
ENSG00000118257	NRP2	176	65	74	59	54	70	36	137	52	79	74	135	26	29	91	17	37	33	15	19	44	17	34	24	46	22	68	145	42	31	51.8497	26.314	24.6355	21.2881	17.4746	22.6517	14.0949	42.8569	14.4844	20.0564	23.4834	36.8695	7.8139	6.7678	20.1069	7.0696	12.9135	10.6939
ONT.27919	ONT.27919	10	5	5	10	2	5	4	10	6	6	13	6	4	1	4	4	5	2	1	1	4	2	8	1	1	3	6	6	2	1	2.946	2.0242	1.6646	3.6082	0.6472	1.618	1.5661	3.1282	1.6713	1.5233	4.1255	1.6386	1.2021	0.2334	0.8838	1.6634	1.7451	0.6481
ENSG00000141505	ASGR1	5	4	0	9	12	13	6	12	4	9	5	9	12	3	0	38	11	4	8	7	19	11	29	19	25	12	20	9	7	9	1.473	1.6193	0	3.2473	3.8832	4.2068	2.3492	3.7539	1.1142	2.2849	1.5867	2.458	3.6064	0.7001	0	15.8027	3.8392	1.2962
ENSG00000019169	MARCO	42	30	8	12	34	21	20	25	15	36	8	12	0	17	15	0	3	1	8	0	6	2	1	1	6	0	4	5	1	8	12.3732	12.1449	2.6633	4.3298	11.0025	6.7955	7.8305	7.8206	4.1782	9.1396	2.5387	3.2773	0	3.9673	3.3143	0	1.047	0.3241
ONT.26809	ONT.26809	8	0	1	11	6	24	3	0	3	6	8	0	15	2	2	7	31	16	33	33	13	11	7	4	7	20	43	3	21	10	2.3568	0	0.3329	3.969	1.9416	7.7663	1.1746	0	0.8356	1.5233	2.5387	0	4.508	0.4667	0.4419	2.911	10.8195	5.1849
ONT.13465	ONT.13465	4	0	0	21	20	21	5	2	4	1	3	2	14	5	1	50	79	19	46	30	46	39	60	22	13	12	18	2	16	22	1.1784	0	0	7.5771	6.4721	6.7955	1.9576	0.6256	1.1142	0.2539	0.952	0.5462	4.2075	1.1669	0.221	20.793	27.5722	6.1571
ENSG00000172830	SSH3	19	9	21	9	19	10	17	16	2	9	4	11	5	11	25	4	12	2	4	6	1	9	7	4	2	6	2	9	4	3	5.5974	3.6435	6.9912	3.2473	6.1485	3.236	6.6559	5.0052	0.5571	2.2849	1.2694	3.0042	1.5027	2.5671	5.5239	1.6634	4.1882	0.6481
ENSG00000088881	EBF4	0	1	1	3	2	6	2	4	1	2	3	4	12	0	2	9	4	4	3	6	6	2	12	2	5	14	21	5	20	11	0	0.4048	0.3329	1.0824	0.6472	1.9416	0.7831	1.2513	0.2785	0.5078	0.952	1.0924	3.6064	0	0.4419	3.7427	1.3961	1.2962
ENSG00000166352	C11orf74	143	59	87	199	173	152	172	87	180	163	140	128	734	194	123	423	641	282	518	451	345	256	527	441	521	544	1066	371	628	344	42.1279	23.885	28.9634	71.8023	55.9834	49.1867	67.3423	27.2157	50.1382	41.3823	44.4281	34.9578	220.591	45.2741	27.1774	175.909	223.718	91.3838
ONT.13249	ONT.13249	32	7	5	4	9	13	4	4	8	5	5	6	26	7	1	11	35	52	25	68	11	33	33	9	8	24	9	11	13	5	9.4272	2.8338	1.6646	1.4433	2.9124	4.2068	1.5661	1.2513	2.2284	1.2694	1.5867	1.6386	7.8139	1.6336	0.221	4.5745	12.2155	16.8509
ONT.21666	ONT.21666	9	7	5	8	4	3	3	4	6	10	5	4	21	4	1	16	20	15	20	13	10	18	20	9	15	12	10	11	24	7	2.6514	2.8338	1.6646	2.8865	1.2944	0.9708	1.1746	1.2513	1.6713	2.5388	1.5867	1.0924	6.3112	0.9335	0.221	6.6538	6.9803	4.8608
ONT.20236	NONHSAG037010.2(-/NONCODE)	0	0	0	1	2	3	3	1	5	1	2	2	6	8	3	2	10	2	11	3	5	4	2	8	6	10	8	4	3	6	0	0	0	0.3608	0.6472	0.9708	1.1746	0.3128	1.3927	0.2539	0.6347	0.5462	1.8032	1.867	0.6629	0.8317	3.4901	0.6481
ENSG00000285976	AL135905.2	100	121	90	20	128	35	75	107	8	4	4	12	11	15	18	61	11	8	10	18	21	70	14	4	5	10	32	7	7	14	29.4601	48.9845	29.9621	7.2163	41.4212	11.3259	29.3644	33.4722	2.2284	1.0155	1.2694	3.2773	3.3059	3.5006	3.9772	25.3675	3.8392	2.5924
ENSG00000224982	TMEM233	51	102	122	110	126	74	28	231	97	181	138	152	11	229	88	29	87	51	63	34	24	20	24	21	16	35	165	32	24	65	15.0246	41.2927	40.6153	39.6897	40.774	23.9461	10.9627	72.2624	27.0189	45.9521	43.7934	41.5123	3.3059	53.4421	19.444	12.06	30.3643	16.5269
ENSG00000067182	TNFRSF1A	151	114	113	76	110	120	103	120	17	16	20	39	17	21	85	46	18	12	9	26	40	66	28	6	7	13	34	47	24	51	44.4847	46.1507	37.6191	27.422	35.5964	38.8316	40.3271	37.5389	4.7353	4.0621	6.3469	10.6512	5.1091	4.9008	18.7811	19.1296	6.2823	3.8887
ENSG00000165959	CLMN	10	6	5	25	4	15	15	7	4	5	10	3	78	5	2	19	49	22	58	22	45	32	32	12	26	27	55	25	42	30	2.946	2.429	1.6646	9.0204	1.2944	4.8539	5.8729	2.1898	1.1142	1.2694	3.1734	0.8193	23.4416	1.1669	0.4419	7.9013	17.1017	7.1292
ENSG00000134548	SPX	7	0	4	47	24	11	27	5	34	9	16	4	98	12	16	137	117	69	124	146	120	77	210	103	150	148	194	41	218	92	2.0622	0	1.3316	16.9583	7.7665	3.5596	10.5712	1.5641	9.4705	2.2849	5.0775	1.0924	29.4522	2.8005	3.5353	56.9729	40.8347	22.3599
ENSG00000284691	AC073111.5	7	2	3	2	6	9	6	8	4	12	9	3	10	10	4	38	6	10	9	3	7	6	5	5	8	20	104	11	11	11	2.0622	0.8097	0.9987	0.7216	1.9416	2.9124	2.3492	2.5026	1.1142	3.0465	2.8561	0.8193	3.0053	2.3337	0.8838	15.8027	2.0941	3.2406
ENSG00000175602	CCDC85B	14	12	11	5	14	16	12	43	8	8	2	11	11	4	40	3	6	2	6	0	2	7	5	7	3	3	13	12	9	20	4.1244	4.858	3.662	1.8041	4.5304	5.1775	4.6983	13.4514	2.2284	2.031	0.6347	3.0042	3.3059	0.9335	8.8382	1.2476	2.0941	0.6481
ENSG00000136205	TNS3	31	26	16	40	26	51	18	24	29	23	22	17	54	7	28	98	63	72	66	43	59	49	62	43	35	39	72	53	57	73	9.1326	10.5256	5.3266	14.4326	8.4137	16.5034	7.0475	7.5078	8.0778	5.8392	6.9816	4.6428	16.2288	1.6336	6.1867	40.7543	21.9879	23.332
ENSG00000189233	NUGGC	0	5	3	4	6	11	11	13	12	0	1	0	2	0	0	12	6	21	7	8	13	24	30	25	12	7	9	4	3	2	0	2.0242	0.9987	1.4433	1.9416	3.5596	4.3068	4.0667	3.3425	0	0.3173	0	0.6011	0	0	4.9903	2.0941	6.8052
ENSG00000103855	CD276	71	31	52	26	37	35	34	61	20	22	27	40	15	14	49	16	17	12	7	8	13	10	15	13	14	9	8	36	8	16	20.9166	12.5498	17.3114	9.3812	11.9733	11.3259	13.3119	19.0823	5.5709	5.5853	8.5683	10.9243	4.508	3.2672	10.8268	6.6538	5.9332	3.8887
ONT.7772	ONT.7772	72	21	12	9	2	26	21	9	12	21	17	5	2	7	12	1	3	9	3	1	2	14	4	4	2	1	1	29	3	0	21.2112	8.5014	3.9949	3.2473	0.6472	8.4135	8.222	2.8154	3.3425	5.3315	5.3948	1.3655	0.6011	1.6336	2.6515	0.4159	1.047	2.9165
ENSG00000186818	LILRB4	48	95	49	28	31	50	68	58	28	56	24	34	17	33	44	24	42	53	47	2	29	51	17	14	25	8	11	20	5	6	14.1408	38.4589	16.3127	10.1028	10.0317	16.1798	26.6237	18.1438	7.7993	14.2172	7.6162	9.2857	5.1091	7.7013	9.722	9.9807	14.6586	17.175
ENSG00000113396	SLC27A6	392	205	359	206	93	161	116	84	136	109	84	204	112	450	212	22	11	87	17	8	30	19	56	13	48	2	96	180	9	28	115.483	82.9903	119.516	74.328	30.0951	52.099	45.4169	26.2772	37.8822	27.6728	26.6568	55.7139	33.6597	105.017	46.8424	9.1489	3.8392	28.1929
ENSG00000116106	EPHA4	146	92	106	65	93	113	55	100	111	41	56	81	35	139	148	51	26	34	22	36	31	16	64	51	37	27	30	73	70	33	43.0117	37.2444	35.2887	23.453	30.0951	36.5664	21.5339	31.2824	30.9186	10.409	17.7712	22.1217	10.5187	32.4386	32.7013	21.2089	9.0744	11.0179
ENSG00000143333	RGS16	440	172	298	730	872	497	713	352	800	353	627	396	2395	361	577	1667	1815	2208	1812	2027	976	1340	1350	1049	1047	2384	2074	795	2136	1257	129.624	69.6309	99.2078	263.396	282.182	160.827	279.157	110.114	222.836	89.6193	198.974	108.151	719.777	84.2471	127.491	693.239	633.461	715.516
ENSG00000163545	NUAK2	6	0	4	6	4	18	5	5	16	1	4	0	25	0	7	11	24	10	22	23	13	22	12	10	10	15	17	6	13	10	1.7676	0	1.3316	2.1649	1.2944	5.8247	1.9576	1.5641	4.4567	0.2539	1.2694	0	7.5133	0	1.5467	4.5745	8.3763	3.2406
ENSG00000077092	RARB	15	23	11	13	27	12	27	17	22	15	21	16	36	19	16	36	38	49	28	49	30	30	66	59	72	65	59	29	50	46	4.419	9.3111	3.662	4.6906	8.7373	3.8832	10.5712	5.318	6.128	3.8082	6.6642	4.3697	10.8192	4.4341	3.5353	14.971	13.2626	15.8788
ENSG00000168481	LGI3	1	1	3	0	4	6	1	1	1	1	1	2	7	1	3	7	9	8	8	6	7	6	8	4	3	7	7	5	7	6	0.2946	0.4048	0.9987	0	1.2944	1.9416	0.3915	0.3128	0.2785	0.2539	0.3173	0.5462	2.1037	0.2334	0.6629	2.911	3.1411	2.5924
ENSG00000154310	TNIK	65	27	51	42	81	55	34	81	21	35	30	57	32	36	61	5	11	18	18	11	17	26	20	15	3	9	27	56	25	23	19.149	10.9304	16.9785	15.1543	26.2119	17.7978	13.3119	25.3388	5.8495	8.8858	9.5203	15.5671	9.6171	8.4014	13.4782	2.0793	3.8392	5.833
ONT.16626	ENSG00000225062(CATIP-AS1/Ensembl),NONHSAG030525.3(-/NONCODE)	5	4	0	4	2	5	2	3	3	2	5	5	13	0	2	11	11	3	9	9	7	6	15	6	6	11	9	6	7	1	1.473	1.6193	0	1.4433	0.6472	1.618	0.7831	0.9385	0.8356	0.5078	1.5867	1.3655	3.9069	0	0.4419	4.5745	3.8392	0.9722
ENSG00000253250	C8orf88	2	5	3	8	7	8	8	4	3	2	1	7	22	2	2	11	15	10	14	17	14	15	21	17	9	25	21	8	24	10	0.5892	2.0242	0.9987	2.8865	2.2652	2.5888	3.1322	1.2513	0.8356	0.5078	0.3173	1.9118	6.6117	0.4667	0.4419	4.5745	5.2352	3.2406
ENSG00000163683	SMIM14	374	210	279	173	216	251	214	335	282	498	319	571	139	352	533	109	123	229	114	87	135	163	221	158	133	122	229	321	162	128	110.181	85.0145	92.8825	62.4211	69.8983	81.2227	83.7864	104.796	78.5498	126.432	101.233	155.944	41.7741	82.1467	117.769	45.3288	42.9288	74.2089
ONT.28274	ENSG00000224958(PGM5-AS1/Ensembl),NONHSAG052494.2(-/NONCODE)	0	0	0	6	4	3	9	0	8	2	3	0	20	1	0	11	16	10	8	29	15	10	9	35	30	21	29	4	22	32	0	0	0	2.1649	1.2944	0.9708	3.5237	0	2.2284	0.5078	0.952	0	6.0107	0.2334	0	4.5745	5.5842	3.2406
ENSG00000140511	HAPLN3	4	11	6	4	8	7	9	21	4	4	1	2	0	1	7	4	1	5	3	1	0	4	4	0	0	1	2	7	0	5	1.1784	4.4531	1.9975	1.4433	2.5888	2.2652	3.5237	6.5693	1.1142	1.0155	0.3173	0.5462	0	0.2334	1.5467	1.6634	0.349	1.6203
ONT.8500	ONT.8500	4	0	0	0	1	3	1	1	5	2	3	1	10	4	7	2	6	7	3	17	5	5	6	7	9	5	15	3	3	11	1.1784	0	0	0	0.3236	0.9708	0.3915	0.3128	1.3927	0.5078	0.952	0.2731	3.0053	0.9335	1.5467	0.8317	2.0941	2.2684
ENSG00000168461	RAB31	164	301	184	134	175	157	147	160	106	112	74	82	57	64	148	73	52	57	26	34	63	72	57	54	50	50	99	141	64	93	48.3145	121.854	61.2558	48.3493	56.6306	50.8046	57.5542	50.0519	29.5258	28.4344	23.4834	22.3948	17.1304	14.9358	32.7013	30.3578	18.1488	18.4712
ENSG00000169896	ITGAM	14	12	8	10	16	7	8	19	3	18	7	4	2	4	16	7	1	6	2	5	2	5	2	3	7	1	5	5	2	4	4.1244	4.858	2.6633	3.6082	5.1777	2.2652	3.1322	5.9437	0.8356	4.5698	2.2214	1.0924	0.6011	0.9335	3.5353	2.911	0.349	1.9443
ENSG00000109205	ODAM	0	6	0	32	4	10	14	21	12	2	5	1	64	0	1	34	49	15	40	38	25	20	35	23	41	46	28	19	65	19	0	2.429	0	11.5461	1.2944	3.236	5.4814	6.5693	3.3425	0.5078	1.5867	0.2731	19.2341	0	0.221	14.1393	17.1017	4.8608
ENSG00000049860	HEXB	234	154	204	58	233	133	130	195	49	79	37	68	27	44	333	63	26	26	31	36	44	102	45	38	21	37	70	90	51	81	68.9365	62.3439	67.9141	20.9273	75.3996	43.0383	50.8983	61.0007	13.6487	20.0564	11.7417	18.5713	8.1144	10.2683	73.5779	26.1992	9.0744	8.4255
ONT.15275	ONT.15275	30	29	11	9	7	11	23	11	9	6	15	16	7	8	10	8	11	1	9	2	17	4	10	2	5	12	8	5	5	4	8.838	11.7401	3.662	3.2473	2.2652	3.5596	9.0051	3.4411	2.5069	1.5233	4.7601	4.3697	2.1037	1.867	2.2095	3.3269	3.8392	0.3241
ENSG00000113594	LIFR	3	8	5	22	27	28	9	9	15	9	10	10	88	3	12	49	79	73	69	78	59	47	54	49	50	63	103	37	123	67	0.8838	3.2386	1.6646	7.9379	8.7373	9.0607	3.5237	2.8154	4.1782	2.2849	3.1734	2.7311	26.4469	0.7001	2.6515	20.3772	27.5722	23.6561
ENSG00000095585	BLNK	163	92	142	89	130	95	118	107	140	402	163	213	74	149	280	24	61	104	54	31	71	87	80	46	54	38	34	144	42	35	48.0199	37.2444	47.2735	32.1126	42.0684	30.7417	46.2	33.4722	38.9964	102.059	51.727	58.1719	22.2394	34.7723	61.8673	9.9807	21.2899	33.7018
ONT.6003	ONT.6003	0	0	4	7	7	4	3	1	5	0	1	1	15	1	3	2	15	5	23	11	16	9	4	9	8	2	5	1	2	9	0	0	1.3316	2.5257	2.2652	1.2944	1.1746	0.3128	1.3927	0	0.3173	0.2731	4.508	0.2334	0.6629	0.8317	5.2352	1.6203
ONT.1530	ONT.1530	14	16	10	13	10	25	17	6	8	27	12	19	32	14	24	45	24	49	23	24	52	43	36	41	44	27	53	40	20	11	4.1244	6.4773	3.3291	4.6906	3.236	8.0899	6.6559	1.8769	2.2284	6.8547	3.8081	5.189	9.6171	3.2672	5.3029	18.7137	8.3763	15.8788
ONT.24329	ONT.24329	7	8	11	1	62	2	5	38	12	0	7	4	1	3	115	1	1	18	1	0	4	7	15	4	0	1	1	2	0	4	2.0622	3.2386	3.662	0.3608	20.0634	0.6472	1.9576	11.8873	3.3425	0	2.2214	1.0924	0.3005	0.7001	25.4098	0.4159	0.349	5.833
ENSG00000181378	CFAP65	14	1	3	7	5	5	5	8	5	6	5	24	7	1	18	1	3	2	3	1	3	4	3	2	3	2	0	8	1	2	4.1244	0.4048	0.9987	2.5257	1.618	1.618	1.9576	2.5026	1.3927	1.5233	1.5867	6.5546	2.1037	0.2334	3.9772	0.4159	1.047	0.6481
ONT.19026	ONT.19026	3	4	3	8	6	20	3	4	3	3	2	3	13	1	3	11	15	13	13	23	24	15	14	10	9	10	18	14	12	23	0.8838	1.6193	0.9987	2.8865	1.9416	6.4719	1.1746	1.2513	0.8356	0.7616	0.6347	0.8193	3.9069	0.2334	0.6629	4.5745	5.2352	4.2127
ENSG00000167644	C19orf33	458	247	804	270	353	452	111	254	830	495	109	422	125	2550	401	16	134	102	97	33	41	52	43	77	30	79	193	237	38	60	134.927	99.9932	267.661	97.4202	114.232	146.266	43.4593	79.4573	231.193	125.67	34.5904	115.251	37.5666	595.097	88.6028	6.6538	46.768	33.0537
ENSG00000186838	SELENOV	6	3	3	15	23	22	12	1	5	0	2	2	32	6	0	67	44	51	38	45	43	39	43	22	30	24	55	9	36	18	1.7676	1.2145	0.9987	5.4122	7.4429	7.1191	4.6983	0.3128	1.3927	0	0.6347	0.5462	9.6171	1.4002	0	27.8626	15.3566	16.5269
ENSG00000144136	SLC20A1	80	188	130	97	105	58	106	68	81	69	55	91	31	152	48	42	40	53	46	18	41	48	42	15	14	23	49	64	31	15	23.568	76.1082	43.2786	34.9991	33.9784	18.7686	41.5017	21.272	22.5622	17.5177	17.4539	24.8528	9.3165	35.4725	10.6058	17.4661	13.9606	17.175
ENSG00000106809	OGN	1	17	26	19	26	86	18	5	38	52	19	8	56	1	19	66	58	46	53	38	89	44	29	177	108	43	76	111	59	128	0.2946	6.8821	8.6557	6.8555	8.4137	27.8293	7.0475	1.5641	10.5847	13.2017	6.0295	2.1849	16.8298	0.2334	4.1981	27.4468	20.2428	14.9066
ONT.28673	ENSG00000228401(HSPC324/Ensembl),NONHSAG053802.3(-/NONCODE)	2	1	2	4	0	0	0	2	1	0	4	1	1	1	3	7	10	5	4	5	3	3	6	5	6	9	11	4	3	13	0.5892	0.4048	0.6658	1.4433	0	0	0	0.6256	0.2785	0	1.2694	0.2731	0.3005	0.2334	0.6629	2.911	3.4901	1.6203
ONT.26296	ONT.26296	1	0	1	3	1	1	0	0	4	0	1	1	10	0	0	29	7	5	9	5	21	1	3	6	4	15	25	0	6	5	0.2946	0	0.3329	1.0824	0.3236	0.3236	0	0	1.1142	0	0.3173	0.2731	3.0053	0	0	12.06	2.4431	1.6203
ENSG00000102007	PLP2	404	369	417	251	373	288	194	432	467	664	323	508	168	342	545	126	98	231	88	74	139	144	152	211	216	135	268	422	168	275	119.019	149.383	138.824	90.5647	120.704	93.1958	75.9559	135.14	130.081	168.576	102.502	138.739	50.4895	79.813	120.42	52.3984	34.2034	74.857
ONT.24828	ONT.24828	31	9	5	33	7	23	11	30	22	20	17	24	11	4	31	3	15	5	14	6	6	14	12	10	6	4	10	25	2	8	9.1326	3.6435	1.6646	11.9069	2.2652	7.4427	4.3068	9.3847	6.128	5.0776	5.3948	6.5546	3.3059	0.9335	6.8496	1.2476	5.2352	1.6203
ENSG00000145358	DDIT4L	1	6	3	3	10	5	5	4	5	8	4	0	4	0	5	5	8	5	5	7	6	4	2	8	2	4	9	5	2	111	0.2946	2.429	0.9987	1.0824	3.236	1.618	1.9576	1.2513	1.3927	2.031	1.2694	0	1.2021	0	1.1048	2.0793	2.7921	1.6203
ENSG00000204389	HSPA1A	123	25	45	52	114	64	27	109	130	69	92	43	248	24	171	274	86	125	71	1023	88	53	253	128	316	439	400	125	500	451	36.2359	10.1208	14.981	18.7624	36.8908	20.7102	10.5712	34.0978	36.2109	17.5177	29.1956	11.7436	74.5322	5.6009	37.7832	113.946	30.0153	40.507
ENSG00000203747	FCGR3A	282	707	203	116	227	168	191	223	321	355	135	182	16	114	80	95	29	117	27	11	66	118	39	40	105	57	42	130	34	25	83.0774	286.215	67.5812	41.8546	73.458	54.3642	74.7813	69.7598	89.4131	90.1271	42.8413	49.7056	4.8085	26.6043	17.6764	39.5067	10.1214	37.9146
ENSG00000173846	PLK3	2	4	5	10	4	5	1	4	6	17	8	2	6	7	30	2	5	4	5	1	0	4	2	1	2	5	4	9	5	5	0.5892	1.6193	1.6646	3.6082	1.2944	1.618	0.3915	1.2513	1.6713	4.3159	2.5387	0.5462	1.8032	1.6336	6.6286	0.8317	1.7451	1.2962
ONT.23844	ONT.23844	0	0	0	4	0	1	5	0	1	1	4	1	10	0	0	5	7	6	6	3	3	3	11	10	6	9	9	3	5	5	0	0	0	1.4433	0	0.3236	1.9576	0	0.2785	0.2539	1.2694	0.2731	3.0053	0	0	2.0793	2.4431	1.9443
ONT.12704	ONT.12704	10	13	11	25	17	22	16	14	2	5	12	2	30	10	5	38	43	46	41	39	57	34	19	17	15	42	20	5	23	20	2.946	5.2628	3.662	9.0204	5.5013	7.1191	6.2644	4.3795	0.5571	1.2694	3.8081	0.5462	9.016	2.3337	1.1048	15.8027	15.0076	14.9066
ENSG00000166546	BEAN1	9	18	12	11	11	13	1	27	20	14	4	14	0	1	15	1	3	2	3	0	1	1	1	0	4	0	2	7	4	2	2.6514	7.287	3.9949	3.969	3.5596	4.2068	0.3915	8.4463	5.5709	3.5543	1.2694	3.8235	0	0.2334	3.3143	0.4159	1.047	0.6481
ONT.29384	ONT.29384	57	8	9	22	11	28	6	57	14	19	25	61	6	6	169	4	13	3	4	9	7	5	11	0	2	4	13	52	6	15	16.7922	3.2386	2.9962	7.9379	3.5596	9.0607	2.3492	17.831	3.8996	4.8237	7.9336	16.6596	1.8032	1.4002	37.3413	1.6634	4.5372	0.9722
ENSG00000187608	ISG15	890	248	179	84	191	248	145	1168	124	108	144	119	42	275	160	568	58	197	64	59	138	154	138	65	73	85	99	85	64	71	262.195	100.398	59.5913	30.3085	61.8082	80.2519	56.7711	365.379	34.5396	27.4189	45.6974	32.4998	12.6224	64.1771	35.3527	236.209	20.2428	63.8391
ONT.20902	ONT.20902	0	0	0	4	3	11	0	0	4	2	1	1	6	0	1	7	6	1	1	25	11	1	6	4	7	11	20	7	11	56	0	0	0	1.4433	0.9708	3.5596	0	0	1.1142	0.5078	0.3173	0.2731	1.8032	0	0.221	2.911	2.0941	0.3241
ENSG00000117122	MFAP2	278	172	215	183	215	133	124	120	74	231	90	151	90	66	177	54	45	32	60	18	48	39	40	54	28	36	34	300	56	26	81.899	69.6309	71.5761	66.0293	69.5747	43.0383	48.5491	37.5389	20.6124	58.6461	28.5609	41.2392	27.048	15.4025	39.109	22.4565	15.7057	10.3698
ENSG00000275464	FP565260.1	21	17	1	20	19	2	8	14	10	9	3	4	5	5	13	7	14	0	6	5	4	5	4	3	1	2	6	7	6	3	6.1866	6.8821	0.3329	7.2163	6.1485	0.6472	3.1322	4.3795	2.7855	2.2849	0.952	1.0924	1.5027	1.1669	2.8724	2.911	4.8862	0
ENSG00000163563	MNDA	86	232	120	131	144	124	82	143	210	270	142	155	56	59	97	132	44	116	55	50	41	98	45	87	71	47	63	61	41	29	25.3357	93.9207	39.9495	47.2669	46.5989	40.126	32.1051	44.7339	58.4946	68.5473	45.0627	42.3317	16.8298	13.7689	21.4326	54.8936	15.3566	37.5905
ENSG00000133640	LRRIQ1	20	6	9	35	18	17	6	8	25	18	25	11	59	15	24	38	70	75	59	70	36	22	50	67	56	73	83	18	81	44	5.892	2.429	2.9962	12.6285	5.8249	5.5011	2.3492	2.5026	6.9636	4.5698	7.9336	3.0042	17.7314	3.5006	5.3029	15.8027	24.431	24.3042
ENSG00000171303	KCNK3	0	0	0	3	2	3	0	3	1	0	4	2	5	3	7	3	4	5	5	3	3	2	8	3	3	9	10	8	6	6	0	0	0	1.0824	0.6472	0.9708	0	0.9385	0.2785	0	1.2694	0.5462	1.5027	0.7001	1.5467	1.2476	1.3961	1.6203
ONT.14272	ONT.14272	1	1	2	1	2	0	3	1	2	1	7	1	4	1	5	4	1	7	7	4	6	2	7	5	7	6	6	3	11	3	0.2946	0.4048	0.6658	0.3608	0.6472	0	1.1746	0.3128	0.5571	0.2539	2.2214	0.2731	1.2021	0.2334	1.1048	1.6634	0.349	2.2684
ENSG00000204540	PSORS1C1	45	14	15	15	23	27	15	13	23	72	76	24	15	61	36	9	10	14	6	9	16	12	5	13	16	21	37	36	16	7	13.257	5.6676	4.9937	5.4122	7.4429	8.7371	5.8729	4.0667	6.4065	18.2793	24.1181	6.5546	4.508	14.2357	7.9544	3.7427	3.4901	4.5368
ONT.18826	ONT.18826	3	1	8	15	4	12	1	3	2	1	2	3	6	0	0	8	20	18	16	13	18	13	14	3	9	3	2	4	2	2	0.8838	0.4048	2.6633	5.4122	1.2944	3.8832	0.3915	0.9385	0.5571	0.2539	0.6347	0.8193	1.8032	0	0	3.3269	6.9803	5.833
ENSG00000079462	PAFAH1B3	185	92	139	91	109	115	76	181	94	163	89	142	43	128	132	48	56	46	60	51	60	57	65	43	44	62	67	81	77	46	54.5011	37.2444	46.2748	32.8342	35.2728	37.2136	29.7559	56.6212	26.1833	41.3823	28.2435	38.7813	12.9229	29.8715	29.166	19.9613	19.5448	14.9066
ENSG00000182916	TCEAL7	7	10	3	15	4	7	7	6	6	8	6	6	15	1	1	26	13	14	16	16	16	14	21	26	51	31	40	24	33	73	2.0622	4.0483	0.9987	5.4122	1.2944	2.2652	2.7407	1.8769	1.6713	2.031	1.9041	1.6386	4.508	0.2334	0.221	10.8124	4.5372	4.5368
ENSG00000244694	PTCHD4	23	18	12	7	15	11	6	18	28	6	6	12	0	11	35	0	0	0	1	0	1	0	2	2	2	3	0	11	1	3	6.7758	7.287	3.9949	2.5257	4.8541	3.5596	2.3492	5.6308	7.7993	1.5233	1.9041	3.2773	0	2.5671	7.7334	0	0	0
ENSG00000116661	FBXO2	14	6	4	11	5	18	5	33	4	2	1	15	1	6	22	0	4	4	2	1	1	2	4	2	7	1	3	9	3	4	4.1244	2.429	1.3316	3.969	1.618	5.8247	1.9576	10.3232	1.1142	0.5078	0.3173	4.0966	0.3005	1.4002	4.861	0	1.3961	1.2962
ENSG00000145824	CXCL14	2959	1191	586	2393	600	411	412	864	32	49	56	268	68	643	35	204	48	7	44	25	108	175	173	28	26	10	11	490	10	43	871.723	482.153	195.087	863.432	194.162	132.998	161.308	270.28	8.9135	12.4401	17.7712	73.1928	20.4362	150.058	7.7334	84.8355	16.7527	2.2684
ONT.16136	ONT.16136	7	2	5	23	11	25	5	1	4	9	10	0	8	1	2	19	45	12	29	20	34	16	2	9	6	24	14	9	11	15	2.0622	0.8097	1.6646	8.2988	3.5596	8.0899	1.9576	0.3128	1.1142	2.2849	3.1734	0	2.4043	0.2334	0.4419	7.9013	15.7057	3.8887
ENSG00000134574	DDB2	130	115	114	61	126	83	47	89	142	185	93	165	48	166	191	34	25	66	22	16	37	39	45	61	51	32	69	115	29	60	38.2981	46.5555	37.952	22.0098	40.774	26.8585	18.4017	27.8414	39.5535	46.9676	29.5129	45.0627	14.4256	38.7397	42.2023	14.1393	8.7254	21.3877
ENSG00000078098	FAP	14	104	56	105	113	40	57	42	119	108	51	21	16	14	55	27	19	7	13	11	18	24	3	8	21	15	23	140	22	34	4.1244	42.1024	18.6431	37.8856	36.5672	12.9439	22.3169	13.1386	33.1469	27.4189	16.1845	5.7353	4.8085	3.2672	12.1525	11.2282	6.6313	2.2684
ENSG00000143061	IGSF3	23	15	30	19	21	26	9	25	25	20	17	22	6	28	69	8	5	5	7	6	7	5	4	10	4	3	15	24	10	11	6.7758	6.0725	9.9874	6.8555	6.7957	8.4135	3.5237	7.8206	6.9636	5.0776	5.3948	6.0084	1.8032	6.5344	15.2459	3.3269	1.7451	1.6203
ENSG00000172403	SYNPO2	22	26	10	21	23	44	15	22	26	12	15	12	26	2	22	29	14	35	26	15	50	28	26	38	17	13	47	24	20	375	6.4812	10.5256	3.3291	7.5771	7.4429	14.2382	5.8729	6.8821	7.2422	3.0465	4.7601	3.2773	7.8139	0.4667	4.861	12.06	4.8862	11.342
ENSG00000120738	EGR1	223	61	50	129	143	125	108	76	183	79	139	101	988	118	76	207	426	852	363	714	98	333	629	200	165	450	263	344	876	399	65.6959	24.6947	16.6456	46.5452	46.2753	40.4496	42.2847	23.7746	50.9738	20.0564	44.1107	27.5839	296.927	27.5378	16.7926	86.0831	148.68	276.096
ENSG00000136689	IL1RN	44	30	166	58	114	50	24	96	115	96	84	122	15	314	152	20	12	8	26	8	7	15	8	6	2	17	23	43	7	7	12.9624	12.1449	55.2634	20.9273	36.8908	16.1798	9.3966	30.0311	32.0327	24.3724	26.6568	33.3191	4.508	73.2786	33.5851	8.3172	4.1882	2.5924
ENSG00000150054	MPP7	70	24	76	37	79	40	27	46	26	39	32	55	24	27	103	21	40	18	34	17	24	20	21	12	22	18	30	37	20	26	20.622	9.7159	25.3013	13.3502	25.5647	12.9439	10.5712	14.3899	7.2422	9.9013	10.155	15.0209	7.2128	6.301	22.7583	8.7331	13.9606	5.833
ENSG00000168995	SIGLEC7	14	15	8	6	8	15	13	4	13	35	11	9	2	20	16	5	1	16	5	2	6	5	0	4	6	6	2	3	7	1	4.1244	6.0725	2.6633	2.1649	2.5888	4.8539	5.0898	1.2513	3.6211	8.8858	3.4908	2.458	0.6011	4.6674	3.5353	2.0793	0.349	5.1849
ONT.27499	ONT.27499	9	3	5	26	7	14	18	5	10	15	8	7	31	9	13	16	54	17	43	37	25	15	9	27	17	22	41	18	22	15	2.6514	1.2145	1.6646	9.3812	2.2652	4.5303	7.0475	1.5641	2.7855	3.8082	2.5387	1.9118	9.3165	2.1003	2.8724	6.6538	18.8468	5.509
ONT.8954	ONT.8954	5	0	0	12	11	8	17	2	6	0	2	4	21	1	3	19	33	16	17	6	32	16	18	22	14	26	33	5	35	13	1.473	0	0	4.3298	3.5596	2.5888	6.6559	0.6256	1.6713	0	0.6347	1.0924	6.3112	0.2334	0.6629	7.9013	11.5175	5.1849
ENSG00000137216	TMEM63B	8	7	13	9	13	12	7	20	11	7	6	10	3	9	21	6	3	4	5	2	6	7	5	3	3	3	5	11	9	2	2.3568	2.8338	4.3279	3.2473	4.2068	3.8832	2.7407	6.2565	3.064	1.7772	1.9041	2.7311	0.9016	2.1003	4.64	2.4952	1.047	1.2962
ONT.19807	ONT.19807	16	7	10	10	6	16	1	12	13	2	7	3	9	0	11	4	3	5	2	4	8	3	5	1	0	1	0	7	3	1	4.7136	2.8338	3.3291	3.6082	1.9416	5.1775	0.3915	3.7539	3.6211	0.5078	2.2214	0.8193	2.7048	0	2.4305	1.6634	1.047	1.6203
ENSG00000187838	PLSCR3	37	39	43	18	17	20	33	24	1	0	3	14	2	14	5	20	6	4	4	11	6	24	9	3	2	1	4	4	3	4	10.9002	15.7884	14.3152	6.4947	5.5013	6.4719	12.9203	7.5078	0.2785	0	0.952	3.8235	0.6011	3.2672	1.1048	8.3172	2.0941	1.2962
ENSG00000128573	FOXP2	2	0	0	8	1	7	4	1	2	0	2	0	9	1	2	7	8	9	10	8	9	6	16	4	8	5	21	4	17	11	0.5892	0	0	2.8865	0.3236	2.2652	1.5661	0.3128	0.5571	0	0.6347	0	2.7048	0.2334	0.4419	2.911	2.7921	2.9165
ENSG00000184967	NOC4L	29	22	21	29	19	12	18	23	5	2	6	19	11	10	7	20	11	3	6	6	12	23	11	0	0	4	13	4	4	4	8.5434	8.9063	6.9912	10.4637	6.1485	3.8832	7.0475	7.195	1.3927	0.5078	1.9041	5.189	3.3059	2.3337	1.5467	8.3172	3.8392	0.9722
ENSG00000154721	JAM2	15	13	5	26	10	23	22	29	18	9	15	16	26	5	20	41	30	25	35	35	25	21	24	40	37	39	47	33	32	60	4.419	5.2628	1.6646	9.3812	3.236	7.4427	8.6136	9.0719	5.0138	2.2849	4.7601	4.3697	7.8139	1.1669	4.4191	17.0503	10.4704	8.1014
ENSG00000151892	GFRA1	0	4	1	4	4	8	2	5	2	2	0	1	5	0	0	12	7	16	5	19	6	6	9	8	4	7	8	8	9	19	0	1.6193	0.3329	1.4433	1.2944	2.5888	0.7831	1.5641	0.5571	0.5078	0	0.2731	1.5027	0	0	4.9903	2.4431	5.1849
ENSG00000050767	COL23A1	5	0	0	17	3	11	5	3	4	1	2	1	30	2	9	17	41	18	24	12	23	19	26	12	8	28	42	15	39	28	1.473	0	0	6.1339	0.9708	3.5596	1.9576	0.9385	1.1142	0.2539	0.6347	0.2731	9.016	0.4667	1.9886	7.0696	14.3096	5.833
ONT.18122	ONT.18122	1	2	1	12	9	7	3	4	5	2	4	1	12	0	1	13	22	12	13	22	21	3	12	10	8	3	11	2	5	4	0.2946	0.8097	0.3329	4.3298	2.9124	2.2652	1.1746	1.2513	1.3927	0.5078	1.2694	0.2731	3.6064	0	0.221	5.4062	7.6783	3.8887
ONT.19805	ONT.19805	61	27	12	16	12	20	5	40	18	27	11	20	10	12	56	8	10	2	6	2	8	4	10	13	6	9	11	24	12	1	17.9706	10.9304	3.9949	5.7731	3.8832	6.4719	1.9576	12.513	5.0138	6.8547	3.4908	5.4621	3.0053	2.8005	12.3735	3.3269	3.4901	0.6481
ENSG00000204577	LILRB3	8	14	10	6	9	5	13	19	4	6	1	5	8	1	3	9	1	0	4	3	3	8	3	0	2	0	1	4	3	2	2.3568	5.6676	3.3291	2.1649	2.9124	1.618	5.0898	5.9437	1.1142	1.5233	0.3173	1.3655	2.4043	0.2334	0.6629	3.7427	0.349	0
ONT.27833	ONT.27833	7	3	9	9	3	7	2	29	9	20	18	8	1	0	23	1	2	3	0	0	4	1	0	5	2	4	2	6	2	1	2.0622	1.2145	2.9962	3.2473	0.9708	2.2652	0.7831	9.0719	2.5069	5.0776	5.7122	2.1849	0.3005	0	5.082	0.4159	0.698	0.9722
ONT.27267	ONT.27267	4	1	3	20	8	12	2	0	4	4	5	4	0	7	2	4	34	13	28	17	13	8	9	7	11	8	15	1	26	1	1.1784	0.4048	0.9987	7.2163	2.5888	3.8832	0.7831	0	1.1142	1.0155	1.5867	1.0924	0	1.6336	0.4419	1.6634	11.8665	4.2127
ONT.26304	ONT.26304	1699	535	859	1055	1113	1240	656	1096	646	1374	959	1008	562	585	2738	163	604	395	646	680	441	378	302	212	343	332	145	1094	222	251	500.526	216.584	285.972	380.661	360.171	401.26	256.84	342.855	179.94	348.83	304.332	275.292	168.899	136.522	604.974	67.7852	210.805	128.002
ENSG00000106367	AP1S1	85	60	70	67	64	47	74	116	28	67	38	54	39	151	74	39	58	18	46	24	23	39	80	19	29	21	32	42	48	13	25.0411	24.2898	23.3039	24.1747	20.7106	15.209	28.9729	36.2876	7.7993	17.0099	12.059	14.7478	11.7208	35.2391	16.3506	16.2186	20.2428	5.833
ENSG00000163815	CLEC3B	186	61	37	148	90	136	116	92	104	41	197	97	184	92	110	198	253	190	229	128	298	172	192	345	344	174	666	90	265	318	54.7957	24.6947	12.3178	53.4007	29.1243	44.0091	45.4169	28.7798	28.9687	10.409	62.5166	26.4914	55.2981	21.4702	24.305	82.3404	88.3007	61.5707
ONT.27536	NONHSAG051770.2(-/NONCODE),ENSG00000225706(PTPRD-AS1/Ensembl),NONHSAG051770.2(-/NONCODE)	19	4	5	2	2	4	0	1	11	2	3	1	20	0	1	7	3	9	1	11	11	3	35	24	12	18	20	7	49	8	5.5974	1.6193	1.6646	0.7216	0.6472	1.2944	0	0.3128	3.064	0.5078	0.952	0.2731	6.0107	0	0.221	2.911	1.047	2.9165
ENSG00000161509	GRIN2C	1	0	6	6	1	7	2	1	4	1	2	1	25	0	2	16	30	25	24	14	14	9	18	21	25	23	51	12	23	32	0.2946	0	1.9975	2.1649	0.3236	2.2652	0.7831	0.3128	1.1142	0.2539	0.6347	0.2731	7.5133	0	0.4419	6.6538	10.4704	8.1014
ENSG00000007866	TEAD3	15	3	7	5	5	8	5	9	7	7	4	6	6	11	13	2	5	4	2	0	1	3	1	4	6	1	2	5	5	5	4.419	1.2145	2.3304	1.8041	1.618	2.5888	1.9576	2.8154	1.9498	1.7772	1.2694	1.6386	1.8032	2.5671	2.8724	0.8317	1.7451	1.2962
ONT.2967	ONT.2967	9	3	3	26	21	13	15	2	17	0	23	12	125	2	8	24	126	61	117	87	45	58	50	33	37	100	61	27	76	45	2.6514	1.2145	0.9987	9.3812	6.7957	4.2068	5.8729	0.6256	4.7353	0	7.2989	3.2773	37.5666	0.4667	1.7676	9.9807	43.9758	19.7674
ENSG00000223865	HLA-DPB1	1105	3434	2670	2308	4469	4828	2465	4791	3953	2095	2168	1397	1203	596	1180	1285	876	2292	774	609	1968	3739	2162	844	1043	501	273	2005	340	388	325.534	1390.19	888.876	832.763	1446.18	1562.32	965.109	1498.74	1101.09	531.876	688	381.531	361.541	139.089	260.726	534.381	305.737	742.737
ENSG00000160352	ZNF714	75	11	13	53	31	20	11	54	13	23	31	50	9	14	68	16	13	15	9	9	18	14	22	18	9	6	24	16	8	7	22.095	4.4531	4.3279	19.1232	10.0317	6.4719	4.3068	16.8925	3.6211	5.8392	9.8376	13.6554	2.7048	3.2672	15.0249	6.6538	4.5372	4.8608
ONT.18407	NONHSAG034496.2(-/NONCODE)	0	0	0	2	5	1	3	2	15	1	3	0	21	6	3	15	4	17	8	11	6	3	12	88	13	22	34	5	12	17	0	0	0	0.7216	1.618	0.3236	1.1746	0.6256	4.1782	0.2539	0.952	0	6.3112	1.4002	0.6629	6.2379	1.3961	5.509
ONT.10931	ONT.10931	10	6	5	32	15	22	12	5	11	3	7	6	34	3	11	29	32	13	43	28	43	25	20	22	24	23	26	11	21	12	2.946	2.429	1.6646	11.5461	4.8541	7.1191	4.6983	1.5641	3.064	0.7616	2.2214	1.6386	10.2181	0.7001	2.4305	12.06	11.1685	4.2127
ENSG00000171812	COL8A2	42	20	20	22	16	44	7	63	9	43	11	31	5	33	86	7	3	7	3	2	8	1	12	6	3	9	11	51	15	18	12.3732	8.0966	6.6582	7.9379	5.1777	14.2382	2.7407	19.7079	2.5069	10.9168	3.4908	8.4663	1.5027	7.7013	19.0021	2.911	1.047	2.2684
ONT.4649	ONT.4649	3	1	1	17	8	6	10	1	12	5	12	4	51	4	8	18	42	12	33	38	33	15	19	25	30	59	37	14	14	11	0.8838	0.4048	0.3329	6.1339	2.5888	1.9416	3.9153	0.3128	3.3425	1.2694	3.8081	1.0924	15.3272	0.9335	1.7676	7.4855	14.6586	3.8887
ENSG00000164935	DCSTAMP	487	372	342	182	123	122	120	433	209	1019	425	512	0	149	513	0	10	2	13	0	1	0	0	1	2	0	1	103	0	1	143.47	150.597	113.856	65.6685	39.8032	39.4788	46.983	135.453	58.216	258.703	134.871	139.831	0	34.7723	113.35	0	3.4901	0.6481
ENSG00000035499	DEPDC1B	13	24	61	21	20	35	39	26	34	57	25	47	4	266	35	0	1	14	1	0	9	12	7	0	6	1	2	9	4	1	3.8298	9.7159	20.3076	7.5771	6.4721	11.3259	15.2695	8.1334	9.4705	14.4711	7.9336	12.8361	1.2021	62.0768	7.7334	0	0.349	4.5368
ONT.9669	ONT.9669	12	5	4	4	4	7	7	11	8	14	12	22	11	7	11	2	6	5	4	6	2	1	4	1	8	5	4	11	9	3	3.5352	2.0242	1.3316	1.4433	1.2944	2.2652	2.7407	3.4411	2.2284	3.5543	3.8081	6.0084	3.3059	1.6336	2.4305	0.8317	2.0941	1.6203
ENSG00000175591	P2RY2	8	6	16	10	11	12	8	12	0	2	1	8	15	17	12	8	6	3	1	6	5	2	6	2	3	0	10	8	0	5	2.3568	2.429	5.3266	3.6082	3.5596	3.8832	3.1322	3.7539	0	0.5078	0.3173	2.1849	4.508	3.9673	2.6515	3.3269	2.0941	0.9722
ONT.12281	NONHSAG073786.2(-/NONCODE),NONHSAG073786.2(-/NONCODE)	4	1	0	1	2	7	4	3	1	1	2	1	11	0	4	3	9	5	9	8	3	8	2	11	4	9	11	6	1	12	1.1784	0.4048	0	0.3608	0.6472	2.2652	1.5661	0.9385	0.2785	0.2539	0.6347	0.2731	3.3059	0	0.8838	1.2476	3.1411	1.6203
ONT.9707	NONHSAG017245.3(-/NONCODE)	8	6	5	16	13	22	15	15	30	22	13	6	9	38	27	19	41	30	33	22	34	26	30	60	45	42	47	15	24	65	2.3568	2.429	1.6646	5.7731	4.2068	7.1191	5.8729	4.6924	8.3564	5.5853	4.1255	1.6386	2.7048	8.8681	5.9658	7.9013	14.3096	9.7217
ONT.6962	ONT.6962	38	17	32	32	16	75	12	26	21	9	23	10	16	57	21	2	2	16	3	8	4	8	7	3	2	6	1	6	3	2	11.1948	6.8821	10.6532	11.5461	5.1777	24.2697	4.6983	8.1334	5.8495	2.2849	7.2989	2.7311	4.8085	13.3022	4.64	0.8317	0.698	5.1849
ONT.12290	ONT.12290	11	7	4	6	8	10	2	5	1	15	1	8	2	5	10	1	5	5	1	2	3	4	2	0	0	5	4	10	1	0	3.2406	2.8338	1.3316	2.1649	2.5888	3.236	0.7831	1.5641	0.2785	3.8082	0.3173	2.1849	0.6011	1.1669	2.2095	0.4159	1.7451	1.6203
ONT.20950	ENSG00000249592(AC139887.2/Ensembl),NONHSAG037225.3(-/NONCODE),NONHSAG037225.3(-/NONCODE),ENSG00000249592(AC139887.2/Ensembl),NONHSAG037225.3(-/NONCODE)	20	12	10	34	17	23	9	11	11	18	24	18	42	12	13	40	78	29	70	36	46	26	43	25	48	56	62	31	23	15	5.892	4.858	3.3291	12.2677	5.5013	7.4427	3.5237	3.4411	3.064	4.5698	7.6162	4.9159	12.6224	2.8005	2.8724	16.6344	27.2231	9.3976
ENSG00000177283	FZD8	2	1	1	9	4	12	5	3	4	3	1	2	11	1	9	10	11	2	11	11	11	5	12	7	7	10	8	10	16	28	0.5892	0.4048	0.3329	3.2473	1.2944	3.8832	1.9576	0.9385	1.1142	0.7616	0.3173	0.5462	3.3059	0.2334	1.9886	4.1586	3.8392	0.6481
ONT.29299	ONT.29299	2	4	4	5	3	20	3	7	8	1	5	4	6	2	5	19	10	9	9	4	17	10	44	21	15	10	12	6	11	20	0.5892	1.6193	1.3316	1.8041	0.9708	6.4719	1.1746	2.1898	2.2284	0.2539	1.5867	1.0924	1.8032	0.4667	1.1048	7.9013	3.4901	2.9165
ENSG00000205593	DENND6B	50	28	32	18	39	14	11	46	34	35	10	67	12	23	34	14	12	19	20	9	16	29	22	11	11	6	16	15	9	4	14.73	11.3353	10.6532	6.4947	12.6205	4.5303	4.3068	14.3899	9.4705	8.8858	3.1734	18.2982	3.6064	5.3675	7.5125	5.822	4.1882	6.1571
ENSG00000122145	TBX22	2	0	0	6	1	6	2	1	4	1	4	0	48	3	0	17	18	16	11	24	29	14	17	21	36	29	38	19	32	9	0.5892	0	0	2.1649	0.3236	1.9416	0.7831	0.3128	1.1142	0.2539	1.2694	0	14.4256	0.7001	0	7.0696	6.2823	5.1849
ONT.675	ONT.675	3	2	5	1	4	3	3	3	2	0	2	2	11	6	1	13	8	6	5	4	6	2	14	5	6	5	23	7	6	2	0.8838	0.8097	1.6646	0.3608	1.2944	0.9708	1.1746	0.9385	0.5571	0	0.6347	0.5462	3.3059	1.4002	0.221	5.4062	2.7921	1.9443
ONT.25687	ONT.25687	3	18	8	14	14	9	10	28	10	3	2	4	2	3	4	2	2	4	3	0	8	3	5	4	6	2	1	8	0	4	0.8838	7.287	2.6633	5.0514	4.5304	2.9124	3.9153	8.7591	2.7855	0.7616	0.6347	1.0924	0.6011	0.7001	0.8838	0.8317	0.698	1.2962
ENSG00000168772	CXXC4	9	3	2	8	5	9	6	4	4	3	4	9	22	0	6	20	16	20	22	21	32	22	37	18	16	28	42	10	18	20	2.6514	1.2145	0.6658	2.8865	1.618	2.9124	2.3492	1.2513	1.1142	0.7616	1.2694	2.458	6.6117	0	1.3257	8.3172	5.5842	6.4811
ENSG00000198763	MT-ND2	1506	2922	3537	2810	7625	6755	2023	6451	8963	11061	4951	10581	3040	16482	24044	1716	3356	2728	2824	2499	3155	2601	2464	3249	3220	2404	4168	3150	2579	8759	443.668	1182.92	1177.51	1013.89	2467.48	2185.89	792.055	2018.03	2496.6	2808.16	1571.17	2889.75	913.62	3846.43	5312.63	713.616	1171.29	884.025
ENSG00000084234	APLP2	5017	1615	1944	2139	1783	2105	1138	1909	336	651	791	3740	1391	3516	1947	1132	1303	354	872	1218	1003	881	1235	199	163	402	1281	1081	583	392	1478.01	653.802	647.181	771.785	576.985	681.17	445.555	597.181	93.5913	165.275	251.018	1021.42	418.041	820.534	430.199	470.754	454.766	114.716
ONT.23788	ENSG00000273132(AL355312.3/Ensembl),NONHSAG093726.2(-/NONCODE)	44	21	52	14	35	27	11	33	29	40	25	55	2	126	43	3	0	4	2	1	4	0	1	5	0	0	4	13	1	1	12.9624	8.5014	17.3114	5.0514	11.3261	8.7371	4.3068	10.3232	8.0778	10.1552	7.9336	15.0209	0.6011	29.4048	9.501	1.2476	0	1.2962
ENSG00000240771	ARHGEF25	4	2	2	8	2	5	4	5	0	4	2	1	6	0	2	7	3	3	2	1	1	6	9	11	9	7	12	14	8	9	1.1784	0.8097	0.6658	2.8865	0.6472	1.618	1.5661	1.5641	0	1.0155	0.6347	0.2731	1.8032	0	0.4419	2.911	1.047	0.9722
ENSG00000179133	C10orf67	8	5	6	3	3	11	3	6	5	38	19	13	2	8	20	2	0	2	0	1	3	2	6	2	4	1	1	6	1	1	2.3568	2.0242	1.9975	1.0824	0.9708	3.5596	1.1746	1.8769	1.3927	9.6474	6.0295	3.5504	0.6011	1.867	4.4191	0.8317	0	0.6481
ONT.17221	ENSG00000232645(LINC01431/Ensembl),NONHSAG031481.3(-/NONCODE),ENSG00000232645(LINC01431/Ensembl),NONHSAG031481.3(-/NONCODE)	2	1	3	4	5	4	2	7	4	6	5	3	16	12	14	6	14	7	8	2	5	8	14	11	18	22	29	12	23	12	0.5892	0.4048	0.9987	1.4433	1.618	1.2944	0.7831	2.1898	1.1142	1.5233	1.5867	0.8193	4.8085	2.8005	3.0934	2.4952	4.8862	2.2684
ENSG00000168476	REEP4	11	15	29	8	15	9	19	18	8	4	4	6	4	14	14	3	3	6	1	6	4	9	3	3	5	4	7	5	4	6	3.2406	6.0725	9.6545	2.8865	4.8541	2.9124	7.439	5.6308	2.2284	1.0155	1.2694	1.6386	1.2021	3.2672	3.0934	1.2476	1.047	1.9443
ENSG00000179144	GIMAP7	148	143	55	195	137	178	122	216	220	132	199	131	261	105	171	325	312	439	242	152	293	276	270	347	510	374	464	283	419	502	43.6009	57.8908	18.3102	70.3591	44.3337	57.6002	47.7661	67.57	61.28	33.512	63.1513	35.7771	78.4391	24.504	37.7832	135.155	108.892	142.261
ONT.6305	ONT.6305	4	0	1	2	4	1	9	3	1	5	0	3	8	4	3	6	6	1	7	8	11	3	18	5	10	2	9	4	9	4	1.1784	0	0.3329	0.7216	1.2944	0.3236	3.5237	0.9385	0.2785	1.2694	0	0.8193	2.4043	0.9335	0.6629	2.4952	2.0941	0.3241
ENSG00000065675	PRKCQ	21	12	9	23	17	16	8	10	12	13	13	10	39	11	21	31	43	35	39	32	33	21	26	20	27	32	37	13	39	118	6.1866	4.858	2.9962	8.2988	5.5013	5.1775	3.1322	3.1282	3.3425	3.3004	4.1255	2.7311	11.7208	2.5671	4.64	12.8917	15.0076	11.342
ONT.24249	ONT.24249	4	0	0	3	1	3	0	2	2	0	0	3	7	2	0	3	4	3	4	3	3	2	4	5	4	6	9	1	8	6	1.1784	0	0	1.0824	0.3236	0.9708	0	0.6256	0.5571	0	0	0.8193	2.1037	0.4667	0	1.2476	1.3961	0.9722
ENSG00000165495	PKNOX2	13	1	1	19	8	6	9	6	1	1	5	4	11	0	0	31	24	10	21	10	24	21	31	4	15	20	29	9	36	18	3.8298	0.4048	0.3329	6.8555	2.5888	1.9416	3.5237	1.8769	0.2785	0.2539	1.5867	1.0924	3.3059	0	0	12.8917	8.3763	3.2406
ONT.28707	ONT.28707	285	327	552	513	991	1289	285	849	1253	3126	690	1309	314	1582	3974	185	488	332	363	421	303	311	272	276	341	259	394	447	191	796	83.9612	132.38	183.768	185.099	320.691	417.116	111.585	265.588	349.018	793.626	218.967	357.498	94.3674	369.194	878.074	76.9342	170.319	107.587
ENSG00000113532	ST8SIA4	23	27	24	14	32	45	8	31	25	20	17	16	10	5	9	8	6	30	3	2	18	13	8	6	6	3	8	6	6	9	6.7758	10.9304	7.9899	5.0514	10.3553	14.5618	3.1322	9.6975	6.9636	5.0776	5.3948	4.3697	3.0053	1.1669	1.9886	3.3269	2.0941	9.7217
ENSG00000131153	GINS2	52	31	36	26	57	66	56	75	43	97	27	154	29	90	126	11	12	48	17	12	43	50	36	6	12	15	12	36	10	7	15.3192	12.5498	11.9848	9.3812	18.4454	21.3574	21.9254	23.4618	11.9775	24.6263	8.5683	42.0586	8.7155	21.0034	27.8403	4.5745	4.1882	15.5547
ONT.24023	ONT.24023	15	2	6	5	11	19	2	14	8	4	10	5	5	4	18	1	2	3	0	2	6	1	2	3	2	3	6	18	2	7	4.419	0.8097	1.9975	1.8041	3.5596	6.1483	0.7831	4.3795	2.2284	1.0155	3.1734	1.3655	1.5027	0.9335	3.9772	0.4159	0.698	0.9722
ONT.25135	ONT.25135	0	3	0	6	2	4	4	0	1	0	0	0	8	0	0	9	18	8	11	11	16	6	11	5	6	7	5	0	3	1	0	1.2145	0	2.1649	0.6472	1.2944	1.5661	0	0.2785	0	0	0	2.4043	0	0	3.7427	6.2823	2.5924
ENSG00000151632	AKR1C2	1	3	1	14	15	19	11	5	19	9	24	6	83	1	2	25	40	21	37	30	52	32	29	102	134	45	167	28	79	232	0.2946	1.2145	0.3329	5.0514	4.8541	6.1483	4.3068	1.5641	5.2924	2.2849	7.6162	1.6386	24.9442	0.2334	0.4419	10.3965	13.9606	6.8052
ENSG00000124107	SLPI	140	229	558	360	442	354	52	298	578	431	130	67	75	539	509	31	66	22	78	23	47	43	45	47	78	39	38	76	21	72	41.2441	92.7062	185.765	129.894	143.033	114.553	20.3593	93.2216	160.999	109.422	41.2546	18.2982	22.54	125.787	112.466	12.8917	23.035	7.1292
ONT.27333	ONT.27333	1	0	1	2	6	1	1	0	1	0	0	0	11	0	0	7	30	11	16	15	11	3	9	7	9	11	3	1	7	7	0.2946	0	0.3329	0.7216	1.9416	0.3236	0.3915	0	0.2785	0	0	0	3.3059	0	0	2.911	10.4704	3.5646
ENSG00000153347	FAM81B	1	0	1	5	2	5	5	0	4	4	2	1	10	2	4	9	14	8	4	3	6	4	16	7	8	10	12	7	15	6	0.2946	0	0.3329	1.8041	0.6472	1.618	1.9576	0	1.1142	1.0155	0.6347	0.2731	3.0053	0.4667	0.8838	3.7427	4.8862	2.5924
ONT.26832	ONT.26832	3	1	4	6	3	1	0	13	5	0	0	0	9	1	1	4	35	8	18	11	9	2	9	3	14	2	8	2	14	14	0.8838	0.4048	1.3316	2.1649	0.9708	0.3236	0	4.0667	1.3927	0	0	0	2.7048	0.2334	0.221	1.6634	12.2155	2.5924
ONT.27407	ONT.27407	12	4	2	24	10	31	3	3	6	12	11	8	23	2	3	29	81	20	63	37	48	9	22	11	16	28	66	11	28	24	3.5352	1.6193	0.6658	8.6596	3.236	10.0315	1.1746	0.9385	1.6713	3.0465	3.4908	2.1849	6.9123	0.4667	0.6629	12.06	28.2702	6.4811
ONT.16098	ENSG00000229457(LINC01789/Ensembl),NONHSAG028855.2(-/NONCODE)	0	0	3	34	10	25	14	4	7	1	9	6	100	0	5	64	102	14	85	31	47	42	42	28	12	56	68	41	16	10	0	0	0.9987	12.2677	3.236	8.0899	5.4814	1.2513	1.9498	0.2539	2.8561	1.6386	30.0533	0	1.1048	26.6151	35.5995	4.5368
ONT.9667	ONT.9667	109	21	31	27	31	28	5	31	18	37	28	43	18	12	57	19	11	8	11	19	17	10	13	11	6	11	19	51	15	26	32.1115	8.5014	10.3203	9.742	10.0317	9.0607	1.9576	9.6975	5.0138	9.3935	8.8856	11.7436	5.4096	2.8005	12.5944	7.9013	3.8392	2.5924
ENSG00000162069	BICDL2	31	5	14	2	13	6	8	21	25	12	15	9	12	20	38	4	13	7	8	5	3	0	5	11	2	2	5	20	1	1	9.1326	2.0242	4.6608	0.7216	4.2068	1.9416	3.1322	6.5693	6.9636	3.0465	4.7601	2.458	3.6064	4.6674	8.3963	1.6634	4.5372	2.2684
ENSG00000141458	NPC1	28	30	62	38	54	22	25	46	23	39	17	22	12	33	47	13	14	22	14	14	13	18	12	10	15	7	13	21	15	20	8.2488	12.1449	20.6406	13.711	17.4746	7.1191	9.7881	14.3899	6.4065	9.9013	5.3948	6.0084	3.6064	7.7013	10.3849	5.4062	4.8862	7.1292
ENSG00000128283	CDC42EP1	30	25	27	35	26	33	21	40	17	24	22	25	12	24	58	10	17	10	10	7	10	13	9	10	6	8	6	12	6	9	8.838	10.1208	8.9886	12.6285	8.4137	10.6787	8.222	12.513	4.7353	6.0931	6.9816	6.8277	3.6064	5.6009	12.8154	4.1586	5.9332	3.2406
ONT.444	NONHSAG001365.3(-/NONCODE),NONHSAG001365.3(-/NONCODE),ENSG00000224805(LINC00853/Ensembl),NONHSAG001365.3(-/NONCODE),NONHSAG001365.3(-/NONCODE)	10	3	11	8	8	8	5	14	6	25	6	19	11	29	38	7	4	3	7	2	1	8	12	3	10	5	10	12	3	5	2.946	1.2145	3.662	2.8865	2.5888	2.5888	1.9576	4.3795	1.6713	6.347	1.9041	5.189	3.3059	6.7678	8.3963	2.911	1.3961	0.9722
ENSG00000186007	LEMD1	90	26	28	60	47	18	12	36	44	111	82	61	9	81	73	2	10	5	4	2	3	4	1	2	1	4	4	134	16	4	26.5141	10.5256	9.3215	21.6489	15.2094	5.8247	4.6983	11.2617	12.256	28.1806	26.0221	16.6596	2.7048	18.9031	16.1297	0.8317	3.4901	1.6203
ENSG00000166589	CDH16	5	6	3	131	56	71	107	4	9	0	20	0	309	4	1	274	389	111	355	122	311	237	174	16	140	195	260	44	221	17	1.473	2.429	0.9987	47.2669	18.1218	22.9753	41.8932	1.2513	2.5069	0	6.3469	0	92.8647	0.9335	0.221	113.946	135.767	35.9702
ENSG00000152292	SH2D6	0	0	0	1	0	1	2	0	1	0	2	0	17	1	1	7	3	7	15	6	9	4	8	9	9	15	30	5	14	3	0	0	0	0.3608	0	0.3236	0.7831	0	0.2785	0	0.6347	0	5.1091	0.2334	0.221	2.911	1.047	2.2684
ENSG00000105699	LSR	52	70	76	24	58	48	35	72	12	20	11	29	12	21	50	12	20	4	16	12	22	26	15	5	9	7	20	22	13	19	15.3192	28.3382	25.3013	8.6596	18.769	15.5326	13.7034	22.5233	3.3425	5.0776	3.4908	7.9201	3.6064	4.9008	11.0477	4.9903	6.9803	1.2962
ENSG00000083067	TRPM3	3	2	0	2	3	5	6	1	1	1	0	1	7	0	0	5	10	2	4	7	8	8	9	7	3	5	17	2	7	5	0.8838	0.8097	0	0.7216	0.9708	1.618	2.3492	0.3128	0.2785	0.2539	0	0.2731	2.1037	0	0	2.0793	3.4901	0.6481
ENSG00000124766	SOX4	2554	546	2781	1487	1414	1649	596	1813	2250	2996	1587	1755	729	3241	3691	334	509	606	502	508	454	428	563	917	489	646	521	1583	228	616	752.41	221.038	925.829	536.533	457.575	533.611	233.349	567.15	626.727	760.621	503.624	479.304	219.089	756.357	815.543	138.897	177.648	196.378
ENSG00000136003	ISCU	1503	859	950	654	931	638	668	841	108	151	196	1383	493	922	372	539	303	56	197	149	176	484	629	60	54	113	460	201	121	158	442.785	347.75	316.267	235.974	301.275	206.454	261.539	263.085	30.0829	38.3357	62.1993	377.708	148.163	215.168	82.1951	224.149	105.751	18.1471
ENSG00000123144	TRIR	284	239	302	236	260	309	238	257	31	40	35	157	88	112	76	167	96	36	54	126	122	265	118	22	9	27	97	66	40	52	83.6666	96.7546	100.54	85.1525	84.1369	99.9913	93.183	80.3958	8.6349	10.1552	11.107	42.8779	26.4469	26.1376	16.7926	69.4487	33.5054	11.666
ENSG00000107872	FBXL15	37	41	37	9	47	27	29	34	10	6	13	28	22	14	26	21	4	1	5	5	12	25	10	5	7	11	19	10	10	8	10.9002	16.5981	12.3178	3.2473	15.2094	8.7371	11.3542	10.636	2.7855	1.5233	4.1255	7.647	6.6117	3.2672	5.7448	8.7331	1.3961	0.3241
ENSG00000081041	CXCL2	75	49	63	45	74	54	39	38	9	4	4	55	39	28	3	16	5	14	8	20	4	33	16	1	0	2	11	15	0	13	22.095	19.8367	20.9735	16.2367	23.9466	17.4742	15.2695	11.8873	2.5069	1.0155	1.2694	15.0209	11.7208	6.5344	0.6629	6.6538	1.7451	4.5368
ENSG00000133026	MYH10	486	494	325	331	373	272	201	219	337	484	247	350	154	323	426	115	165	142	125	98	131	108	110	98	123	114	202	321	175	120	143.176	199.986	108.197	119.43	120.704	88.0182	78.6965	68.5085	93.8699	122.877	78.3838	95.5876	46.2821	75.379	94.1267	47.8239	57.5874	46.016
ONT.6941	ENSG00000258117(AC026116.1/Ensembl),NONHSAG011511.2(-/NONCODE)	0	0	1	5	4	4	3	1	8	1	3	0	26	0	0	10	49	18	40	27	28	21	34	27	16	51	28	2	46	24	0	0	0.3329	1.8041	1.2944	1.2944	1.1746	0.3128	2.2284	0.2539	0.952	0	7.8139	0	0	4.1586	17.1017	5.833
ENSG00000166803	PCLAF	44	39	68	36	76	90	100	141	80	146	22	176	7	143	282	5	4	91	9	1	115	143	118	2	24	5	14	30	5	7	12.9624	15.7884	22.638	12.9894	24.5939	29.1237	39.1525	44.1082	22.2836	37.0663	6.9816	48.0669	2.1037	33.3721	62.3092	2.0793	1.3961	29.4891
ENSG00000137726	FXYD6	58	44	42	64	54	35	68	32	80	60	66	37	138	97	26	178	141	135	118	81	131	81	116	173	250	139	222	61	239	125	17.0868	17.8126	13.9823	23.0922	17.4746	11.3259	26.6237	10.0104	22.2836	15.2327	20.9447	10.105	41.4735	22.637	5.7448	74.0232	49.2111	43.7476
ENSG00000253953	PCDHGB4	18	4	14	5	25	6	2	10	3	0	4	7	4	11	13	12	6	5	6	1	4	4	6	0	0	0	7	5	3	2	5.3028	1.6193	4.6608	1.8041	8.0901	1.9416	0.7831	3.1282	0.8356	0	1.2694	1.9118	1.2021	2.5671	2.8724	4.9903	2.0941	1.6203
ENSG00000154655	L3MBTL4	4	5	4	1	6	7	0	3	6	1	4	4	11	3	0	12	17	10	9	5	8	11	18	11	9	14	8	0	13	8	1.1784	2.0242	1.3316	0.3608	1.9416	2.2652	0	0.9385	1.6713	0.2539	1.2694	1.0924	3.3059	0.7001	0	4.9903	5.9332	3.2406
ONT.13298	ONT.13298	3	0	2	7	6	4	7	1	11	2	7	7	21	12	6	11	16	9	8	16	11	9	20	32	16	11	74	7	20	14	0.8838	0	0.6658	2.5257	1.9416	1.2944	2.7407	0.3128	3.064	0.5078	2.2214	1.9118	6.3112	2.8005	1.3257	4.5745	5.5842	2.9165
ONT.644	ONT.644	3	1	0	7	7	4	4	5	3	0	2	0	14	0	0	9	9	32	6	20	11	9	17	0	5	12	3	7	15	8	0.8838	0.4048	0	2.5257	2.2652	1.2944	1.5661	1.5641	0.8356	0	0.6347	0	4.2075	0	0	3.7427	3.1411	10.3698
ONT.23493	ONT.23493	0	2	1	5	11	3	4	4	4	2	0	0	30	1	0	11	17	35	18	14	23	3	15	18	16	29	16	5	25	10	0	0.8097	0.3329	1.8041	3.5596	0.9708	1.5661	1.2513	1.1142	0.5078	0	0	9.016	0.2334	0	4.5745	5.9332	11.342
ENSG00000086205	FOLH1	42	4	6	7	2	7	5	2	4	4	16	22	1	8	6	3	1	2	3	0	1	7	1	3	5	0	1	8	0	1	12.3732	1.6193	1.9975	2.5257	0.6472	2.2652	1.9576	0.6256	1.1142	1.0155	5.0775	6.0084	0.3005	1.867	1.3257	1.2476	0.349	0.6481
ONT.27577	ONT.27577	9	3	7	8	10	10	1	2	4	0	5	5	7	1	2	9	27	10	13	19	23	9	11	10	5	3	7	1	3	5	2.6514	1.2145	2.3304	2.8865	3.236	3.236	0.3915	0.6256	1.1142	0	1.5867	1.3655	2.1037	0.2334	0.4419	3.7427	9.4234	3.2406
ONT.27600	ONT.27600	0	0	0	11	5	8	3	4	3	0	1	2	12	0	0	10	41	17	41	16	22	7	34	17	17	19	16	2	35	17	0	0	0	3.969	1.618	2.5888	1.1746	1.2513	0.8356	0	0.3173	0.5462	3.6064	0	0	4.1586	14.3096	5.509
ENSG00000213648	SULT1A4	10	6	4	7	5	5	5	15	11	1	5	4	7	5	9	17	8	6	7	7	23	16	29	35	24	28	42	4	11	32	2.946	2.429	1.3316	2.5257	1.618	1.618	1.9576	4.6924	3.064	0.2539	1.5867	1.0924	2.1037	1.1669	1.9886	7.0696	2.7921	1.9443
ONT.384	ONT.384	2	3	1	3	2	4	0	3	2	2	2	2	4	1	3	1	4	4	9	3	8	6	11	1	6	11	2	2	8	4	0.5892	1.2145	0.3329	1.0824	0.6472	1.2944	0	0.9385	0.5571	0.5078	0.6347	0.5462	1.2021	0.2334	0.6629	0.4159	1.3961	1.2962
ENSG00000072682	P4HA2	243	190	184	114	193	103	95	177	184	362	178	356	40	120	276	69	43	48	44	20	49	40	62	82	69	50	111	248	47	89	71.588	76.9178	61.2558	41.133	62.4554	33.3304	37.1949	55.3699	51.2524	91.9042	56.4871	97.2263	12.0213	28.0046	60.9835	28.6944	15.0076	15.5547
ONT.6327	ONT.6327	9	2	0	7	10	3	2	2	5	0	1	2	7	0	1	7	19	14	31	17	6	4	15	4	4	17	10	7	15	4	2.6514	0.8097	0	2.5257	3.236	0.9708	0.7831	0.6256	1.3927	0	0.3173	0.5462	2.1037	0	0.221	2.911	6.6313	4.5368
ENSG00000125851	PCSK2	355	914	495	261	628	331	195	278	1012	42	259	713	77	469	550	27	25	6	43	8	8	8	11	23	48	20	195	280	4	25	104.583	370.015	164.792	94.1729	203.223	107.11	76.3474	86.9651	281.888	10.6629	82.1919	194.726	23.141	109.451	121.525	11.2282	8.7254	1.9443
ENSG00000178026	LRRC75B	3	0	0	7	5	3	2	4	2	5	3	8	4	3	7	11	8	6	5	6	3	8	6	4	9	8	31	6	15	5	0.8838	0	0	2.5257	1.618	0.9708	0.7831	1.2513	0.5571	1.2694	0.952	2.1849	1.2021	0.7001	1.5467	4.5745	2.7921	1.9443
ONT.5185	ONT.5185	20	5	24	17	19	12	14	15	9	27	20	27	16	22	40	8	13	3	6	1	12	11	2	3	1	1	6	20	1	0	5.892	2.0242	7.9899	6.1339	6.1485	3.8832	5.4814	4.6924	2.5069	6.8547	6.3469	7.3739	4.8085	5.1342	8.8382	3.3269	4.5372	0.9722
ONT.16185	ONT.16185	1	0	0	5	4	4	0	1	3	2	1	4	4	2	1	3	9	6	14	3	9	6	8	5	5	2	1	2	4	4	0.2946	0	0	1.8041	1.2944	1.2944	0	0.3128	0.8356	0.5078	0.3173	1.0924	1.2021	0.4667	0.221	1.2476	3.1411	1.9443
ONT.15423	ONT.15423	90	17	21	5	16	31	4	150	76	72	28	41	5	28	81	2	1	2	1	0	0	1	1	2	2	1	3	40	7	1	26.5141	6.8821	6.9912	1.8041	5.1777	10.0315	1.5661	46.9236	21.1695	18.2793	8.8856	11.1974	1.5027	6.5344	17.8973	0.8317	0.349	0.6481
ENSG00000165795	NDRG2	222	155	192	318	243	199	193	183	309	251	239	212	593	215	171	342	598	297	514	346	386	293	440	516	622	540	733	416	751	2040	65.4013	62.7488	63.9191	114.739	78.6356	64.3957	75.5643	57.2468	86.0706	63.7236	75.845	57.8988	178.216	50.1749	37.7832	142.224	208.711	96.2447
ENSG00000106541	AGR2	511	138	187	98	124	173	54	68	198	70	265	137	5	229	106	17	30	21	26	23	13	11	45	18	32	16	83	130	2	21	150.541	55.8666	62.2546	35.3599	40.1268	55.9822	21.1424	21.272	55.152	17.7715	84.096	37.4157	1.5027	53.4421	23.4212	7.0696	10.4704	6.8052
ENSG00000182492	BGN	77	158	44	59	72	101	69	108	60	63	40	34	34	11	97	33	21	30	23	21	49	22	23	19	26	13	47	155	24	54	22.6842	63.9633	14.6481	21.2881	23.2994	32.6832	27.0152	33.785	16.7127	15.9944	12.6937	9.2857	10.2181	2.5671	21.4326	13.7234	7.3293	9.7217
ENSG00000180155	LYNX1	14	6	22	8	13	6	3	33	8	7	16	49	7	9	82	4	11	6	9	4	9	6	3	5	4	5	14	7	9	13	4.1244	2.429	7.3241	2.8865	4.2068	1.9416	1.1746	10.3232	2.2284	1.7772	5.0775	13.3823	2.1037	2.1003	18.1183	1.6634	3.8392	1.9443
ENSG00000179593	ALOX15B	36	13	25	13	64	29	12	27	15	12	3	13	1	67	50	1	0	5	4	2	1	4	1	6	0	3	3	22	0	3	10.6056	5.2628	8.3228	4.6906	20.7106	9.3843	4.6983	8.4463	4.1782	3.0465	0.952	3.5504	0.3005	15.6359	11.0477	0.4159	0	1.6203
ENSG00000148795	CYP17A1	2	0	1	8	2	2	5	1	1	1	1	0	17	1	5	6	15	5	14	8	14	12	14	4	13	23	16	3	16	1	0.5892	0	0.3329	2.8865	0.6472	0.6472	1.9576	0.3128	0.2785	0.2539	0.3173	0	5.1091	0.2334	1.1048	2.4952	5.2352	1.6203
ENSG00000130545	CRB3	51	53	78	46	59	53	36	36	14	18	29	96	60	134	46	7	24	13	20	23	15	24	18	6	3	14	35	16	7	11	15.0246	21.456	25.9672	16.5975	19.0926	17.1506	14.0949	11.2617	3.8996	4.5698	9.203	26.2183	18.032	31.2718	10.1639	2.911	8.3763	4.2127
ENSG00000146574	CCZ1B	65	46	66	39	58	37	56	45	1	18	8	19	15	19	37	33	11	12	13	9	24	46	8	2	13	11	14	7	14	22	19.149	18.6222	21.9722	14.0718	18.769	11.9731	21.9254	14.0771	0.2785	4.5698	2.5387	5.189	4.508	4.4341	8.1753	13.7234	3.8392	3.8887
ENSG00000169035	KLK7	256	62	167	91	60	23	25	53	82	129	120	436	0	68	20	3	5	1	0	0	0	0	0	2	1	1	5	155	0	0	75.4178	25.0995	55.5963	32.8342	19.4162	7.4427	9.7881	16.5797	22.8407	32.7504	38.0812	119.075	0	15.8693	4.4191	1.2476	1.7451	0.3241
ONT.2561	ONT.2561	16	14	24	19	16	28	11	23	13	13	14	10	11	5	13	4	8	5	3	12	11	8	6	8	6	12	4	18	5	8	4.7136	5.6676	7.9899	6.8555	5.1777	9.0607	4.3068	7.195	3.6211	3.3004	4.4428	2.7311	3.3059	1.1669	2.8724	1.6634	2.7921	1.6203
ENSG00000100583	SAMD15	25	15	15	19	23	22	14	7	16	15	15	11	38	5	16	45	53	34	51	30	55	39	28	30	30	43	34	21	29	18	7.365	6.0725	4.9937	6.8555	7.4429	7.1191	5.4814	2.1898	4.4567	3.8082	4.7601	3.0042	11.4203	1.1669	3.5353	18.7137	18.4978	11.0179
ONT.23488	ONT.23488	19	3	9	20	22	74	0	17	37	38	6	15	247	13	24	216	36	89	40	479	149	18	195	77	798	240	316	114	126	474	5.5974	1.2145	2.9962	7.2163	7.1193	23.9461	0	5.318	10.3062	9.6474	1.9041	4.0966	74.2316	3.0338	5.3029	89.8259	12.5645	28.841
ONT.26838	ONT.26838	13	3	3	29	10	28	3	2	4	2	4	1	13	1	1	32	114	19	82	39	57	48	13	6	7	10	15	5	17	12	3.8298	1.2145	0.9987	10.4637	3.236	9.0607	1.1746	0.6256	1.1142	0.5078	1.2694	0.2731	3.9069	0.2334	0.221	13.3075	39.7877	6.1571
ONT.20766	ONT.20766	8	2	2	10	4	11	5	11	8	10	4	3	22	5	7	14	14	16	22	27	20	16	23	12	18	24	21	14	15	11	2.3568	0.8097	0.6658	3.6082	1.2944	3.5596	1.9576	3.4411	2.2284	2.5388	1.2694	0.8193	6.6117	1.1669	1.5467	5.822	4.8862	5.1849
ENSG00000100253	MIOX	5	4	6	39	22	22	23	3	8	2	7	5	64	11	2	73	98	36	108	23	73	62	87	23	47	71	118	7	36	4	1.473	1.6193	1.9975	14.0718	7.1193	7.1191	9.0051	0.9385	2.2284	0.5078	2.2214	1.3655	19.2341	2.5671	0.4419	30.3578	34.2034	11.666
ONT.7417	ONT.7417	11	10	6	21	17	14	15	5	6	5	6	5	39	8	4	14	50	28	40	22	33	12	27	14	18	23	43	8	32	12	3.2406	4.0483	1.9975	7.5771	5.5013	4.5303	5.8729	1.5641	1.6713	1.2694	1.9041	1.3655	11.7208	1.867	0.8838	5.822	17.4507	9.0736
ENSG00000116741	RGS2	14	139	44	64	62	79	93	99	108	59	90	34	169	16	35	234	59	285	47	138	63	128	166	111	126	187	341	126	347	109	4.1244	56.2715	14.6481	23.0922	20.0634	25.5641	36.4118	30.9696	30.0829	14.9789	28.5609	9.2857	50.7901	3.7339	7.7334	97.3113	20.5919	92.356
ONT.22498	ONT.22498	1	0	1	6	1	5	0	4	1	1	1	3	4	0	2	9	6	11	2	1	4	3	6	1	4	7	24	5	6	3	0.2946	0	0.3329	2.1649	0.3236	1.618	0	1.2513	0.2785	0.2539	0.3173	0.8193	1.2021	0	0.4419	3.7427	2.0941	3.5646
ENSG00000205542	TMSB4X	19213	16540	20739	10671	17745	21241	12534	26077	32240	37898	18768	26365	9603	38312	37990	7058	6119	16830	6519	3839	7781	10835	12484	12143	16923	8624	15021	24277	8652	14030	5660.16	6695.9	6904.27	3850.26	5742.34	6873.51	4907.38	8157.52	8980.31	9621.51	5955.9	7200.48	2886.02	8940.93	8394.07	2935.14	2135.62	5453.86
ENSG00000089327	FXYD5	728	450	392	303	396	489	312	795	404	637	388	523	117	473	725	119	135	406	133	57	170	271	235	158	225	146	239	573	183	162	214.469	182.174	130.502	109.327	128.147	158.239	122.156	248.695	112.532	161.721	123.129	142.835	35.1624	110.385	160.192	49.4874	47.117	131.567
ENSG00000142871	CYR61	44	53	24	46	63	220	62	73	114	55	125	40	434	46	73	31	151	208	136	385	42	128	198	142	70	157	134	383	533	326	12.9624	21.456	7.9899	16.5975	20.387	71.1912	24.2746	22.8362	31.7542	13.9633	39.6679	10.9243	130.431	10.7351	16.1297	12.8917	52.7012	67.4037
ENSG00000166900	STX3	19	2	8	15	7	18	2	21	12	24	13	16	7	15	62	1	6	5	3	3	7	7	4	3	8	6	12	11	6	6	5.5974	0.8097	2.6633	5.4122	2.2652	5.8247	0.7831	6.5693	3.3425	6.0931	4.1255	4.3697	2.1037	3.5006	13.6992	0.4159	2.0941	1.6203
ONT.295	ONT.295	3	0	2	5	1	6	2	3	7	1	1	3	9	5	0	4	26	16	19	7	11	19	31	16	5	11	28	1	10	4	0.8838	0	0.6658	1.8041	0.3236	1.9416	0.7831	0.9385	1.9498	0.2539	0.3173	0.8193	2.7048	1.1669	0	1.6634	9.0744	5.1849
ONT.12338	ONT.12338	10	6	14	21	10	27	10	35	24	24	8	7	5	3	13	3	12	10	8	2	8	3	3	2	4	6	9	7	0	3	2.946	2.429	4.6608	7.5771	3.236	8.7371	3.9153	10.9488	6.6851	6.0931	2.5387	1.9118	1.5027	0.7001	2.8724	1.2476	4.1882	3.2406
ENSG00000119938	PPP1R3C	9	3	2	4	21	6	2	3	8	5	6	3	5	9	5	9	18	8	19	5	13	4	10	24	25	4	14	10	13	346	2.6514	1.2145	0.6658	1.4433	6.7957	1.9416	0.7831	0.9385	2.2284	1.2694	1.9041	0.8193	1.5027	2.1003	1.1048	3.7427	6.2823	2.5924
ONT.9233	ONT.9233	6	3	0	14	10	3	0	1	5	1	4	1	6	2	0	24	35	16	28	19	18	6	7	14	6	7	2	2	2	4	1.7676	1.2145	0	5.0514	3.236	0.9708	0	0.3128	1.3927	0.2539	1.2694	0.2731	1.8032	0.4667	0	9.9807	12.2155	5.1849
ONT.16151	NONHSAG029097.3(-/NONCODE)	6	4	5	12	21	20	22	1	9	13	12	3	23	2	5	21	47	15	46	39	64	34	11	11	15	41	92	8	35	8	1.7676	1.6193	1.6646	4.3298	6.7957	6.4719	8.6136	0.3128	2.5069	3.3004	3.8081	0.8193	6.9123	0.4667	1.1048	8.7331	16.4037	4.8608
ENSG00000172819	RARG	28	17	20	17	17	19	8	23	8	17	13	16	7	21	36	7	12	6	10	8	11	9	7	5	4	4	5	15	4	13	8.2488	6.8821	6.6582	6.1339	5.5013	6.1483	3.1322	7.195	2.2284	4.3159	4.1255	4.3697	2.1037	4.9008	7.9544	2.911	4.1882	1.9443
ENSG00000163331	DAPL1	173	81	213	145	177	178	90	83	184	173	406	114	88	1026	462	27	78	89	112	78	66	69	90	80	43	50	50	137	34	30	50.9659	32.7913	70.9103	52.3183	57.2778	57.6002	35.2373	25.9644	51.2524	43.9211	128.841	31.1343	26.4469	239.439	102.081	11.2282	27.2231	28.841
ENSG00000130513	GDF15	37	40	36	22	86	93	32	69	21	19	25	16	1	37	243	2	0	2	1	1	0	0	1	2	0	0	0	18	0	1	10.9002	16.1932	11.9848	7.9379	27.8299	30.0945	12.5288	21.5849	5.8495	4.8237	7.9336	4.3697	0.3005	8.6347	53.692	0.8317	0	0.6481
ENSG00000163106	HPGDS	16	48	40	24	37	32	8	15	55	77	25	58	8	22	36	3	6	9	12	4	9	4	5	37	39	10	34	52	4	13	4.7136	19.4319	13.3165	8.6596	11.9733	10.3551	3.1322	4.6924	15.32	19.5487	7.9336	15.8402	2.4043	5.1342	7.9544	1.2476	2.0941	2.9165
ENSG00000171368	TPPP	1	0	0	3	0	4	2	0	0	1	2	0	0	1	4	3	5	4	9	2	4	5	17	3	10	15	23	5	5	12	0.2946	0	0	1.0824	0	1.2944	0.7831	0	0	0.2539	0.6347	0	0	0.2334	0.8838	1.2476	1.7451	1.2962
ONT.1271	ONT.1271	3	1	2	1	2	4	3	1	1	1	1	3	8	1	1	8	3	6	6	8	1	4	8	6	3	6	5	3	9	5	0.8838	0.4048	0.6658	0.3608	0.6472	1.2944	1.1746	0.3128	0.2785	0.2539	0.3173	0.8193	2.4043	0.2334	0.221	3.3269	1.047	1.9443
ENSG00000101311	FERMT1	0	0	4	7	6	6	1	0	2	0	0	0	3	4	3	6	4	0	9	9	6	9	5	5	7	4	8	0	4	4	0	0	1.3316	2.5257	1.9416	1.9416	0.3915	0	0.5571	0	0	0	0.9016	0.9335	0.6629	2.4952	1.3961	0
ENSG00000171631	P2RY6	9	39	70	26	55	24	19	26	32	17	26	10	1	11	22	8	6	6	7	1	6	4	0	3	1	0	3	12	1	4	2.6514	15.7884	23.3039	9.3812	17.7982	7.7663	7.439	8.1334	8.9135	4.3159	8.2509	2.7311	0.3005	2.5671	4.861	3.3269	2.0941	1.9443
ONT.27361	ONT.27361	7	0	3	8	3	8	7	0	1	2	4	1	16	0	2	15	22	13	20	4	22	10	11	18	2	19	13	2	22	4	2.0622	0	0.9987	2.8865	0.9708	2.5888	2.7407	0	0.2785	0.5078	1.2694	0.2731	4.8085	0	0.4419	6.2379	7.6783	4.2127
ENSG00000145423	SFRP2	73	1286	466	280	576	474	315	416	178	224	90	36	22	17	198	55	32	2	23	4	32	54	46	88	42	12	82	447	54	193	21.5058	520.612	155.137	101.028	186.395	153.385	123.33	130.135	49.5811	56.8689	28.5609	9.8319	6.6117	3.9673	43.749	22.8723	11.1685	0.6481
ENSG00000152284	TCF7L1	3	4	0	12	7	15	2	7	5	3	3	1	28	1	3	28	26	14	22	24	26	13	18	15	17	20	28	9	45	27	0.8838	1.6193	0	4.3298	2.2652	4.8539	0.7831	2.1898	1.3927	0.7616	0.952	0.2731	8.4149	0.2334	0.6629	11.6441	9.0744	4.5368
ONT.8952	NONHSAG016375.2(-/NONCODE)	2	1	1	13	4	4	4	5	2	3	2	9	23	4	0	16	25	9	15	23	23	14	19	2	7	17	30	6	13	8	0.5892	0.4048	0.3329	4.6906	1.2944	1.2944	1.5661	1.5641	0.5571	0.7616	0.6347	2.458	6.9123	0.9335	0	6.6538	8.7254	2.9165
ENSG00000160932	LY6E	1210	605	834	309	696	347	327	1085	228	749	500	895	180	547	527	397	152	217	116	81	230	243	226	63	94	116	212	414	150	97	356.467	244.923	277.649	111.492	225.228	112.288	128.029	339.414	63.5084	190.155	158.672	244.431	54.0959	127.654	116.443	165.097	53.0502	70.3202
ENSG00000079102	RUNX1T1	6	8	3	15	8	15	10	8	13	7	8	5	23	3	11	19	15	20	18	15	19	10	17	24	21	15	36	17	20	34	1.7676	3.2386	0.9987	5.4122	2.5888	4.8539	3.9153	2.5026	3.6211	1.7772	2.5387	1.3655	6.9123	0.7001	2.4305	7.9013	5.2352	6.4811
ONT.25873	ONT.25873	0	0	1	5	1	5	4	0	9	0	0	0	25	0	0	10	19	12	13	15	15	9	14	20	4	12	11	3	16	11	0	0	0.3329	1.8041	0.3236	1.618	1.5661	0	2.5069	0	0	0	7.5133	0	0	4.1586	6.6313	3.8887
ENSG00000111834	RSPH4A	3	0	1	0	0	4	3	0	2	1	3	0	7	2	0	8	1	7	2	4	5	3	7	7	7	6	7	0	4	4	0.8838	0	0.3329	0	0	1.2944	1.1746	0	0.5571	0.2539	0.952	0	2.1037	0.4667	0	3.3269	0.349	2.2684
ENSG00000198417	MT1F	45	59	204	796	625	730	485	157	736	218	459	252	2992	1063	120	2287	2994	1613	2519	3013	2241	1425	3600	3007	4202	3610	5085	1115	2162	2340	13.257	23.885	67.9141	287.209	202.252	236.225	189.89	49.1134	205.01	55.3456	145.661	68.8231	899.195	248.074	26.5146	951.073	1044.95	522.703
ENSG00000163083	INHBB	87	22	16	28	21	86	12	22	18	16	31	31	12	27	43	16	13	2	15	4	14	9	15	14	6	10	15	80	9	14	25.6303	8.9063	5.3266	10.1028	6.7957	27.8293	4.6983	6.8821	5.0138	4.0621	9.8376	8.4663	3.6064	6.301	9.501	6.6538	4.5372	0.6481
ONT.26434	NONHSAG049936.3(-/NONCODE),NONHSAG049936.3(-/NONCODE),NONHSAG049936.3(-/NONCODE)	11	24	32	36	44	12	17	24	23	30	58	27	11	68	142	12	15	11	15	8	14	10	16	6	10	13	24	45	15	14	3.2406	9.7159	10.6532	12.9894	14.2385	3.8832	6.6559	7.5078	6.4065	7.6164	18.4059	7.3739	3.3059	15.8693	31.3756	4.9903	5.2352	3.5646
ENSG00000231389	HLA-DPA1	1245	5004	3232	1538	2013	3180	2271	3701	5009	3203	1850	1831	599	644	2105	1569	539	2535	604	212	1414	2340	1303	869	1059	380	388	1318	642	681	366.778	2025.77	1075.97	554.935	651.413	1029.04	889.153	1157.76	1395.23	813.174	587.085	500.06	180.019	150.291	465.11	652.485	188.119	821.482
ENSG00000204262	COL5A2	33	122	105	149	107	53	42	62	33	94	43	14	13	12	75	12	25	15	28	8	25	31	14	8	18	15	27	193	16	41	9.7218	49.3894	34.9558	53.7615	34.6256	17.1506	16.4441	19.3951	9.192	23.8646	13.6458	3.8235	3.9069	2.8005	16.5716	4.9903	8.7254	4.8608
ONT.26900	NONHSAG051575.2(-/NONCODE)	20	6	10	16	10	13	10	9	14	12	13	5	24	18	8	28	46	13	35	23	21	15	27	29	26	38	34	16	29	17	5.892	2.429	3.3291	5.7731	3.236	4.2068	3.9153	2.8154	3.8996	3.0465	4.1255	1.3655	7.2128	4.2007	1.7676	11.6441	16.0547	4.2127
ENSG00000123892	RAB38	47	44	127	35	65	36	28	29	98	95	68	77	38	123	81	26	21	35	25	19	18	23	41	28	27	33	52	31	29	19	13.8462	17.8126	42.2798	12.6285	21.0342	11.6495	10.9627	9.0719	27.2975	24.1185	21.5793	21.0293	11.4203	28.7047	17.8973	10.8124	7.3293	11.342
ENSG00000034971	MYOC	0	0	0	34	3	12	4	0	7	1	4	2	51	0	0	50	85	4	65	12	85	28	43	64	68	52	131	8	83	52	0	0	0	12.2677	0.9708	3.8832	1.5661	0	1.9498	0.2539	1.2694	0.5462	15.3272	0	0	20.793	29.6662	1.2962
ENSG00000067715	SYT1	2	11	36	17	15	35	5	43	28	23	7	30	1	5	35	0	0	2	2	3	4	2	2	0	5	1	4	10	0	1	0.5892	4.4531	11.9848	6.1339	4.8541	11.3259	1.9576	13.4514	7.7993	5.8392	2.2214	8.1932	0.3005	1.1669	7.7334	0	0	0.6481
ENSG00000224051	CPTP	7	7	12	5	15	10	12	19	4	5	2	7	6	9	14	4	2	2	5	2	7	6	5	3	2	3	0	8	2	12	2.0622	2.8338	3.9949	1.8041	4.8541	3.236	4.6983	5.9437	1.1142	1.2694	0.6347	1.9118	1.8032	2.1003	3.0934	1.6634	0.698	0.6481
ENSG00000109819	PPARGC1A	2	4	10	54	25	17	22	1	14	8	15	1	97	11	9	46	164	50	159	51	93	55	52	26	29	50	84	27	47	30	0.5892	1.6193	3.3291	19.484	8.0901	5.5011	8.6136	0.3128	3.8996	2.031	4.7601	0.2731	29.1517	2.5671	1.9886	19.1296	57.2384	16.2028
ONT.27362	ONT.27362	13	1	2	40	17	28	13	2	22	6	11	9	39	8	7	26	62	40	53	31	55	33	23	37	28	65	67	6	60	18	3.8298	0.4048	0.6658	14.4326	5.5013	9.0607	5.0898	0.6256	6.128	1.5233	3.4908	2.458	11.7208	1.867	1.5467	10.8124	21.6389	12.9622
ONT.9117	ONT.9117	53	8	27	35	44	32	27	27	23	23	18	21	20	17	31	4	15	14	8	9	15	13	11	5	1	9	7	34	4	4	15.6138	3.2386	8.9886	12.6285	14.2385	10.3551	10.5712	8.4463	6.4065	5.8392	5.7122	5.7353	6.0107	3.9673	6.8496	1.6634	5.2352	4.5368
ENSG00000100626	GALNT16	4	1	2	2	1	3	3	5	2	4	3	1	12	0	6	7	5	3	5	7	12	7	11	10	6	9	14	13	12	14	1.1784	0.4048	0.6658	0.7216	0.3236	0.9708	1.1746	1.5641	0.5571	1.0155	0.952	0.2731	3.6064	0	1.3257	2.911	1.7451	0.9722
ONT.9363	ONT.9363	1	1	0	15	12	20	8	1	6	0	5	0	41	0	0	49	47	8	47	40	40	34	26	30	39	36	39	14	67	17	0.2946	0.4048	0	5.4122	3.8832	6.4719	3.1322	0.3128	1.6713	0	1.5867	0	12.3219	0	0	20.3772	16.4037	2.5924
ENSG00000184156	KCNQ3	35	30	54	27	35	38	14	33	25	74	27	58	0	79	95	1	1	0	0	0	0	0	0	0	0	0	2	20	0	1	10.311	12.1449	17.9773	9.742	11.3261	12.2967	5.4814	10.3232	6.9636	18.787	8.5683	15.8402	0	18.4363	20.9907	0.4159	0.349	0
ENSG00000130226	DPP6	0	9	0	30	22	28	19	10	16	3	10	0	63	0	0	81	64	38	53	59	54	43	74	79	61	36	69	14	84	45	0	3.6435	0	10.8245	7.1193	9.0607	7.439	3.1282	4.4567	0.7616	3.1734	0	18.9336	0	0	33.6847	22.3369	12.3141
ENSG00000118596	SLC16A7	7	1	3	11	7	21	6	20	13	7	9	5	11	2	8	14	12	31	13	14	27	23	20	4	13	7	18	7	9	68	2.0622	0.4048	0.9987	3.969	2.2652	6.7955	2.3492	6.2565	3.6211	1.7772	2.8561	1.3655	3.3059	0.4667	1.7676	5.822	4.1882	10.0457
ONT.24600	ONT.24600	14	6	8	21	13	15	8	7	6	1	11	15	27	1	30	14	64	23	35	41	29	26	27	32	19	68	76	7	15	24	4.1244	2.429	2.6633	7.5771	4.2068	4.8539	3.1322	2.1898	1.6713	0.2539	3.4908	4.0966	8.1144	0.2334	6.6286	5.822	22.3369	7.4533
ONT.14367	NONHSAG026310.3(-/NONCODE),ENSG00000268518(AC020909.2/Ensembl),NONHSAG026310.3(-/NONCODE),NONHSAG026310.3(-/NONCODE),NONHSAG026310.3(-/NONCODE),NONHSAG026310.3(-/NONCODE),NONHSAG026310.3(-/NONCODE)	1	1	6	9	1	6	7	0	3	2	2	2	19	3	2	6	10	7	11	3	9	4	4	5	10	8	31	7	12	89	0.2946	0.4048	1.9975	3.2473	0.3236	1.9416	2.7407	0	0.8356	0.5078	0.6347	0.5462	5.7101	0.7001	0.4419	2.4952	3.4901	2.2684
ENSG00000140563	MCTP2	104	46	80	56	72	59	48	59	33	42	59	53	23	27	61	25	19	27	27	11	27	30	35	13	11	11	18	40	30	8	30.6385	18.6222	26.633	20.2057	23.2994	19.0922	18.7932	18.4566	9.192	10.6629	18.7233	14.4747	6.9123	6.301	13.4782	10.3965	6.6313	8.7495
ONT.3853	ONT.3853	12	4	5	3	7	7	2	5	3	5	4	12	0	11	16	0	0	1	1	1	4	5	4	1	1	0	1	2	2	2	3.5352	1.6193	1.6646	1.0824	2.2652	2.2652	0.7831	1.5641	0.8356	1.2694	1.2694	3.2773	0	2.5671	3.5353	0	0	0.3241
ENSG00000109063	MYH3	3	2	3	5	4	6	3	0	4	5	3	2	7	1	3	2	10	11	10	10	4	6	5	13	3	5	4	7	13	54	0.8838	0.8097	0.9987	1.8041	1.2944	1.9416	1.1746	0	1.1142	1.2694	0.952	0.5462	2.1037	0.2334	0.6629	0.8317	3.4901	3.5646
ONT.28287	ONT.28287	65	1	3	40	17	17	6	20	27	75	25	59	21	5	15	88	100	3	70	70	28	23	65	40	169	28	57	17	27	48	19.149	0.4048	0.9987	14.4326	5.5013	5.5011	2.3492	6.2565	7.5207	19.0409	7.9336	16.1133	6.3112	1.1669	3.3143	36.5957	34.9015	0.9722
ENSG00000101470	TNNC2	13	17	14	14	342	7	5	11	22	29	3	10	8	13	6	3	1	4	0	14	3	5	2	11	3	3	13	11	9	19979	3.8298	6.8821	4.6608	5.0514	110.672	2.2652	1.9576	3.4411	6.128	7.3625	0.952	2.7311	2.4043	3.0338	1.3257	1.2476	0.349	1.2962
ENSG00000086300	SNX10	34	59	51	16	33	49	47	53	28	57	22	24	7	23	21	12	9	33	26	6	18	41	31	5	17	5	16	22	8	10	10.0164	23.885	16.9785	5.7731	10.6789	15.8562	18.4017	16.5797	7.7993	14.4711	6.9816	6.5546	2.1037	5.3675	4.64	4.9903	3.1411	10.6939
ENSG00000157600	TMEM164	9	5	3	3	10	10	6	7	2	3	3	3	14	7	10	13	10	9	14	9	10	5	13	16	11	14	33	13	23	27	2.6514	2.0242	0.9987	1.0824	3.236	3.236	2.3492	2.1898	0.5571	0.7616	0.952	0.8193	4.2075	1.6336	2.2095	5.4062	3.4901	2.9165
ENSG00000078596	ITM2A	261	128	132	323	167	279	242	274	383	172	310	219	495	135	203	651	602	709	546	446	476	388	711	886	955	813	1076	421	971	980	76.8908	51.8183	43.9444	116.543	54.0418	90.2834	94.7491	85.7138	106.683	43.6672	98.3764	59.8105	148.764	31.5051	44.8538	270.725	210.107	229.756
ONT.25882	ONT.25882	0	1	0	4	0	10	1	0	2	0	0	0	4	0	0	5	18	13	4	8	19	3	13	6	3	5	9	1	4	4	0	0.4048	0	1.4433	0	3.236	0.3915	0	0.5571	0	0	0	1.2021	0	0	2.0793	6.2823	4.2127
ENSG00000038945	MSR1	35	77	71	43	76	65	46	20	103	113	34	53	7	48	40	16	16	30	18	6	23	29	6	15	27	5	13	23	14	13	10.311	31.172	23.6368	15.5151	24.5939	21.0338	18.0102	6.2565	28.6902	28.6883	10.7897	14.4747	2.1037	11.2018	8.8382	6.6538	5.5842	9.7217
ENSG00000183696	UPP1	231	155	173	88	158	160	53	126	111	162	181	168	45	289	169	34	18	27	22	15	26	29	31	26	26	22	48	111	27	19	68.0527	62.7488	57.5938	31.7518	51.1293	51.7754	20.7508	39.4158	30.9186	41.1284	57.4391	45.8821	13.524	67.4443	37.3413	14.1393	6.2823	8.7495
ENSG00000129521	EGLN3	6	10	12	3	10	13	8	14	4	3	2	4	2	5	5	2	3	1	3	4	2	4	3	1	2	3	1	13	0	5	1.7676	4.0483	3.9949	1.0824	3.236	4.2068	3.1322	4.3795	1.1142	0.7616	0.6347	1.0924	0.6011	1.1669	1.1048	0.8317	1.047	0.3241
ENSG00000156011	PSD3	65	41	58	32	49	83	22	72	31	43	26	49	10	19	156	8	12	17	13	11	12	10	11	11	9	6	24	61	11	23	19.149	16.5981	19.3089	11.5461	15.8566	26.8585	8.6136	22.5233	8.6349	10.9168	8.2509	13.3823	3.0053	4.4341	34.4689	3.3269	4.1882	5.509
ENSG00000115523	GNLY	133	100	71	24	82	202	107	93	308	10	369	413	15	47	463	23	9	35	13	7	30	31	24	16	67	31	24	27	18	15	39.1819	40.4831	23.6368	8.6596	26.5355	65.3665	41.8932	29.0926	85.792	2.5388	117.1	112.793	4.508	10.9685	102.302	9.5648	3.1411	11.342
ENSG00000006704	GTF2IRD1	36	16	24	12	23	40	20	42	9	16	10	25	4	21	32	7	7	9	7	7	6	6	5	7	8	7	14	15	10	18	10.6056	6.4773	7.9899	4.3298	7.4429	12.9439	7.8305	13.1386	2.5069	4.0621	3.1734	6.8277	1.2021	4.9008	7.0705	2.911	2.4431	2.9165
ENSG00000119899	SLC17A5	172	52	120	71	96	87	24	60	61	63	71	111	37	98	153	47	41	44	32	32	38	28	42	24	33	30	43	101	37	37	50.6713	21.0512	39.9495	25.6179	31.0659	28.1529	9.3966	18.7694	16.9913	15.9944	22.5314	30.3149	11.1197	22.8704	33.8061	19.5454	14.3096	14.2585
ENSG00000134042	MRO	2	2	2	6	5	7	4	1	3	2	2	0	20	0	2	17	25	26	16	21	28	23	27	25	35	22	24	4	11	20	0.5892	0.8097	0.6658	2.1649	1.618	2.2652	1.5661	0.3128	0.8356	0.5078	0.6347	0	6.0107	0	0.4419	7.0696	8.7254	8.4255
ENSG00000094963	FMO2	12	118	4	74	62	44	43	18	68	30	37	10	88	2	13	63	147	98	136	85	81	96	62	144	179	121	89	79	175	127	3.5352	47.77	1.3316	26.7004	20.0634	14.2382	16.8356	5.6308	18.9411	7.6164	11.7417	2.7311	26.4469	0.4667	2.8724	26.1992	51.3051	31.7575
ENSG00000145708	CRHBP	2	0	1	3	0	2	0	2	7	2	6	1	0	25	8	18	0	9	0	7	2	2	12	38	38	3	34	1	15	27	0.5892	0	0.3329	1.0824	0	0.6472	0	0.6256	1.9498	0.5078	1.9041	0.2731	0	5.8343	1.7676	7.4855	0	2.9165
ONT.17232	ONT.17232	3	3	5	3	3	6	4	1	4	1	4	2	13	1	0	3	10	13	7	14	10	12	6	10	9	6	7	8	8	5	0.8838	1.2145	1.6646	1.0824	0.9708	1.9416	1.5661	0.3128	1.1142	0.2539	1.2694	0.5462	3.9069	0.2334	0	1.2476	3.4901	4.2127
ENSG00000196083	IL1RAP	47	47	41	35	42	26	30	26	42	43	50	32	5	33	61	4	4	8	5	4	1	5	4	11	7	2	11	28	12	8	13.8462	19.027	13.6494	12.6285	13.5913	8.4135	11.7458	8.1334	11.6989	10.9168	15.8672	8.7394	1.5027	7.7013	13.4782	1.6634	1.3961	2.5924
ENSG00000167880	EVPL	21	13	16	10	19	30	5	42	18	20	11	16	20	20	37	7	9	11	9	6	6	7	12	6	5	7	11	11	10	8	6.1866	5.2628	5.3266	3.6082	6.1485	9.7079	1.9576	13.1386	5.0138	5.0776	3.4908	4.3697	6.0107	4.6674	8.1753	2.911	3.1411	3.5646
ENSG00000198804	MT-CO1	5030	5303	7863	7863	13028	16524	5036	12830	20379	35153	12844	19743	7578	25529	61447	3916	7195	5218	6081	7406	6302	4420	6000	7321	8035	6420	10911	9546	6506	23625	1481.84	2146.82	2617.69	2837.09	4215.9	5347.11	1971.72	4013.53	5676.48	8924.61	4075.96	5391.96	2277.44	5957.74	13577	1628.51	2511.16	1690.92
ENSG00000165124	SVEP1	6	8	3	18	9	22	12	19	19	6	7	3	45	3	6	29	42	38	25	18	29	36	41	25	28	28	71	17	24	68	1.7676	3.2386	0.9987	6.4947	2.9124	7.1191	4.6983	5.9437	5.2924	1.5233	2.2214	0.8193	13.524	0.7001	1.3257	12.06	14.6586	12.3141
ENSG00000174469	CNTNAP2	7	3	5	2	0	15	5	15	6	0	2	1	7	0	2	11	7	33	3	4	55	23	64	2	4	13	30	1	17	21	2.0622	1.2145	1.6646	0.7216	0	4.8539	1.9576	4.6924	1.6713	0	0.6347	0.2731	2.1037	0	0.4419	4.5745	2.4431	10.6939
ENSG00000168589	DYNLRB2	12	1	10	14	6	10	7	9	14	12	4	9	35	12	7	35	46	32	31	24	30	32	31	33	38	33	37	14	31	28	3.5352	0.4048	3.3291	5.0514	1.9416	3.236	2.7407	2.8154	3.8996	3.0465	1.2694	2.458	10.5187	2.8005	1.5467	14.5551	16.0547	10.3698
ENSG00000158477	CD1A	5	25	54	62	113	7	11	17	19	48	43	64	4	5	39	0	1	6	6	0	2	3	2	0	1	0	0	129	0	0	1.473	10.1208	17.9773	22.3706	36.5672	2.2652	4.3068	5.318	5.2924	12.1862	13.6458	17.4789	1.2021	1.1669	8.6172	0	0.349	1.9443
ONT.23642	ONT.23642	25	19	21	19	28	19	32	41	9	49	20	31	8	13	69	21	6	26	9	8	21	18	19	6	7	11	9	16	9	7	7.365	7.6918	6.9912	6.8555	9.0609	6.1483	12.5288	12.8258	2.5069	12.4401	6.3469	8.4663	2.4043	3.0338	15.2459	8.7331	2.0941	8.4255
ENSG00000163485	ADORA1	26	15	27	11	13	15	19	26	13	20	12	8	1	11	34	6	0	1	2	0	1	4	5	2	1	0	3	6	1	1	7.6596	6.0725	8.9886	3.969	4.2068	4.8539	7.439	8.1334	3.6211	5.0776	3.8081	2.1849	0.3005	2.5671	7.5125	2.4952	0	0.3241
ENSG00000187134	AKR1C1	2	2	0	17	4	4	3	2	11	2	6	2	64	1	2	25	27	12	11	6	23	9	21	49	40	28	80	20	31	71	0.5892	0.8097	0	6.1339	1.2944	1.2944	1.1746	0.6256	3.064	0.5078	1.9041	0.5462	19.2341	0.2334	0.4419	10.3965	9.4234	3.8887
ONT.14756	ONT.14756	3	1	5	11	3	11	3	2	2	0	2	0	12	0	0	8	24	9	15	15	16	22	2	10	7	14	6	2	7	7	0.8838	0.4048	1.6646	3.969	0.9708	3.5596	1.1746	0.6256	0.5571	0	0.6347	0	3.6064	0	0	3.3269	8.3763	2.9165
ONT.25405	ONT.25405	1	4	2	12	2	2	2	1	2	0	1	0	5	1	0	14	16	4	17	8	11	4	4	16	4	9	8	1	19	3	0.2946	1.6193	0.6658	4.3298	0.6472	0.6472	0.7831	0.3128	0.5571	0	0.3173	0	1.5027	0.2334	0	5.822	5.5842	1.2962
ENSG00000171408	PDE7B	3	0	1	6	1	9	4	4	3	1	3	1	3	0	3	5	16	8	8	4	19	9	7	1	3	4	14	5	7	8	0.8838	0	0.3329	2.1649	0.3236	2.9124	1.5661	1.2513	0.8356	0.2539	0.952	0.2731	0.9016	0	0.6629	2.0793	5.5842	2.5924
ENSG00000108379	WNT3	14	0	11	5	7	6	6	9	0	7	4	4	5	9	17	3	3	1	3	2	3	2	3	0	1	0	2	11	1	1	4.1244	0	3.662	1.8041	2.2652	1.9416	2.3492	2.8154	0	1.7772	1.2694	1.0924	1.5027	2.1003	3.7562	1.2476	1.047	0.3241
ENSG00000205581	HMGN1	298	178	244	89	321	247	199	525	88	100	77	118	66	93	223	81	65	71	58	74	81	191	113	44	67	60	150	108	101	92	87.791	72.0599	81.2306	32.1126	103.877	79.9283	77.9135	164.233	24.512	25.3879	24.4354	32.2267	19.8352	21.7035	49.2729	33.6847	22.6859	23.008
ENSG00000014914	MTMR11	40	31	30	19	21	15	16	16	17	34	27	34	8	23	18	5	7	4	1	1	1	6	5	6	8	6	10	43	6	9	11.784	12.5498	9.9874	6.8555	6.7957	4.8539	6.2644	5.0052	4.7353	8.6319	8.5683	9.2857	2.4043	5.3675	3.9772	2.0793	2.4431	1.2962
ONT.20077	NONHSAG036436.3(-/NONCODE)	5	4	9	9	6	12	5	3	3	14	5	8	8	18	34	4	10	3	11	1	7	6	4	2	8	3	2	3	5	0	1.473	1.6193	2.9962	3.2473	1.9416	3.8832	1.9576	0.9385	0.8356	3.5543	1.5867	2.1849	2.4043	4.2007	7.5125	1.6634	3.4901	0.9722
ENSG00000184489	PTP4A3	68	10	25	19	31	26	22	107	16	17	11	16	3	16	34	4	6	1	4	2	1	3	3	0	5	1	3	12	7	27	20.0328	4.0483	8.3228	6.8555	10.0317	8.4135	8.6136	33.4722	4.4567	4.3159	3.4908	4.3697	0.9016	3.7339	7.5125	1.6634	2.0941	0.3241
ONT.12175	ENSG00000264920(AC018521.5/Ensembl),NONHSAG022057.3(-/NONCODE),ENSG00000264920(AC018521.5/Ensembl),NONHSAG022057.3(-/NONCODE)	53	13	31	58	39	65	21	50	64	62	71	74	193	88	63	89	135	82	103	95	97	73	149	178	169	179	229	102	132	276	15.6138	5.2628	10.3203	20.9273	12.6205	21.0338	8.222	15.6412	17.8269	15.7405	22.5314	20.21	58.0029	20.5367	13.9201	37.0116	47.117	26.5726
ENSG00000181029	TRAPPC5	172	97	141	9	114	103	91	239	19	15	13	18	11	7	63	25	7	12	12	9	15	78	11	8	9	10	33	17	5	19	50.6713	39.2686	46.9406	3.2473	36.8908	33.3304	35.6288	74.765	5.2924	3.8082	4.1255	4.9159	3.3059	1.6336	13.9201	10.3965	2.4431	3.8887
ENSG00000204176	SYT15	4	2	0	0	2	8	0	5	1	2	3	1	5	0	2	4	14	3	6	0	2	3	9	10	7	4	10	7	5	10	1.1784	0.8097	0	0	0.6472	2.5888	0	1.5641	0.2785	0.5078	0.952	0.2731	1.5027	0	0.4419	1.6634	4.8862	0.9722
ENSG00000138735	PDE5A	553	216	312	230	369	220	185	207	137	332	299	364	6	262	398	50	39	33	35	36	39	27	38	58	35	32	42	232	42	30	162.914	87.4434	103.869	82.9876	119.41	71.1912	72.4321	64.7546	38.1607	84.2878	94.8856	99.4111	1.8032	61.1433	87.9399	20.793	13.6116	10.6939
ONT.14360	ONT.14360	9	4	5	5	7	28	1	37	15	11	11	15	113	15	6	46	21	82	10	176	33	14	72	17	150	47	120	17	55	34	2.6514	1.6193	1.6646	1.8041	2.2652	9.0607	0.3915	11.5745	4.1782	2.7927	3.4908	4.0966	33.9602	3.5006	1.3257	19.1296	7.3293	26.5726
ENSG00000198959	TGM2	120	191	160	60	165	153	63	185	147	36	64	40	20	66	90	68	17	25	13	17	39	40	27	31	17	21	45	67	17	31	35.3521	77.3227	53.266	21.6489	53.3946	49.5103	24.6661	57.8725	40.9462	9.1396	20.31	10.9243	6.0107	15.4025	19.8859	28.2785	5.9332	8.1014
ENSG00000153993	SEMA3D	0	6	2	64	25	30	27	5	17	2	6	1	126	2	0	149	110	95	117	110	125	104	209	113	54	90	134	31	161	94	0	2.429	0.6658	23.0922	8.0901	9.7079	10.5712	1.5641	4.7353	0.5078	1.9041	0.2731	37.8672	0.4667	0	61.9632	38.3916	30.7853
ENSG00000125869	LAMP5	407	251	64	115	58	62	63	74	97	191	125	100	2	10	106	4	0	5	0	1	5	2	5	10	5	5	5	280	6	1	119.903	101.612	21.3064	41.4938	18.769	20.063	24.6661	23.149	27.0189	48.4909	39.6679	27.3107	0.6011	2.3337	23.4212	1.6634	0	1.6203
ENSG00000165140	FBP1	331	151	160	167	162	105	101	190	42	71	46	161	91	86	90	74	136	37	146	62	85	88	67	24	23	35	88	52	53	24	97.5128	61.1294	53.266	60.2562	52.4237	33.9776	39.544	59.4366	11.6989	18.0254	14.5978	43.9703	27.3485	20.0699	19.8859	30.7737	47.466	11.9901
ENSG00000104814	MAP4K1	10	8	7	3	9	27	26	35	5	6	5	11	2	33	18	2	0	22	1	0	8	19	18	0	0	2	0	2	0	1	2.946	3.2386	2.3304	1.0824	2.9124	8.7371	10.1797	10.9488	1.3927	1.5233	1.5867	3.0042	0.6011	7.7013	3.9772	0.8317	0	7.1292
ENSG00000158164	TMSB15A	6	1	3	15	0	12	9	4	4	4	3	10	29	9	15	26	71	12	72	7	64	26	11	12	11	22	29	25	16	16	1.7676	0.4048	0.9987	5.4122	0	3.8832	3.5237	1.2513	1.1142	1.0155	0.952	2.7311	8.7155	2.1003	3.3143	10.8124	24.78	3.8887
ENSG00000129925	TMEM8A	17	8	5	12	14	30	4	59	12	18	13	7	9	12	48	10	8	8	5	5	5	6	7	7	3	4	17	15	9	14	5.0082	3.2386	1.6646	4.3298	4.5304	9.7079	1.5661	18.4566	3.3425	4.5698	4.1255	1.9118	2.7048	2.8005	10.6058	4.1586	2.7921	2.5924
ONT.1256	ONT.1256	3	4	0	4	11	9	4	2	2	1	2	0	7	1	2	3	20	21	13	13	5	10	5	6	4	4	3	0	6	9	0.8838	1.6193	0	1.4433	3.5596	2.9124	1.5661	0.6256	0.5571	0.2539	0.6347	0	2.1037	0.2334	0.4419	1.2476	6.9803	6.8052
ENSG00000159200	RCAN1	22	20	13	16	16	20	20	11	33	10	91	24	34	64	22	40	36	46	43	227	22	42	53	38	74	37	66	46	182	87	6.4812	8.0966	4.3279	5.7731	5.1777	6.4719	7.8305	3.4411	9.192	2.5388	28.8782	6.5546	10.2181	14.9358	4.861	16.6344	12.5645	14.9066
ONT.15031	ONT.15031	33	14	15	59	42	92	13	15	20	10	10	11	29	8	13	51	148	51	109	82	89	49	29	31	36	28	58	20	60	38	9.7218	5.6676	4.9937	21.2881	13.5913	29.7709	5.0898	4.6924	5.5709	2.5388	3.1734	3.0042	8.7155	1.867	2.8724	21.2089	51.6542	16.5269
ENSG00000116663	FBXO6	13	10	24	8	16	13	12	19	6	21	7	16	4	16	30	8	6	9	5	0	5	8	5	4	9	5	4	23	11	6	3.8298	4.0483	7.9899	2.8865	5.1777	4.2068	4.6983	5.9437	1.6713	5.3315	2.2214	4.3697	1.2021	3.7339	6.6286	3.3269	2.0941	2.9165
ENSG00000110987	BCL7A	97	24	66	39	92	73	32	89	17	12	13	29	32	35	65	24	34	16	14	26	32	53	25	8	6	7	19	29	11	21	28.5763	9.7159	21.9722	14.0718	29.7715	23.6225	12.5288	27.8414	4.7353	3.0465	4.1255	7.9201	9.6171	8.168	14.3621	9.9807	11.8665	5.1849
ENSG00000235169	SMIM1	60	22	76	36	55	34	17	119	39	94	66	87	43	69	80	13	39	9	34	18	21	18	23	10	20	22	22	61	41	9	17.676	8.9063	25.3013	12.9894	17.7982	11.0023	6.6559	37.2261	10.8633	23.8646	20.9447	23.7604	12.9229	16.1026	17.6764	5.4062	13.6116	2.9165
ONT.24785	ONT.24785	1	0	2	2	4	3	4	1	6	6	1	0	9	7	6	7	8	3	4	8	3	4	6	6	11	12	7	8	16	6	0.2946	0	0.6658	0.7216	1.2944	0.9708	1.5661	0.3128	1.6713	1.5233	0.3173	0	2.7048	1.6336	1.3257	2.911	2.7921	0.9722
ENSG00000097021	ACOT7	22	37	36	22	24	29	31	59	30	45	22	46	5	40	45	20	7	36	8	5	13	19	32	7	13	7	15	26	4	8	6.4812	14.9787	11.9848	7.9379	7.7665	9.3843	12.1373	18.4566	8.3564	11.4246	6.9816	12.5629	1.5027	9.3349	9.943	8.3172	2.4431	11.666
ONT.27412	ONT.27412	9	1	5	31	13	18	5	4	5	10	16	14	27	2	12	24	99	30	88	70	35	25	21	14	24	13	40	10	30	12	2.6514	0.4048	1.6646	11.1853	4.2068	5.8247	1.9576	1.2513	1.3927	2.5388	5.0775	3.8235	8.1144	0.4667	2.6515	9.9807	34.5524	9.7217
ENSG00000175600	SUGCT	17	59	30	42	28	50	24	30	67	60	67	22	13	8	70	9	14	17	7	8	10	12	25	12	1	8	8	94	19	13	5.0082	23.885	9.9874	15.1543	9.0609	16.1798	9.3966	9.3847	18.6626	15.2327	21.262	6.0084	3.9069	1.867	15.4668	3.7427	4.8862	5.509
ENSG00000143669	LYST	144	149	172	139	154	131	104	172	115	156	121	161	88	134	249	69	69	118	60	61	70	94	73	57	46	57	82	119	77	45	42.4225	60.3198	57.2609	50.1534	49.8349	42.3911	40.7186	53.8058	32.0327	39.6051	38.3985	43.9703	26.4469	31.2718	55.0177	28.6944	24.082	38.2386
ONT.26520	ONT.26520	17	9	5	21	9	14	9	8	9	3	2	5	18	3	5	14	35	19	41	26	33	21	19	17	11	20	14	6	26	7	5.0082	3.6435	1.6646	7.5771	2.9124	4.5303	3.5237	2.5026	2.5069	0.7616	0.6347	1.3655	5.4096	0.7001	1.1048	5.822	12.2155	6.1571
ENSG00000189058	APOD	69	360	81	1157	742	707	480	218	840	543	456	93	3620	108	109	1575	2808	765	2478	1737	1377	778	2394	3078	4203	3016	3895	2054	1651	3172	20.3274	145.739	26.9659	417.464	240.114	228.783	187.932	68.1957	233.978	137.856	144.708	25.399	1087.93	25.2041	24.0841	654.98	980.033	247.903
ENSG00000164188	RANBP3L	0	1	1	5	8	2	1	1	1	1	0	1	19	0	5	10	9	17	6	9	6	4	15	9	9	8	11	7	2	5	0	0.4048	0.3329	1.8041	2.5888	0.6472	0.3915	0.3128	0.2785	0.2539	0	0.2731	5.7101	0	1.1048	4.1586	3.1411	5.509
ENSG00000099284	H2AFY2	29	15	38	20	20	28	25	16	6	7	4	15	11	18	20	18	11	2	8	9	24	25	8	1	2	4	6	6	1	9	8.5434	6.0725	12.6507	7.2163	6.4721	9.0607	9.7881	5.0052	1.6713	1.7772	1.2694	4.0966	3.3059	4.2007	4.4191	7.4855	3.8392	0.6481
ENSG00000186205	MARC1	34	4	8	34	18	35	24	18	33	16	19	26	41	21	19	101	52	54	37	54	54	48	131	102	100	72	129	29	163	95	10.0164	1.6193	2.6633	12.2677	5.8249	11.3259	9.3966	5.6308	9.192	4.0621	6.0295	7.1008	12.3219	4.9008	4.1981	42.0019	18.1488	17.499
ENSG00000139618	BRCA2	9	9	16	6	18	16	16	29	14	13	8	17	4	7	22	2	5	14	2	3	27	19	15	2	0	2	2	1	2	4	2.6514	3.6435	5.3266	2.1649	5.8249	5.1775	6.2644	9.0719	3.8996	3.3004	2.5387	4.6428	1.2021	1.6336	4.861	0.8317	1.7451	4.5368
ONT.10044	ONT.10044	5	12	8	3	10	11	3	15	15	10	4	13	2	25	41	7	6	3	6	1	5	2	5	2	3	7	7	0	10	4	1.473	4.858	2.6633	1.0824	3.236	3.5596	1.1746	4.6924	4.1782	2.5388	1.2694	3.5504	0.6011	5.8343	9.0591	2.911	2.0941	0.9722
ENSG00000267368	UPK3BL1	17	34	8	13	13	80	23	177	41	81	2	74	17	197	715	8	6	4	2	6	29	13	63	22	24	2	36	47	27	31	5.0082	13.7642	2.6633	4.6906	4.2068	25.8877	9.0051	55.3699	11.4204	20.5642	0.6347	20.21	5.1091	45.9742	157.983	3.3269	2.0941	1.2962
ONT.10367	ONT.10367	4	0	6	4	4	5	1	0	8	1	3	1	12	0	4	6	6	9	8	12	11	5	9	8	8	9	9	2	8	1	1.1784	0	1.9975	1.4433	1.2944	1.618	0.3915	0	2.2284	0.2539	0.952	0.2731	3.6064	0	0.8838	2.4952	2.0941	2.9165
ENSG00000129467	ADCY4	3	3	5	1	3	3	0	5	4	1	4	2	2	3	2	3	3	2	4	7	5	2	5	2	7	8	15	6	9	12	0.8838	1.2145	1.6646	0.3608	0.9708	0.9708	0	1.5641	1.1142	0.2539	1.2694	0.5462	0.6011	0.7001	0.4419	1.2476	1.047	0.6481
ONT.17899	ONT.17899	1	1	0	5	6	3	1	0	2	2	1	0	9	0	3	7	6	31	12	21	1	4	4	4	5	10	6	4	4	5	0.2946	0.4048	0	1.8041	1.9416	0.9708	0.3915	0	0.5571	0.5078	0.3173	0	2.7048	0	0.6629	2.911	2.0941	10.0457
ENSG00000127580	WDR24	30	4	9	6	16	13	11	18	2	10	3	8	5	7	7	9	7	8	4	3	2	4	7	2	4	1	6	7	6	3	8.838	1.6193	2.9962	2.1649	5.1777	4.2068	4.3068	5.6308	0.5571	2.5388	0.952	2.1849	1.5027	1.6336	1.5467	3.7427	2.4431	2.5924
ENSG00000116990	MYCL	2	5	3	6	3	11	3	7	0	3	2	2	4	4	1	8	15	25	5	17	24	12	32	9	5	1	1	1	8	6	0.5892	2.0242	0.9987	2.1649	0.9708	3.5596	1.1746	2.1898	0	0.7616	0.6347	0.5462	1.2021	0.9335	0.221	3.3269	5.2352	8.1014
ONT.9482	ONT.9482	5	2	7	3	3	2	2	1	3	3	3	2	8	1	0	6	11	6	15	6	9	9	3	10	9	6	3	0	4	2	1.473	0.8097	2.3304	1.0824	0.9708	0.6472	0.7831	0.3128	0.8356	0.7616	0.952	0.5462	2.4043	0.2334	0	2.4952	3.8392	1.9443
ENSG00000141338	ABCA8	7	18	5	37	24	36	16	8	29	4	11	7	76	3	23	65	95	62	84	65	50	53	57	87	93	63	107	31	85	84	2.0622	7.287	1.6646	13.3502	7.7665	11.6495	6.2644	2.5026	8.0778	1.0155	3.4908	1.9118	22.8405	0.7001	5.082	27.0309	33.1564	20.0915
ENSG00000135387	CAPRIN1	146	89	138	77	123	125	67	172	57	60	40	72	37	65	146	65	60	45	44	37	44	66	51	24	25	27	67	55	46	61	43.0117	36.0299	45.9419	27.7828	39.8032	40.4496	26.2322	53.8058	15.8771	15.2327	12.6937	19.6637	11.1197	15.1691	32.2594	27.0309	20.9409	14.5825
ENSG00000117791	MARC2	5	4	1	17	5	12	4	10	5	2	6	4	26	4	13	7	45	10	33	14	32	16	15	11	15	18	48	13	27	17	1.473	1.6193	0.3329	6.1339	1.618	3.8832	1.5661	3.1282	1.3927	0.5078	1.9041	1.0924	7.8139	0.9335	2.8724	2.911	15.7057	3.2406
ENSG00000205358	MT1H	0	4	3	36	136	45	43	21	88	36	36	1	180	39	6	210	200	265	177	700	220	171	461	818	1209	526	655	137	130	279	0	1.6193	0.9987	12.9894	44.0101	14.5618	16.8356	6.5693	24.512	9.1396	11.4244	0.2731	54.0959	9.1015	1.3257	87.3307	69.8029	85.8749
ENSG00000203485	INF2	22	5	7	10	12	8	1	36	5	17	8	11	0	7	61	2	6	7	5	1	11	5	7	1	6	4	5	16	3	6	6.4812	2.0242	2.3304	3.6082	3.8832	2.5888	0.3915	11.2617	1.3927	4.3159	2.5387	3.0042	0	1.6336	13.4782	0.8317	2.0941	2.2684
ENSG00000078018	MAP2	162	72	143	86	99	125	116	63	96	150	104	99	72	180	199	31	28	66	31	60	59	40	57	32	52	43	99	118	63	41	47.7253	29.1478	47.6064	31.0302	32.0367	40.4496	45.4169	19.7079	26.7404	38.0819	33.0037	27.0376	21.6384	42.0069	43.97	12.8917	9.7724	21.3877
ENSG00000182718	ANXA2	6277	6856	7498	5072	6374	4496	4468	5935	9221	10927	6712	7543	3908	14008	8627	2812	2816	2955	2829	1726	2638	2046	3062	3592	5169	4769	6675	7414	4076	4330	1849.21	2775.52	2496.18	1830.06	2062.65	1454.89	1749.33	1856.61	2568.47	2774.14	2130.01	2060.05	1174.48	3269.07	1906.18	1169.4	982.825	957.586
ENSG00000134453	RBM17	75	48	89	27	117	85	42	137	36	49	28	63	22	30	162	19	28	23	14	26	34	39	23	21	19	18	52	59	32	74	22.095	19.4319	29.6292	9.742	37.8616	27.5057	16.4441	42.8569	10.0276	12.4401	8.8856	17.2058	6.6117	7.0011	35.7947	7.9013	9.7724	7.4533
ENSG00000089199	CHGB	18	103	90	49	21	12	9	53	40	81	4	21	5	4	114	1	5	3	5	4	3	5	4	2	2	2	3	3	5	2	5.3028	41.6976	29.9621	17.68	6.7957	3.8832	3.5237	16.5797	11.1418	20.5642	1.2694	5.7353	1.5027	0.9335	25.1888	0.4159	1.7451	0.9722
ENSG00000108846	ABCC3	185	38	69	29	50	31	26	42	6	28	30	53	1	53	46	4	5	7	5	2	4	9	13	1	2	0	5	46	1	0	54.5011	15.3836	22.9709	10.4637	16.1802	10.0315	10.1797	13.1386	1.6713	7.1086	9.5203	14.4747	0.3005	12.3687	10.1639	1.6634	1.7451	2.2684
ONT.19335	ONT.19335	1	3	1	6	4	8	6	10	6	1	0	1	10	1	1	5	22	14	16	11	11	12	21	8	7	5	11	4	13	2	0.2946	1.2145	0.3329	2.1649	1.2944	2.5888	2.3492	3.1282	1.6713	0.2539	0	0.2731	3.0053	0.2334	0.221	2.0793	7.6783	4.5368
ENSG00000161921	CXCL16	52	41	42	30	46	21	18	89	81	49	39	40	34	46	360	18	14	17	16	13	12	16	13	15	13	6	20	50	11	15	15.3192	16.5981	13.9823	10.8245	14.8858	6.7955	7.0475	27.8414	22.5622	12.4401	12.3764	10.9243	10.2181	10.7351	79.5437	7.4855	4.8862	5.509
ENSG00000127920	GNG11	287	176	118	386	232	307	285	337	352	219	419	261	782	195	353	563	688	470	620	438	681	346	517	726	1406	802	1498	605	1052	1230	84.5504	71.2502	39.2836	139.275	75.076	99.3441	111.585	105.422	98.048	55.5995	132.967	71.2811	235.017	45.5074	77.997	234.129	240.122	152.306
ONT.110	ONT.110	103	29	98	44	42	49	20	70	62	102	95	163	30	148	336	12	10	6	9	6	11	9	15	10	8	10	17	60	12	10	30.3439	11.7401	32.6254	15.8759	13.5913	15.8562	7.8305	21.8977	17.2698	25.8957	30.1476	44.5165	9.016	34.539	74.2408	4.9903	3.4901	1.9443
ENSG00000165810	BTNL9	3	2	2	4	2	6	2	5	4	0	10	2	8	1	3	6	11	8	5	8	3	8	10	3	7	13	29	5	16	13	0.8838	0.8097	0.6658	1.4433	0.6472	1.9416	0.7831	1.5641	1.1142	0	3.1734	0.5462	2.4043	0.2334	0.6629	2.4952	3.8392	2.5924
ENSG00000175505	CLCF1	28	11	17	12	9	10	16	12	3	16	21	6	5	21	28	5	8	7	8	6	6	2	4	1	7	5	7	19	9	3	8.2488	4.4531	5.6595	4.3298	2.9124	3.236	6.2644	3.7539	0.8356	4.0621	6.6642	1.6386	1.5027	4.9008	6.1867	2.0793	2.7921	2.2684
ONT.12471	ONT.12471	5	5	6	5	1	7	7	1	3	9	12	4	2	7	12	2	1	4	6	0	4	1	4	3	2	5	5	1	1	4	1.473	2.0242	1.9975	1.8041	0.3236	2.2652	2.7407	0.3128	0.8356	2.2849	3.8081	1.0924	0.6011	1.6336	2.6515	0.8317	0.349	1.2962
ENSG00000172322	CLEC12A	2	20	6	12	5	10	10	9	23	28	9	8	5	7	8	1	7	13	0	3	6	13	5	8	5	4	1	14	1	0	0.5892	8.0966	1.9975	4.3298	1.618	3.236	3.9153	2.8154	6.4065	7.1086	2.8561	2.1849	1.5027	1.6336	1.7676	0.4159	2.4431	4.2127
ENSG00000132323	ILKAP	101	37	81	31	62	79	53	74	18	20	20	47	43	116	65	31	25	21	28	24	47	47	27	11	14	15	31	38	30	18	29.7547	14.9787	26.9659	11.1853	20.0634	25.5641	20.7508	23.149	5.0138	5.0776	6.3469	12.8361	12.9229	27.0711	14.3621	12.8917	8.7254	6.8052
ENSG00000196754	S100A2	119	138	1900	165	170	261	56	327	912	289	250	146	89	350	320	77	72	71	72	43	52	49	64	101	83	84	105	125	84	38	35.0575	55.8666	632.533	59.5346	55.0126	84.4587	21.9254	102.293	254.034	73.371	79.3358	39.8737	26.7474	81.68	70.7055	32.0213	25.129	23.008
ENSG00000166426	CRABP1	91	33	75	437	416	344	277	21	702	79	355	269	1723	51	127	2119	1237	1906	998	1616	1113	835	1208	3601	2720	2636	3117	638	1908	926	26.8087	13.3594	24.9684	157.677	134.619	111.317	108.452	6.5693	195.539	20.0564	112.657	73.4659	517.818	11.9019	28.0612	881.208	431.731	617.651
ENSG00000185088	RPS27L	1883	1433	1884	1167	1982	1719	1006	1924	3258	3155	2440	3585	1416	3617	4668	762	676	1042	687	760	805	801	1072	1619	1341	1225	2103	2426	922	1552	554.733	580.122	627.207	421.072	641.382	556.262	393.874	601.874	907.501	800.988	774.317	979.09	425.555	844.104	1031.42	316.886	235.934	337.666
ENSG00000182489	XKRX	15	19	4	5	13	8	3	16	4	8	13	33	0	34	17	0	1	1	2	4	0	2	2	0	1	0	2	50	1	0	4.419	7.6918	1.3316	1.8041	4.2068	2.5888	1.1746	5.0052	1.1142	2.031	4.1255	9.0125	0	7.9346	3.7562	0	0.349	0.3241
ONT.27359	ONT.27359	3	0	1	12	2	14	2	1	5	1	3	1	14	1	2	30	23	9	24	4	32	14	15	8	9	34	18	2	9	10	0.8838	0	0.3329	4.3298	0.6472	4.5303	0.7831	0.3128	1.3927	0.2539	0.952	0.2731	4.2075	0.2334	0.4419	12.4758	8.0273	2.9165
ONT.26353	ONT.26353	11	8	11	6	10	15	1	6	2	5	9	4	0	2	16	0	4	1	5	3	3	1	2	0	1	2	1	5	3	5	3.2406	3.2386	3.662	2.1649	3.236	4.8539	0.3915	1.8769	0.5571	1.2694	2.8561	1.0924	0	0.4667	3.5353	0	1.3961	0.3241
ENSG00000137872	SEMA6D	17	8	8	16	10	27	16	9	16	2	13	8	11	2	4	60	28	42	29	38	29	18	44	38	14	30	33	20	27	34	5.0082	3.2386	2.6633	5.7731	3.236	8.7371	6.2644	2.8154	4.4567	0.5078	4.1255	2.1849	3.3059	0.4667	0.8838	24.9516	9.7724	13.6104
ENSG00000198088	NUP62CL	13	6	4	8	16	9	10	4	8	13	5	10	34	17	14	34	19	17	24	15	12	15	24	20	28	37	31	17	57	8	3.8298	2.429	1.3316	2.8865	5.1777	2.9124	3.9153	1.2513	2.2284	3.3004	1.5867	2.7311	10.2181	3.9673	3.0934	14.1393	6.6313	5.509
ONT.26350	ONT.26350	7	2	6	7	7	12	0	3	7	4	6	5	1	2	6	4	8	3	3	0	4	1	1	1	0	1	0	6	2	1	2.0622	0.8097	1.9975	2.5257	2.2652	3.8832	0	0.9385	1.9498	1.0155	1.9041	1.3655	0.3005	0.4667	1.3257	1.6634	2.7921	0.9722
ENSG00000272514	CFAP206	0	3	0	4	3	0	5	0	4	2	1	0	3	0	0	8	7	7	6	6	7	7	12	4	7	6	10	6	11	0	0	1.2145	0	1.4433	0.9708	0	1.9576	0	1.1142	0.5078	0.3173	0	0.9016	0	0	3.3269	2.4431	2.2684
ENSG00000129194	SOX15	2	5	2	9	1	1	3	2	7	6	6	7	6	3	9	10	9	10	11	15	9	3	7	21	14	14	10	4	15	11	0.5892	2.0242	0.6658	3.2473	0.3236	0.3236	1.1746	0.6256	1.9498	1.5233	1.9041	1.9118	1.8032	0.7001	1.9886	4.1586	3.1411	3.2406
ONT.15473	NONHSAG030634.2(-/NONCODE)	1	0	4	17	16	11	11	4	24	2	3	0	47	0	4	30	82	56	61	36	52	34	59	62	55	63	88	14	33	44	0.2946	0	1.3316	6.1339	5.1777	3.5596	4.3068	1.2513	6.6851	0.5078	0.952	0	14.125	0	0.8838	12.4758	28.6192	18.1471
ENSG00000163879	DNALI1	103	32	47	76	56	53	57	16	87	4	83	47	186	50	76	144	108	120	92	106	109	84	173	130	196	175	224	138	238	106	30.3439	12.9546	15.6469	27.422	18.1218	17.1506	22.3169	5.0052	24.2335	1.0155	26.3395	12.8361	55.8991	11.6686	16.7926	59.8839	37.6936	38.8867
ONT.9981	ONT.9981	4	0	2	11	3	4	2	1	4	1	0	2	15	1	4	12	10	15	12	12	14	5	7	5	6	14	16	1	8	8	1.1784	0	0.6658	3.969	0.9708	1.2944	0.7831	0.3128	1.1142	0.2539	0	0.5462	4.508	0.2334	0.8838	4.9903	3.4901	4.8608
ONT.10705	ONT.10705	7	2	7	8	10	4	10	7	11	5	6	8	33	1	5	11	16	30	23	22	17	18	19	22	18	31	13	23	20	19	2.0622	0.8097	2.3304	2.8865	3.236	1.2944	3.9153	2.1898	3.064	1.2694	1.9041	2.1849	9.9176	0.2334	1.1048	4.5745	5.5842	9.7217
ONT.26294	ONT.26294	4	0	2	4	7	7	8	2	2	1	1	2	23	0	1	44	35	34	23	12	27	14	14	14	14	56	53	5	16	2	1.1784	0	0.6658	1.4433	2.2652	2.2652	3.1322	0.6256	0.5571	0.2539	0.3173	0.5462	6.9123	0	0.221	18.2979	12.2155	11.0179
ENSG00000148300	REXO4	57	23	64	14	57	51	23	40	7	9	5	8	12	8	14	13	12	7	5	6	12	34	5	7	5	5	12	14	2	10	16.7922	9.3111	21.3064	5.0514	18.4454	16.5034	9.0051	12.513	1.9498	2.2849	1.5867	2.1849	3.6064	1.867	3.0934	5.4062	4.1882	2.2684
ONT.7592	ONT.7592	1	0	22	39	0	17	17	37	1	11	36	25	0	10	0	0	12	10	13	0	7	2	4	0	1	7	6	0	6	0	0.2946	0	7.3241	14.0718	0	5.5011	6.6559	11.5745	0.2785	2.7927	11.4244	6.8277	0	2.3337	0	0	4.1882	3.2406
ENSG00000185070	FLRT2	8	6	2	10	6	17	6	9	11	1	9	5	18	2	2	30	35	10	29	15	41	11	23	26	34	15	37	8	39	38	2.3568	2.429	0.6658	3.6082	1.9416	5.5011	2.3492	2.8154	3.064	0.2539	2.8561	1.3655	5.4096	0.4667	0.4419	12.4758	12.2155	3.2406
ENSG00000122707	RECK	9	6	2	10	5	6	8	7	9	1	4	1	10	5	2	23	15	11	11	10	13	17	5	8	13	10	21	12	13	15	2.6514	2.429	0.6658	3.6082	1.618	1.9416	3.1322	2.1898	2.5069	0.2539	1.2694	0.2731	3.0053	1.1669	0.4419	9.5648	5.2352	3.5646
ONT.21571	ONT.21571	2	1	3	10	3	10	2	0	6	0	3	3	15	0	0	25	31	25	21	23	43	13	8	14	11	20	33	5	15	12	0.5892	0.4048	0.9987	3.6082	0.9708	3.236	0.7831	0	1.6713	0	0.952	0.8193	4.508	0	0	10.3965	10.8195	8.1014
ONT.22109	ONT.22109	52	2	4	17	13	31	6	9	75	8	14	11	166	36	56	144	71	87	45	168	23	25	56	124	303	320	299	49	137	220	15.3192	0.8097	1.3316	6.1339	4.2068	10.0315	2.3492	2.8154	20.8909	2.031	4.4428	3.0042	49.8885	8.4014	12.3735	59.8839	24.78	28.1929
ONT.12351	ONT.12351	63	3	41	15	57	38	17	33	30	48	43	57	12	44	77	7	14	6	12	8	13	18	9	15	10	17	7	56	12	6	18.5598	1.2145	13.6494	5.4122	18.4454	12.2967	6.6559	10.3232	8.3564	12.1862	13.6458	15.5671	3.6064	10.2683	17.0135	2.911	4.8862	1.9443
ENSG00000162105	SHANK2	3	2	0	4	7	8	2	1	3	2	3	0	12	2	5	16	11	8	12	6	20	5	15	9	8	13	28	9	17	13	0.8838	0.8097	0	1.4433	2.2652	2.5888	0.7831	0.3128	0.8356	0.5078	0.952	0	3.6064	0.4667	1.1048	6.6538	3.8392	2.5924
ONT.26820	ONT.26820	11	1	2	42	4	16	1	3	6	2	7	4	26	3	1	23	71	12	46	38	23	10	23	8	8	11	26	4	13	9	3.2406	0.4048	0.6658	15.1543	1.2944	5.1775	0.3915	0.9385	1.6713	0.5078	2.2214	1.0924	7.8139	0.7001	0.221	9.5648	24.78	3.8887
ENSG00000105270	CLIP3	18	24	2	11	7	7	5	16	4	7	2	7	2	2	15	2	1	5	4	2	10	4	4	2	4	1	4	4	1	4	5.3028	9.7159	0.6658	3.969	2.2652	2.2652	1.9576	5.0052	1.1142	1.7772	0.6347	1.9118	0.6011	0.4667	3.3143	0.8317	0.349	1.6203
ENSG00000165886	UBTD1	28	13	9	10	22	15	14	19	5	3	6	7	6	6	28	15	4	4	2	3	7	8	9	1	0	0	10	11	2	5	8.2488	5.2628	2.9962	3.6082	7.1193	4.8539	5.4814	5.9437	1.3927	0.7616	1.9041	1.9118	1.8032	1.4002	6.1867	6.2379	1.3961	1.2962
ENSG00000111424	VDR	12	14	23	16	15	14	12	23	11	8	7	10	5	3	12	1	2	5	6	4	8	6	4	2	1	2	7	13	2	5	3.5352	5.6676	7.657	5.7731	4.8541	4.5303	4.6983	7.195	3.064	2.031	2.2214	2.7311	1.5027	0.7001	2.6515	0.4159	0.698	1.6203
ENSG00000178602	OTOS	27	45	27	327	255	363	317	41	114	33	94	78	822	84	24	486	926	392	797	664	759	586	668	342	661	672	1238	227	474	124	7.9542	18.2174	8.9886	117.987	82.5189	117.466	124.113	12.8258	31.7542	8.378	29.8303	21.3024	247.038	19.6032	5.3029	202.108	323.188	127.03
ONT.26622	NONHSAG050746.3(-/NONCODE)	1	2	0	5	4	3	7	3	6	2	9	4	11	5	4	14	8	8	18	14	13	10	11	18	20	14	38	11	27	39	0.2946	0.8097	0	1.8041	1.2944	0.9708	2.7407	0.9385	1.6713	0.5078	2.8561	1.0924	3.3059	1.1669	0.8838	5.822	2.7921	2.5924
ENSG00000122176	FMOD	67	146	50	210	125	152	164	82	165	74	154	89	359	55	45	534	330	252	267	204	350	250	344	500	457	329	497	290	471	275	19.7382	59.1053	16.6456	75.7713	40.4504	49.1867	64.2101	25.6516	45.96	18.787	48.8709	24.3066	107.891	12.8354	9.943	222.07	115.175	81.6621
ENSG00000108518	PFN1	1091	1019	1167	282	1329	830	870	2381	201	208	142	339	147	281	362	286	140	157	123	135	154	759	250	103	99	127	266	213	130	207	321.409	412.522	388.509	101.75	430.069	268.585	340.627	744.834	55.9877	52.8068	45.0627	92.5834	44.1783	65.5774	79.9856	118.936	48.862	50.8768
ENSG00000183775	KCTD16	2	0	0	8	0	3	1	0	1	0	3	1	4	1	0	9	6	7	11	7	7	3	7	4	1	11	7	0	12	7	0.5892	0	0	2.8865	0	0.9708	0.3915	0	0.2785	0	0.952	0.2731	1.2021	0.2334	0	3.7427	2.0941	2.2684
ENSG00000164035	EMCN	65	31	26	110	56	53	56	59	58	28	97	48	113	28	67	189	192	132	172	144	159	94	139	159	260	176	427	100	287	241	19.149	12.5498	8.6557	39.6897	18.1218	17.1506	21.9254	18.4566	16.1556	7.1086	30.7823	13.1092	33.9602	6.5344	14.804	78.5976	67.0108	42.7754
ONT.16127	ONT.16127	9	3	3	4	7	2	6	11	6	6	3	14	2	4	9	0	3	1	2	2	7	0	5	2	3	3	6	4	1	2	2.6514	1.2145	0.9987	1.4433	2.2652	0.6472	2.3492	3.4411	1.6713	1.5233	0.952	3.8235	0.6011	0.9335	1.9886	0	1.047	0.3241
ENSG00000128309	MPST	18	22	24	7	39	12	13	40	10	9	4	6	7	6	20	8	4	7	3	6	7	15	8	2	3	0	5	7	4	12	5.3028	8.9063	7.9899	2.5257	12.6205	3.8832	5.0898	12.513	2.7855	2.2849	1.2694	1.6386	2.1037	1.4002	4.4191	3.3269	1.3961	2.2684
ENSG00000109586	GALNT7	344	227	281	199	258	156	146	176	206	328	239	377	32	155	320	46	40	49	34	49	63	49	61	41	48	40	61	205	67	38	101.343	91.8966	93.5483	71.8023	83.4897	50.481	57.1627	55.0571	57.3804	83.2723	75.845	102.962	9.6171	36.1726	70.7055	19.1296	13.9606	15.8788
ENSG00000135547	HEY2	34	7	6	5	14	21	6	12	9	9	17	23	7	24	19	8	4	7	1	3	7	3	7	10	3	9	11	24	3	5	10.0164	2.8338	1.9975	1.8041	4.5304	6.7955	2.3492	3.7539	2.5069	2.2849	5.3948	6.2815	2.1037	5.6009	4.1981	3.3269	1.3961	2.2684
ENSG00000111404	RERGL	1	4	0	7	4	21	5	1	12	8	6	3	34	2	0	22	22	12	20	19	39	13	34	33	45	43	63	20	32	99	0.2946	1.6193	0	2.5257	1.2944	6.7955	1.9576	0.3128	3.3425	2.031	1.9041	0.8193	10.2181	0.4667	0	9.1489	7.6783	3.8887
ONT.25136	ONT.25136	0	0	0	4	2	10	0	0	3	0	1	0	5	0	0	10	11	8	6	23	29	7	9	5	5	5	20	2	8	17	0	0	0	1.4433	0.6472	3.236	0	0	0.8356	0	0.3173	0	1.5027	0	0	4.1586	3.8392	2.5924
ENSG00000167549	CORO6	9	2	1	4	11	7	4	1	5	6	6	9	14	10	3	22	4	7	4	12	3	1	21	17	24	5	29	3	27	56	2.6514	0.8097	0.3329	1.4433	3.5596	2.2652	1.5661	0.3128	1.3927	1.5233	1.9041	2.458	4.2075	2.3337	0.6629	9.1489	1.3961	2.2684
ONT.25983	ONT.25983	3	0	2	7	3	4	7	5	6	4	2	7	19	4	6	15	23	14	14	5	17	10	31	15	16	7	34	9	29	14	0.8838	0	0.6658	2.5257	0.9708	1.2944	2.7407	1.5641	1.6713	1.0155	0.6347	1.9118	5.7101	0.9335	1.3257	6.2379	8.0273	4.5368
ENSG00000172667	ZMAT3	20	28	22	12	34	52	8	82	41	24	18	26	4	27	249	5	7	8	8	7	16	6	7	12	1	8	20	57	10	26	5.892	11.3353	7.3241	4.3298	11.0025	16.827	3.1322	25.6516	11.4204	6.0931	5.7122	7.1008	1.2021	6.301	55.0177	2.0793	2.4431	2.5924
ENSG00000125970	RALY	111	72	109	43	113	71	67	103	25	22	24	70	26	33	89	35	16	21	13	23	25	47	42	21	9	25	57	37	22	40	32.7007	29.1478	36.2874	15.5151	36.5672	22.9753	26.2322	32.2209	6.9636	5.5853	7.6162	19.1175	7.8139	7.7013	19.665	14.5551	5.5842	6.8052
ENSG00000163171	CDC42EP3	36	169	211	72	162	172	42	129	51	20	11	38	22	84	49	22	9	11	11	9	13	19	16	6	8	4	15	32	11	32	10.6056	68.4164	70.2445	25.9787	52.4237	55.6586	16.4441	40.3543	14.2058	5.0776	3.4908	10.3781	6.6117	19.6032	10.8268	9.1489	3.1411	3.5646
ONT.21895	NONHSAG040992.2(-/NONCODE)	3	2	1	7	3	3	5	0	8	4	1	6	12	2	1	10	20	7	8	13	9	10	15	12	8	10	5	2	8	4	0.8838	0.8097	0.3329	2.5257	0.9708	0.9708	1.9576	0	2.2284	1.0155	0.3173	1.6386	3.6064	0.4667	0.221	4.1586	6.9803	2.2684
ENSG00000090006	LTBP4	3	3	1	2	0	11	2	4	7	2	3	6	33	8	14	4	13	10	9	7	8	1	23	6	13	18	30	22	15	43	0.8838	1.2145	0.3329	0.7216	0	3.5596	0.7831	1.2513	1.9498	0.5078	0.952	1.6386	9.9176	1.867	3.0934	1.6634	4.5372	3.2406
ONT.24324	ONT.24324	4	2	0	1	2	6	0	1	4	1	1	0	11	0	0	2	6	7	4	14	7	7	4	4	2	3	8	0	8	9	1.1784	0.8097	0	0.3608	0.6472	1.9416	0	0.3128	1.1142	0.2539	0.3173	0	3.3059	0	0	0.8317	2.0941	2.2684
ENSG00000170271	FAXDC2	29	35	22	75	47	36	48	8	37	29	43	21	204	91	30	121	167	80	151	95	104	53	106	111	161	154	188	125	203	76	8.5434	14.1691	7.3241	27.0612	15.2094	11.6495	18.7932	2.5026	10.3062	7.3625	13.6458	5.7353	61.3087	21.2368	6.6286	50.3191	58.2854	25.9245
ONT.29388	ONT.29388	1	1	0	2	1	1	2	0	1	1	0	3	14	3	0	8	18	14	17	10	11	11	10	12	13	23	27	8	6	5	0.2946	0.4048	0	0.7216	0.3236	0.3236	0.7831	0	0.2785	0.2539	0	0.8193	4.2075	0.7001	0	3.3269	6.2823	4.5368
ONT.9830	ONT.9830	0	1	0	10	2	6	5	0	4	0	0	0	15	0	0	15	45	6	31	17	30	27	12	5	11	16	13	2	14	8	0	0.4048	0	3.6082	0.6472	1.9416	1.9576	0	1.1142	0	0	0	4.508	0	0	6.2379	15.7057	1.9443
ENSG00000137727	ARHGAP20	1	1	2	4	8	8	2	5	5	4	3	0	2	1	4	12	17	8	9	1	6	14	13	13	8	10	15	3	19	10	0.2946	0.4048	0.6658	1.4433	2.5888	2.5888	0.7831	1.5641	1.3927	1.0155	0.952	0	0.6011	0.2334	0.8838	4.9903	5.9332	2.5924
ENSG00000132970	WASF3	0	1	0	6	7	11	1	6	4	1	5	1	17	4	14	6	13	11	17	11	13	10	12	13	8	12	31	11	23	21	0	0.4048	0	2.1649	2.2652	3.5596	0.3915	1.8769	1.1142	0.2539	1.5867	0.2731	5.1091	0.9335	3.0934	2.4952	4.5372	3.5646
ENSG00000126752	SSX1	22	6	72	19	8	16	17	5	37	29	13	8	3	171	54	0	16	12	19	3	17	19	3	0	0	5	3	8	1	1	6.4812	2.429	23.9697	6.8555	2.5888	5.1775	6.6559	1.5641	10.3062	7.3625	4.1255	2.1849	0.9016	39.9065	11.9316	0	5.5842	3.8887
ONT.10933	ONT.10933	2	0	0	9	4	3	0	4	0	0	1	0	4	0	3	1	16	7	12	7	11	2	2	5	7	3	7	1	7	5	0.5892	0	0	3.2473	1.2944	0.9708	0	1.2513	0	0	0.3173	0	1.2021	0	0.6629	0.4159	5.5842	2.2684
ENSG00000112365	ZBTB24	20	13	18	12	21	16	20	15	6	1	1	4	5	9	4	5	6	6	0	9	6	15	6	3	3	1	3	7	3	10	5.892	5.2628	5.9924	4.3298	6.7957	5.1775	7.8305	4.6924	1.6713	0.2539	0.3173	1.0924	1.5027	2.1003	0.8838	2.0793	2.0941	1.9443
ONT.19333	ONT.19333	4	0	1	6	8	3	2	1	3	2	2	0	28	2	1	13	12	8	11	8	8	6	10	2	11	9	15	6	11	5	1.1784	0	0.3329	2.1649	2.5888	0.9708	0.7831	0.3128	0.8356	0.5078	0.6347	0	8.4149	0.4667	0.221	5.4062	4.1882	2.5924
ONT.7418	ONT.7418	63	58	58	119	61	86	122	28	56	42	60	43	208	66	83	71	232	191	248	132	199	122	127	92	117	241	312	66	240	81	18.5598	23.4802	19.3089	42.9371	19.7398	27.8293	47.7661	8.7591	15.5986	10.6629	19.0406	11.7436	62.5109	15.4025	18.3392	29.5261	80.9714	61.8947
ONT.21108	ONT.21108	4	0	1	11	7	14	6	5	14	0	7	6	21	0	2	6	48	14	28	39	28	19	18	13	9	21	27	6	14	19	1.1784	0	0.3329	3.969	2.2652	4.5303	2.3492	1.5641	3.8996	0	2.2214	1.6386	6.3112	0	0.4419	2.4952	16.7527	4.5368
ENSG00000197580	BCO2	1	1	4	4	0	4	7	0	3	9	8	9	10	0	3	15	13	12	17	7	14	8	13	7	17	22	15	1	28	38	0.2946	0.4048	1.3316	1.4433	0	1.2944	2.7407	0	0.8356	2.2849	2.5387	2.458	3.0053	0	0.6629	6.2379	4.5372	3.8887
ENSG00000134569	LRP4	74	18	18	16	20	33	9	78	16	33	27	66	4	17	92	1	1	3	1	0	3	2	3	2	3	1	3	120	2	3	21.8004	7.287	5.9924	5.7731	6.4721	10.6787	3.5237	24.4003	4.4567	8.378	8.5683	18.0251	1.2021	3.9673	20.3278	0.4159	0.349	0.9722
ONT.366	ONT.366	10	5	5	37	24	61	7	11	27	8	11	9	60	4	12	234	160	39	118	148	123	96	82	77	82	76	209	29	75	27	2.946	2.0242	1.6646	13.3502	7.7665	19.7394	2.7407	3.4411	7.5207	2.031	3.4908	2.458	18.032	0.9335	2.6515	97.3113	55.8423	12.6382
ENSG00000155252	PI4K2A	20	17	28	8	16	24	6	47	26	38	17	23	8	14	59	15	11	7	8	13	5	6	17	12	7	6	21	15	10	11	5.892	6.8821	9.3215	2.8865	5.1777	7.7663	2.3492	14.7027	7.2422	9.6474	5.3948	6.2815	2.4043	3.2672	13.0363	6.2379	3.8392	2.2684
ENSG00000154319	FAM167A	7	0	1	23	14	26	18	2	12	3	4	3	28	1	0	98	100	34	64	46	68	42	29	22	15	72	170	14	95	29	2.0622	0	0.3329	8.2988	4.5304	8.4135	7.0475	0.6256	3.3425	0.7616	1.2694	0.8193	8.4149	0.2334	0	40.7543	34.9015	11.0179
ENSG00000163435	ELF3	180	38	114	73	121	84	49	85	45	92	63	49	66	95	86	20	25	15	17	32	11	15	5	5	7	8	7	51	10	7	53.0281	15.3836	37.952	26.3395	39.156	27.1821	19.1847	26.5901	12.5346	23.3569	19.9926	13.3823	19.8352	22.1703	19.0021	8.3172	8.7254	4.8608
ENSG00000159208	CIART	34	32	49	63	41	48	47	33	36	98	60	44	19	316	242	5	86	6	93	13	11	22	11	7	15	8	20	12	140	100	10.0164	12.9546	16.3127	22.7314	13.2677	15.5326	18.4017	10.3232	10.0276	24.8801	19.0406	12.0167	5.7101	73.7454	53.471	2.0793	30.0153	1.9443
ONT.27421	ONT.27421	43	39	17	132	69	88	167	16	28	57	55	50	163	23	42	60	462	71	397	244	272	145	79	96	114	215	263	56	237	53	12.6678	15.7884	5.6595	47.6277	22.3286	28.4765	65.3847	5.0052	7.7993	14.4711	17.4539	13.6554	48.9869	5.3675	9.2801	24.9516	161.245	23.008
ONT.822	ONT.822	4	0	1	3	4	6	3	3	5	1	1	2	9	3	0	7	7	15	7	12	2	4	4	7	10	10	10	2	10	6	1.1784	0	0.3329	1.0824	1.2944	1.9416	1.1746	0.9385	1.3927	0.2539	0.3173	0.5462	2.7048	0.7001	0	2.911	2.4431	4.8608
ENSG00000169715	MT1E	102	274	490	572	612	467	302	596	457	675	556	798	2741	1211	326	1231	1300	944	1170	1678	1067	644	3046	1002	1969	1926	3655	1297	1356	1729	30.0493	110.924	163.127	206.387	198.045	151.119	118.241	186.443	127.295	171.368	176.443	217.94	823.761	282.613	72.0312	511.924	453.719	305.909
ONT.18287	ENSG00000229891(LINC01315/Ensembl),NONHSAG034053.3(-/NONCODE),ENSG00000229891(LINC01315/Ensembl),NONHSAG034053.3(-/NONCODE)	94	22	46	22	60	55	47	47	10	28	27	42	15	42	70	33	25	20	13	21	21	55	12	10	6	19	33	13	17	9	27.6925	8.9063	15.314	7.9379	19.4162	17.7978	18.4017	14.7027	2.7855	7.1086	8.5683	11.4705	4.508	9.8016	15.4668	13.7234	8.7254	6.4811
ONT.8284	ONT.8284	8	1	0	5	2	3	3	2	2	5	3	5	15	0	0	6	9	7	5	13	5	7	6	9	3	10	11	9	13	8	2.3568	0.4048	0	1.8041	0.6472	0.9708	1.1746	0.6256	0.5571	1.2694	0.952	1.3655	4.508	0	0	2.4952	3.1411	2.2684
ENSG00000124713	GNMT	0	0	0	3	1	2	1	2	4	0	3	1	13	0	2	8	0	4	7	3	6	5	8	7	10	10	11	4	8	4	0	0	0	1.0824	0.3236	0.6472	0.3915	0.6256	1.1142	0	0.952	0.2731	3.9069	0	0.4419	3.3269	0	1.2962
ENSG00000166415	WDR72	35	26	36	137	127	47	60	6	47	18	47	22	225	20	19	201	288	224	265	350	256	180	135	98	112	125	172	76	229	55	10.311	10.5256	11.9848	49.4318	41.0976	15.209	23.4915	1.8769	13.0916	4.5698	14.9151	6.0084	67.6199	4.6674	4.1981	83.5879	100.516	72.5886
ENSG00000158201	ABHD3	12	9	12	10	21	27	13	47	7	17	14	18	6	23	61	7	5	6	5	3	10	9	5	2	2	5	17	7	6	4	3.5352	3.6435	3.9949	3.6082	6.7957	8.7371	5.0898	14.7027	1.9498	4.3159	4.4428	4.9159	1.8032	5.3675	13.4782	2.911	1.7451	1.9443
ONT.2898	ONT.2898	8	0	2	11	1	9	4	5	6	1	3	2	13	1	6	11	19	25	17	18	10	12	14	2	4	6	4	6	1	9	2.3568	0	0.6658	3.969	0.3236	2.9124	1.5661	1.5641	1.6713	0.2539	0.952	0.5462	3.9069	0.2334	1.3257	4.5745	6.6313	8.1014
ONT.4747	ONT.4747	40	19	17	74	26	42	17	28	19	20	35	24	77	5	24	51	125	73	111	44	123	79	102	62	23	67	75	23	35	19	11.784	7.6918	5.6595	26.7004	8.4137	13.591	6.6559	8.7591	5.2924	5.0776	11.107	6.5546	23.141	1.1669	5.3029	21.2089	43.6268	23.6561
ENSG00000088992	TESC	25	4	9	9	14	18	6	64	8	39	19	56	5	6	90	3	5	1	2	3	4	3	1	1	1	2	9	55	8	5	7.365	1.6193	2.9962	3.2473	4.5304	5.8247	2.3492	20.0207	2.2284	9.9013	6.0295	15.294	1.5027	1.4002	19.8859	1.2476	1.7451	0.3241
ENSG00000121742	GJB6	9	0	1	4	5	2	7	2	1	4	3	0	5	2	0	19	11	6	19	8	12	12	5	0	3	7	19	3	8	2	2.6514	0	0.3329	1.4433	1.618	0.6472	2.7407	0.6256	0.2785	1.0155	0.952	0	1.5027	0.4667	0	7.9013	3.8392	1.9443
ENSG00000233276	GPX1	577	441	477	304	441	726	496	764	470	648	396	601	215	830	875	222	280	221	226	150	414	353	282	245	280	226	411	466	292	298	169.985	178.53	158.799	109.688	142.709	234.931	194.196	238.998	130.916	164.514	125.668	164.138	64.6146	193.698	193.335	92.321	97.7241	71.6164
ENSG00000150625	GPM6A	12	1	6	41	21	15	46	4	33	12	17	5	227	4	24	98	79	88	65	75	109	56	125	104	111	98	88	65	205	56	3.5352	0.4048	1.9975	14.7934	6.7957	4.8539	18.0102	1.2513	9.192	3.0465	5.3948	1.3655	68.221	0.9335	5.3029	40.7543	27.5722	28.5169
ENSG00000175344	CHRNA7	1	1	2	8	1	0	0	3	1	0	0	6	2	1	0	4	9	5	3	5	3	6	7	1	4	3	4	0	7	5	0.2946	0.4048	0.6658	2.8865	0.3236	0	0	0.9385	0.2785	0	0	1.6386	0.6011	0.2334	0	1.6634	3.1411	1.6203
ONT.10592	ONT.10592	45	18	24	14	30	23	13	25	21	44	28	45	13	32	57	11	17	7	14	4	12	8	16	7	12	16	28	24	7	15	13.257	7.287	7.9899	5.0514	9.7081	7.4427	5.0898	7.8206	5.8495	11.1707	8.8856	12.2898	3.9069	7.4679	12.5944	4.5745	5.9332	2.2684
ONT.28117	ONT.28117	6	7	6	9	5	14	2	6	7	8	6	6	11	1	5	15	18	17	14	12	16	12	14	15	7	13	38	10	21	12	1.7676	2.8338	1.9975	3.2473	1.618	4.5303	0.7831	1.8769	1.9498	2.031	1.9041	1.6386	3.3059	0.2334	1.1048	6.2379	6.2823	5.509
ONT.13292	ONT.13292	23	12	4	119	38	31	76	12	58	3	20	6	102	4	7	116	276	72	222	140	167	70	192	258	97	169	86	66	80	70	6.7758	4.858	1.3316	42.9371	12.2969	10.0315	29.7559	3.7539	16.1556	0.7616	6.3469	1.6386	30.6544	0.9335	1.5467	48.2398	96.328	23.332
ENSG00000137462	TLR2	15	58	35	27	43	36	30	31	61	38	36	28	24	19	27	22	10	31	20	13	13	20	14	7	18	5	9	24	20	5	4.419	23.4802	11.6519	9.742	13.9149	11.6495	11.7458	9.6975	16.9913	9.6474	11.4244	7.647	7.2128	4.4341	5.9658	9.1489	3.4901	10.0457
ENSG00000014257	ACPP	9	9	14	7	17	10	9	6	10	13	6	11	3	26	27	7	6	7	6	6	4	2	3	6	4	8	10	3	12	4	2.6514	3.6435	4.6608	2.5257	5.5013	3.236	3.5237	1.8769	2.7855	3.3004	1.9041	3.0042	0.9016	6.0677	5.9658	2.911	2.0941	2.2684
ENSG00000198523	PLN	18	21	16	20	25	40	21	5	12	35	21	11	57	14	31	26	35	29	24	19	60	15	32	46	62	46	87	105	58	590	5.3028	8.5014	5.3266	7.2163	8.0901	12.9439	8.222	1.5641	3.3425	8.8858	6.6642	3.0042	17.1304	3.2672	6.8496	10.8124	12.2155	9.3976
ONT.12377	ONT.12377	4	0	1	5	1	5	2	0	1	1	5	5	6	0	2	4	3	12	11	10	5	1	2	8	5	9	5	2	2	6	1.1784	0	0.3329	1.8041	0.3236	1.618	0.7831	0	0.2785	0.2539	1.5867	1.3655	1.8032	0	0.4419	1.6634	1.047	3.8887
ENSG00000234906	APOC2	58	112	71	51	71	33	45	48	103	173	41	115	7	73	23	8	35	44	44	4	10	5	12	4	25	1	15	44	3	2	17.0868	45.341	23.6368	18.4016	22.9758	10.6787	17.6186	15.0156	28.6902	43.9211	13.0111	31.4074	2.1037	17.0361	5.082	3.3269	12.2155	14.2585
ENSG00000139946	PELI2	4	2	1	5	3	4	0	2	3	5	4	1	4	0	5	8	6	9	9	3	8	6	7	5	4	2	8	5	8	8	1.1784	0.8097	0.3329	1.8041	0.9708	1.2944	0	0.6256	0.8356	1.2694	1.2694	0.2731	1.2021	0	1.1048	3.3269	2.0941	2.9165
ENSG00000146122	DAAM2	2	6	3	6	1	12	4	6	2	2	4	3	13	1	5	7	8	10	8	8	10	6	11	6	7	14	12	22	7	19	0.5892	2.429	0.9987	2.1649	0.3236	3.8832	1.5661	1.8769	0.5571	0.5078	1.2694	0.8193	3.9069	0.2334	1.1048	2.911	2.7921	3.2406
ENSG00000143416	SELENBP1	577	145	254	632	379	428	826	183	603	431	557	616	1835	495	506	1474	1269	1037	1183	871	1160	901	1183	1763	2353	2533	2485	1080	2820	1039	169.985	58.7005	84.5597	228.036	122.646	138.499	323.4	57.2468	167.963	109.422	176.76	168.234	551.478	115.519	111.803	612.978	442.899	336.046
ENSG00000120217	CD274	20	24	24	8	19	17	14	23	27	13	13	10	13	15	13	6	13	14	8	6	6	8	6	4	8	9	11	9	9	7	5.892	9.7159	7.9899	2.8865	6.1485	5.5011	5.4814	7.195	7.5207	3.3004	4.1255	2.7311	3.9069	3.5006	2.8724	2.4952	4.5372	4.5368
ENSG00000132471	WBP2	734	269	529	224	528	205	289	542	121	174	178	230	148	264	242	238	132	110	138	95	112	166	166	78	77	84	131	130	128	72	216.237	108.9	176.111	80.8227	170.863	66.3373	113.151	169.551	33.704	44.1749	56.4871	62.8147	44.4789	61.6101	53.471	98.9748	46.0699	35.6462
ENSG00000120254	MTHFD1L	21	14	7	13	19	35	10	28	26	13	10	14	2	34	26	10	8	5	8	8	6	9	6	7	5	8	5	15	9	8	6.1866	5.6676	2.3304	4.6906	6.1485	11.3259	3.9153	8.7591	7.2422	3.3004	3.1734	3.8235	0.6011	7.9346	5.7448	4.1586	2.7921	1.6203
ONT.779	NONHSAG056767.2(-/NONCODE)	23	10	45	8	35	18	8	21	33	37	28	55	1	38	115	3	0	6	0	2	0	1	1	6	5	1	4	27	4	3	6.7758	4.0483	14.981	2.8865	11.3261	5.8247	3.1322	6.5693	9.192	9.3935	8.8856	15.0209	0.3005	8.8681	25.4098	1.2476	0	1.9443
ENSG00000143878	RHOB	42	29	20	32	32	69	7	38	44	34	43	40	99	17	49	85	57	136	42	72	41	40	90	43	52	68	218	116	179	123	12.3732	11.7401	6.6582	11.5461	10.3553	22.3282	2.7407	11.8873	12.256	8.6319	13.6458	10.9243	29.7528	3.9673	10.8268	35.3481	19.8938	44.0716
ENSG00000163590	PPM1L	2	4	2	8	5	6	3	5	3	4	3	3	10	2	2	12	13	10	8	11	14	8	15	7	5	12	23	10	15	29	0.5892	1.6193	0.6658	2.8865	1.618	1.9416	1.1746	1.5641	0.8356	1.0155	0.952	0.8193	3.0053	0.4667	0.4419	4.9903	4.5372	3.2406
ENSG00000038427	VCAN	68	461	181	368	314	207	217	277	203	313	142	52	22	19	211	32	31	32	23	18	29	54	27	39	30	11	63	440	36	106	20.0328	186.627	60.2571	132.78	101.611	66.9845	84.9609	86.6523	56.5447	79.4641	45.0627	14.2016	6.6117	4.4341	46.6214	13.3075	10.8195	10.3698
ENSG00000175221	MED16	35	14	32	16	22	13	30	43	5	7	5	10	9	9	19	13	2	3	5	5	10	16	10	2	1	6	18	7	5	10	10.311	5.6676	10.6532	5.7731	7.1193	4.2068	11.7458	13.4514	1.3927	1.7772	1.5867	2.7311	2.7048	2.1003	4.1981	5.4062	0.698	0.9722
ONT.24272	ONT.24272	13	9	10	5	13	4	6	10	6	15	7	8	0	3	11	0	1	5	0	0	1	3	5	1	0	0	2	7	0	2	3.8298	3.6435	3.3291	1.8041	4.2068	1.2944	2.3492	3.1282	1.6713	3.8082	2.2214	2.1849	0	0.7001	2.4305	0	0.349	1.6203
ONT.520	ENSG00000234807(LINC01135/Ensembl),NONHSAG056483.2(-/NONCODE),NONHSAG056483.2(-/NONCODE)	9	0	3	4	10	8	7	2	9	10	2	11	20	12	7	23	12	16	19	15	23	6	28	15	35	27	27	9	21	8	2.6514	0	0.9987	1.4433	3.236	2.5888	2.7407	0.6256	2.5069	2.5388	0.6347	3.0042	6.0107	2.8005	1.5467	9.5648	4.1882	5.1849
ENSG00000073111	MCM2	21	8	20	9	20	18	9	32	10	10	7	23	14	14	35	10	8	8	3	5	10	13	22	3	6	6	6	10	4	9	6.1866	3.2386	6.6582	3.2473	6.4721	5.8247	3.5237	10.0104	2.7855	2.5388	2.2214	6.2815	4.2075	3.2672	7.7334	4.1586	2.7921	2.5924
ENSG00000124145	SDC4	2659	659	715	498	764	589	251	819	555	795	836	934	205	432	1207	97	106	99	83	85	57	71	103	75	83	71	115	934	134	82	783.343	266.784	238.032	179.686	247.233	190.598	98.2728	256.203	154.593	201.834	265.299	255.082	61.6093	100.816	266.692	40.3385	36.9955	32.0816
ENSG00000188690	UROS	89	54	76	61	79	50	65	67	11	22	14	42	29	38	37	38	52	14	27	12	36	40	32	8	7	19	36	19	14	18	26.2195	21.8609	25.3013	22.0098	25.5647	16.1798	25.4491	20.9592	3.064	5.5853	4.4428	11.4705	8.7155	8.8681	8.1753	15.8027	18.1488	4.5368
ONT.26841	ONT.26841	21	7	7	66	19	59	6	7	12	10	10	9	48	1	7	29	201	44	144	104	108	54	35	15	22	45	74	16	52	25	6.1866	2.8338	2.3304	23.8138	6.1485	19.0922	2.3492	2.1898	3.3425	2.5388	3.1734	2.458	14.4256	0.2334	1.5467	12.06	70.1519	14.2585
ONT.12274	ONT.12274	7	76	87	98	114	46	22	44	55	112	37	33	13	80	20	14	5	21	9	8	14	22	11	11	29	22	35	53	10	6	2.0622	30.7671	28.9634	35.3599	36.8908	14.8854	8.6136	13.7643	15.32	28.4344	11.7417	9.0125	3.9069	18.6697	4.4191	5.822	1.7451	6.8052
ENSG00000105088	OLFM2	10	0	3	6	4	2	5	4	6	0	2	3	7	0	2	5	11	13	9	0	6	9	11	4	9	1	23	11	6	10	2.946	0	0.9987	2.1649	1.2944	0.6472	1.9576	1.2513	1.6713	0	0.6347	0.8193	2.1037	0	0.4419	2.0793	3.8392	4.2127
ONT.5585	ONT.5585	6	3	11	7	6	7	9	6	4	9	6	4	2	3	6	4	4	3	2	1	4	1	1	4	1	3	3	6	2	3	1.7676	1.2145	3.662	2.5257	1.9416	2.2652	3.5237	1.8769	1.1142	2.2849	1.9041	1.0924	0.6011	0.7001	1.3257	1.6634	1.3961	0.9722
ONT.21930	ONT.21930	4	7	3	9	15	20	6	7	4	13	10	2	2	3	5	2	1	11	1	1	8	4	9	1	2	3	2	1	0	3	1.1784	2.8338	0.9987	3.2473	4.8541	6.4719	2.3492	2.1898	1.1142	3.3004	3.1734	0.5462	0.6011	0.7001	1.1048	0.8317	0.349	3.5646
ONT.20038	ONT.20038	52	2	5	7	4	10	2	11	10	3	12	10	2	8	13	5	9	1	3	1	3	4	2	6	5	2	4	4	2	6	15.3192	0.8097	1.6646	2.5257	1.2944	3.236	0.7831	3.4411	2.7855	0.7616	3.8081	2.7311	0.6011	1.867	2.8724	2.0793	3.1411	0.3241
ENSG00000196139	AKR1C3	43	31	19	61	37	29	43	36	72	70	48	60	94	28	40	78	72	79	79	51	100	53	57	145	219	100	245	76	126	279	12.6678	12.5498	6.3253	22.0098	11.9733	9.3843	16.8356	11.2617	20.0553	17.7715	15.2325	16.3864	28.2501	6.5344	8.8382	32.4371	25.129	25.6004
ENSG00000196420	S100A5	141	38	68	29	35	31	21	68	80	172	100	160	2	140	169	7	2	3	4	4	0	1	7	27	10	7	18	98	14	7	41.5387	15.3836	22.638	10.4637	11.3261	10.0315	8.222	21.272	22.2836	43.6672	31.7343	43.6972	0.6011	32.672	37.3413	2.911	0.698	0.9722
ENSG00000165863	C10orf82	5	1	1	0	1	3	7	1	0	0	2	0	8	11	1	11	2	2	1	10	6	12	2	11	15	8	30	10	12	7	1.473	0.4048	0.3329	0	0.3236	0.9708	2.7407	0.3128	0	0	0.6347	0	2.4043	2.5671	0.221	4.5745	0.698	0.6481
ONT.19165	ONT.19165	18	10	11	10	13	13	13	17	12	17	9	17	3	6	16	2	9	12	5	2	5	5	10	0	5	1	10	7	6	6	5.3028	4.0483	3.662	3.6082	4.2068	4.2068	5.0898	5.318	3.3425	4.3159	2.8561	4.6428	0.9016	1.4002	3.5353	0.8317	3.1411	3.8887
ENSG00000179344	HLA-DQB1	398	1580	1220	946	1860	1447	876	1272	1747	1952	826	1746	349	676	1882	433	229	1002	248	119	592	1014	554	245	294	108	207	918	88	227	117.251	639.633	406.153	341.332	601.902	468.244	342.976	397.912	486.619	495.572	262.125	476.846	104.886	157.759	415.837	180.068	79.9243	324.704
ENSG00000267795	SMIM22	13	18	1	3	22	7	1	1	0	1	91	4	12	3	1	3	4	3	2	2	5	5	7	2	8	11	5	7	3	3	3.8298	7.287	0.3329	1.0824	7.1193	2.2652	0.3915	0.3128	0	0.2539	28.8782	1.0924	3.6064	0.7001	0.221	1.2476	1.3961	0.9722
ENSG00000124140	SLC12A5	22	12	6	11	8	4	5	23	9	7	4	7	0	1	2	1	3	5	5	1	2	2	4	2	2	0	2	5	0	1	6.4812	4.858	1.9975	3.969	2.5888	1.2944	1.9576	7.195	2.5069	1.7772	1.2694	1.9118	0	0.2334	0.4419	0.4159	1.047	1.6203
ENSG00000147130	ZMYM3	33	15	30	20	25	25	10	85	16	20	13	30	37	21	414	18	19	16	22	12	22	16	27	17	14	19	31	44	25	36	9.7218	6.0725	9.9874	7.2163	8.0901	8.0899	3.9153	26.5901	4.4567	5.0776	4.1255	8.1932	11.1197	4.9008	91.4752	7.4855	6.6313	5.1849
ENSG00000134202	GSTM3	85	43	36	127	99	165	129	57	174	202	144	150	286	256	126	621	264	115	220	185	358	274	238	610	769	390	752	189	788	540	25.0411	17.4077	11.9848	45.8236	32.0367	53.3934	50.5067	17.831	48.4669	51.2836	45.6974	40.9661	85.9524	59.7431	27.8403	258.249	92.1398	37.2665
ENSG00000069431	ABCC9	17	10	5	15	12	29	5	7	17	7	10	7	20	4	14	26	27	18	12	20	42	16	18	35	17	20	36	18	21	68	5.0082	4.0483	1.6646	5.4122	3.8832	9.3843	1.9576	2.1898	4.7353	1.7772	3.1734	1.9118	6.0107	0.9335	3.0934	10.8124	9.4234	5.833
ONT.23599	ONT.23599	29	26	19	21	24	36	16	44	24	31	31	19	23	23	66	10	7	18	18	4	20	17	9	10	16	7	17	25	17	16	8.5434	10.5256	6.3253	7.5771	7.7665	11.6495	6.2644	13.7643	6.6851	7.8702	9.8376	5.189	6.9123	5.3675	14.583	4.1586	2.4431	5.833
ENSG00000153246	PLA2R1	14	27	21	73	31	95	66	8	34	2	10	7	137	8	6	115	142	154	114	127	161	149	109	86	98	79	111	50	106	83	4.1244	10.9304	6.9912	26.3395	10.0317	30.7417	25.8407	2.5026	9.4705	0.5078	3.1734	1.9118	41.173	1.867	1.3257	47.8239	49.5601	49.9046
ENSG00000123411	IKZF4	40	7	13	12	13	14	8	11	5	6	7	8	8	5	37	3	6	6	6	6	6	3	9	7	4	2	6	13	6	9	11.784	2.8338	4.3279	4.3298	4.2068	4.5303	3.1322	3.4411	1.3927	1.5233	2.2214	2.1849	2.4043	1.1669	8.1753	1.2476	2.0941	1.9443
ONT.14170	ONT.14170	0	0	0	2	3	9	5	3	4	2	1	1	14	4	2	10	0	7	3	6	9	4	14	14	3	10	12	7	8	14	0	0	0	0.7216	0.9708	2.9124	1.9576	0.9385	1.1142	0.5078	0.3173	0.2731	4.2075	0.9335	0.4419	4.1586	0	2.2684
ENSG00000169692	AGPAT2	44	24	69	19	64	40	58	31	15	16	11	12	12	28	49	8	8	7	6	9	10	16	7	5	5	8	17	17	9	9	12.9624	9.7159	22.9709	6.8555	20.7106	12.9439	22.7085	9.6975	4.1782	4.0621	3.4908	3.2773	3.6064	6.5344	10.8268	3.3269	2.7921	2.2684
ENSG00000168398	BDKRB2	12	3	2	12	14	11	6	7	6	3	18	3	10	6	4	35	20	9	18	16	9	8	3	10	10	28	67	6	17	13	3.5352	1.2145	0.6658	4.3298	4.5304	3.5596	2.3492	2.1898	1.6713	0.7616	5.7122	0.8193	3.0053	1.4002	0.8838	14.5551	6.9803	2.9165
ONT.602	ONT.602	9	1	2	8	11	11	6	14	4	1	6	0	14	0	6	6	20	27	11	22	18	13	17	12	6	16	11	4	4	9	2.6514	0.4048	0.6658	2.8865	3.5596	3.5596	2.3492	4.3795	1.1142	0.2539	1.9041	0	4.2075	0	1.3257	2.4952	6.9803	8.7495
ONT.8261	ONT.8261	10	7	11	16	9	25	9	4	8	3	6	6	19	1	3	13	28	45	26	23	27	20	15	9	5	17	29	18	26	17	2.946	2.8338	3.662	5.7731	2.9124	8.0899	3.5237	1.2513	2.2284	0.7616	1.9041	1.6386	5.7101	0.2334	0.6629	5.4062	9.7724	14.5825
ENSG00000163040	CCDC74A	17	25	15	1	20	21	8	18	8	9	8	10	1	1	7	2	0	2	0	1	6	3	3	0	1	2	3	6	1	3	5.0082	10.1208	4.9937	0.3608	6.4721	6.7955	3.1322	5.6308	2.2284	2.2849	2.5387	2.7311	0.3005	0.2334	1.5467	0.8317	0	0.6481
ENSG00000137077	CCL21	7	37	24	456	105	155	377	986	246	114	204	8	1890	5	2	889	1016	2062	986	664	2070	746	1375	889	3824	1419	2329	204	2352	676	2.0622	14.9787	7.9899	164.532	33.9784	50.1574	147.605	308.445	68.5222	28.9422	64.738	2.1849	568.007	1.1669	0.4419	369.7	354.599	668.204
ENSG00000115295	CLIP4	218	97	161	98	144	115	73	84	99	90	128	113	59	188	152	62	57	43	50	53	48	47	41	27	34	40	74	88	57	50	64.2229	39.2686	53.5989	35.3599	46.5989	37.2136	28.5813	26.2772	27.576	22.8491	40.6199	30.8611	17.7314	43.8738	33.5851	25.7833	19.8938	13.9344
ONT.6157	ONT.6157	3	2	1	12	1	3	1	1	5	1	5	4	7	3	3	18	15	10	7	9	12	4	8	12	2	9	5	5	5	6	0.8838	0.8097	0.3329	4.3298	0.3236	0.9708	0.3915	0.3128	1.3927	0.2539	1.5867	1.0924	2.1037	0.7001	0.6629	7.4855	5.2352	3.2406
ENSG00000171346	KRT15	31	14	48	7	25	18	11	15	14	24	14	25	0	31	35	0	0	0	0	0	0	0	0	0	0	1	0	5	0	0	9.1326	5.6676	15.9798	2.5257	8.0901	5.8247	4.3068	4.6924	3.8996	6.0931	4.4428	6.8277	0	7.2345	7.7334	0	0	0
ONT.11198	ONT.11198	26	3	17	18	27	29	6	33	9	69	15	25	5	24	63	4	5	5	10	5	3	1	7	4	1	5	12	25	4	41	7.6596	1.2145	5.6595	6.4947	8.7373	9.3843	2.3492	10.3232	2.5069	17.5177	4.7601	6.8277	1.5027	5.6009	13.9201	1.6634	1.7451	1.6203
ENSG00000178752	ERFE	22	3	5	3	16	27	5	3	1	2	12	1	3	13	30	5	4	4	1	1	3	4	0	0	0	1	4	24	1	5	6.4812	1.2145	1.6646	1.0824	5.1777	8.7371	1.9576	0.9385	0.2785	0.5078	3.8081	0.2731	0.9016	3.0338	6.6286	2.0793	1.3961	1.2962
ONT.20928	ONT.20928	16	3	6	20	8	32	16	3	13	1	7	5	56	5	0	82	54	52	26	18	78	44	31	66	38	53	55	13	60	8	4.7136	1.2145	1.9975	7.2163	2.5888	10.3551	6.2644	0.9385	3.6211	0.2539	2.2214	1.3655	16.8298	1.1669	0	34.1006	18.8468	16.8509
ENSG00000169021	UQCRFS1	177	152	202	44	285	149	185	196	34	44	36	45	40	57	72	62	47	26	41	30	39	142	26	17	40	35	89	48	52	134	52.1443	61.5343	67.2483	15.8759	92.227	48.2159	72.4321	61.3135	9.4705	11.1707	11.4244	12.2898	12.0213	13.3022	15.9087	25.7833	16.4037	8.4255
ONT.2848	ONT.2848	0	0	0	2	0	3	1	0	3	0	0	0	11	0	0	14	19	8	12	4	11	4	13	11	20	18	13	2	13	5	0	0	0	0.7216	0	0.9708	0.3915	0	0.8356	0	0	0	3.3059	0	0	5.822	6.6313	2.5924
ENSG00000104635	SLC39A14	74	64	83	164	89	84	123	51	38	19	45	51	184	49	61	257	372	141	273	172	275	181	174	44	39	156	277	78	181	48	21.8004	25.9092	27.6317	59.1738	28.8007	27.1821	48.1576	15.954	10.5847	4.8237	14.2804	13.9285	55.2981	11.4352	13.4782	106.876	129.833	45.6919
ENSG00000138759	FRAS1	14	4	8	9	16	20	6	7	15	6	9	5	16	24	31	31	25	39	16	30	11	15	46	33	23	15	29	13	43	28	4.1244	1.6193	2.6633	3.2473	5.1777	6.4719	2.3492	2.1898	4.1782	1.5233	2.8561	1.3655	4.8085	5.6009	6.8496	12.8917	8.7254	12.6382
ENSG00000139318	DUSP6	1474	1082	1225	531	944	540	498	958	423	517	771	1264	177	1287	842	135	120	128	123	129	79	210	235	63	48	88	126	537	198	55	434.241	438.027	407.817	191.593	305.481	174.742	194.98	299.685	117.825	131.256	244.672	345.208	53.1943	300.349	186.044	56.1412	41.8817	41.4792
ENSG00000110660	SLC35F2	23	5	40	10	27	26	14	51	23	34	35	20	4	40	72	4	6	13	4	8	10	6	11	9	5	9	5	16	14	7	6.7758	2.0242	13.3165	3.6082	8.7373	8.4135	5.4814	15.954	6.4065	8.6319	11.107	5.4621	1.2021	9.3349	15.9087	1.6634	2.0941	4.2127
ENSG00000062038	CDH3	169	78	69	92	53	40	33	55	51	81	72	112	2	47	124	3	1	5	6	0	1	4	6	8	0	1	4	88	2	2	49.7875	31.5768	22.9709	33.195	17.151	12.9439	12.9203	17.2053	14.2058	20.5642	22.8487	30.588	0.6011	10.9685	27.3984	1.2476	0.349	1.6203
ONT.10211	ONT.10211	2	1	5	6	13	9	6	9	17	9	2	22	26	9	4	14	14	19	12	24	31	23	28	30	19	20	106	6	16	21	0.5892	0.4048	1.6646	2.1649	4.2068	2.9124	2.3492	2.8154	4.7353	2.2849	0.6347	6.0084	7.8139	2.1003	0.8838	5.822	4.8862	6.1571
ENSG00000101489	CELF4	28	3	26	11	8	22	11	27	5	53	45	33	0	9	34	0	0	1	2	2	1	1	3	0	2	0	2	26	1	2	8.2488	1.2145	8.6557	3.969	2.5888	7.1191	4.3068	8.4463	1.3927	13.4556	14.2804	9.0125	0	2.1003	7.5125	0	0	0.3241
ENSG00000103152	MPG	132	170	192	61	153	117	119	196	41	32	35	106	32	90	102	50	53	16	27	48	66	89	50	9	9	9	40	31	19	23	38.8873	68.8212	63.9191	22.0098	49.5113	37.8608	46.5915	61.3135	11.4204	8.1241	11.107	28.9494	9.6171	21.0034	22.5374	20.793	18.4978	5.1849
ENSG00000115226	FNDC4	6	12	1	15	5	14	10	10	9	32	37	43	2	52	30	1	2	1	0	0	0	0	1	1	1	5	1	6	5	1	1.7676	4.858	0.3329	5.4122	1.618	4.5303	3.9153	3.1282	2.5069	8.1241	11.7417	11.7436	0.6011	12.1353	6.6286	0.4159	0.698	0.3241
ENSG00000166886	NAB2	64	28	37	28	40	38	18	68	27	35	37	39	10	32	197	8	4	5	6	2	9	7	4	5	3	8	9	57	5	14	18.8544	11.3353	12.3178	10.1028	12.9441	12.2967	7.0475	21.272	7.5207	8.8858	11.7417	10.6512	3.0053	7.4679	43.5281	3.3269	1.3961	1.6203
ENSG00000168394	TAP1	44	89	87	34	49	65	79	100	75	52	27	32	21	29	63	30	20	77	20	10	42	48	41	21	13	15	29	50	15	23	12.9624	36.0299	28.9634	12.2677	15.8566	21.0338	30.9305	31.2824	20.8909	13.2017	8.5683	8.7394	6.3112	6.7678	13.9201	12.4758	6.9803	24.9523
ONT.27507	ONT.27507	4	2	3	8	2	5	0	2	2	4	6	2	4	4	6	6	21	2	25	7	15	1	7	5	3	6	6	5	10	3	1.1784	0.8097	0.9987	2.8865	0.6472	1.618	0	0.6256	0.5571	1.0155	1.9041	0.5462	1.2021	0.9335	1.3257	2.4952	7.3293	0.6481
ENSG00000186352	ANKRD37	30	24	10	54	47	47	27	30	69	7	34	15	344	25	19	85	153	366	157	464	47	149	191	98	77	137	123	101	413	137	8.838	9.7159	3.3291	19.484	15.2094	15.209	10.5712	9.3847	19.2196	1.7772	10.7897	4.0966	103.383	5.8343	4.1981	35.3481	53.3992	118.605
ONT.19932	ONT.19932	13	1	9	13	6	18	5	1	12	15	10	16	14	12	12	22	52	15	21	13	39	23	33	14	16	35	22	9	30	7	3.8298	0.4048	2.9962	4.6906	1.9416	5.8247	1.9576	0.3128	3.3425	3.8082	3.1734	4.3697	4.2075	2.8005	2.6515	9.1489	18.1488	4.8608
ENSG00000115705	TPO	5	29	19	988	518	1114	435	108	335	14	208	26	4460	46	3	1491	3621	1170	3252	1959	2835	1761	2419	772	1320	2164	4243	1212	1055	176	1.473	11.7401	6.3253	356.486	167.626	360.486	170.313	33.785	93.3128	3.5543	66.0074	7.1008	1340.38	10.7351	0.6629	620.048	1263.78	379.146
ENSG00000156049	GNA14	3	2	1	10	10	12	9	4	5	1	2	2	18	10	4	42	25	13	31	27	35	18	29	16	16	26	51	6	46	20	0.8838	0.8097	0.3329	3.6082	3.236	3.8832	3.5237	1.2513	1.3927	0.2539	0.6347	0.5462	5.4096	2.3337	0.8838	17.4661	8.7254	4.2127
ENSG00000123243	ITIH5	77	34	40	40	21	39	18	35	43	6	12	23	63	13	19	42	120	94	86	87	66	57	67	81	45	56	132	45	77	124	22.6842	13.7642	13.3165	14.4326	6.7957	12.6203	7.0475	10.9488	11.9775	1.5233	3.8081	6.2815	18.9336	3.0338	4.1981	17.4661	41.8817	30.4613
ONT.26433	NONHSAG049924.3(-/NONCODE)	0	0	0	8	3	3	6	1	2	0	1	0	24	0	0	8	33	6	11	18	13	5	13	6	11	14	15	4	14	5	0	0	0	2.8865	0.9708	0.9708	2.3492	0.3128	0.5571	0	0.3173	0	7.2128	0	0	3.3269	11.5175	1.9443
ONT.8864	ENSG00000246223(LINC01550/Ensembl),NONHSAG015852.3(-/NONCODE),ENSG00000246223(LINC01550/Ensembl),NONHSAG015852.3(-/NONCODE)	6	2	0	6	7	17	8	11	4	3	8	7	23	2	1	14	23	16	21	9	25	30	31	20	18	15	22	6	17	4	1.7676	0.8097	0	2.1649	2.2652	5.5011	3.1322	3.4411	1.1142	0.7616	2.5387	1.9118	6.9123	0.4667	0.221	5.822	8.0273	5.1849
ENSG00000099992	TBC1D10A	40	21	38	17	17	16	38	39	10	17	11	18	25	22	25	14	15	10	9	8	14	17	18	2	10	7	21	19	13	8	11.784	8.5014	12.6507	6.1339	5.5013	5.1775	14.878	12.2001	2.7855	4.3159	3.4908	4.9159	7.5133	5.1342	5.5239	5.822	5.2352	3.2406
ENSG00000169908	TM4SF1	1444	686	2802	1460	1751	1211	894	552	1499	361	1622	981	422	4824	1196	426	427	316	355	344	448	328	341	572	877	486	975	1560	656	929	425.403	277.714	932.82	526.791	566.629	391.875	350.023	172.679	417.54	91.6503	514.731	267.918	126.825	1125.78	264.262	177.156	149.029	102.402
ENSG00000146376	ARHGAP18	444	338	469	315	382	328	214	246	297	421	422	403	179	371	466	134	265	188	233	150	172	157	157	149	174	174	209	269	216	143	130.803	136.833	156.136	113.657	123.617	106.14	83.7864	76.9547	82.728	106.883	133.919	110.062	53.7954	86.5808	102.965	55.7253	92.4889	60.9226
ENSG00000006016	CRLF1	43	19	11	0	2	17	2	34	24	2	2	44	9	29	11	1	0	1	3	0	0	2	1	3	2	4	13	23	2	9	12.6678	7.6918	3.662	0	0.6472	5.5011	0.7831	10.636	6.6851	0.5078	0.6347	12.0167	2.7048	6.7678	2.4305	0.4159	0	0.3241
ONT.25730	ENSG00000232956(SNHG15/Ensembl),ENSG00000232956(SNHG15/Ensembl),NONHSAG047507.3(-/NONCODE),NONHSAG047507.3(-/NONCODE),ENSG00000232956(SNHG15/Ensembl),NONHSAG047507.3(-/NONCODE),ENSG00000232956(SNHG15/Ensembl),NONHSAG047507.3(-/NONCODE)	63	52	19	58	31	36	49	46	45	51	43	42	118	14	27	114	90	104	61	73	83	71	91	106	149	122	125	105	108	101	18.5598	21.0512	6.3253	20.9273	10.0317	11.6495	19.1847	14.3899	12.5346	12.9478	13.6458	11.4705	35.4629	3.2672	5.9658	47.4081	31.4113	33.7018
ENSG00000160789	LMNA	276	120	173	114	195	244	92	408	158	122	158	103	114	90	312	55	76	63	63	74	88	95	89	62	51	54	165	162	104	148	81.3098	48.5797	57.5938	41.133	63.1027	78.9575	36.0203	127.632	44.0102	30.9732	50.1402	28.1301	34.2608	21.0034	68.9378	22.8723	26.5251	20.4155
ENSG00000110876	SELPLG	14	44	28	27	46	35	45	47	41	35	19	15	11	15	20	16	3	43	7	6	16	41	21	9	11	3	13	25	6	10	4.1244	17.8126	9.3215	9.742	14.8858	11.3259	17.6186	14.7027	11.4204	8.8858	6.0295	4.0966	3.3059	3.5006	4.4191	6.6538	1.047	13.9344
ENSG00000135469	COQ10A	10	12	6	10	20	4	15	8	6	26	8	17	25	17	15	22	13	17	15	10	35	12	16	30	39	24	31	8	30	228	2.946	4.858	1.9975	3.6082	6.4721	1.2944	5.8729	2.5026	1.6713	6.6009	2.5387	4.6428	7.5133	3.9673	3.3143	9.1489	4.5372	5.509
ENSG00000205364	MT1M	6	19	4	29	37	26	39	23	42	10	23	13	201	58	12	113	83	85	68	88	76	57	172	203	174	152	359	92	75	174	1.7676	7.6918	1.3316	10.4637	11.9733	8.4135	15.2695	7.195	11.6989	2.5388	7.2989	3.5504	60.4071	13.5355	2.6515	46.9922	28.9682	27.5448
ENSG00000126218	F10	1	3	2	9	4	13	9	2	1	3	3	4	30	2	1	25	12	6	7	7	17	15	9	18	35	9	28	13	10	22	0.2946	1.2145	0.6658	3.2473	1.2944	4.2068	3.5237	0.6256	0.2785	0.7616	0.952	1.0924	9.016	0.4667	0.221	10.3965	4.1882	1.9443
ENSG00000158869	FCER1G	275	523	443	251	511	358	366	469	755	857	360	396	108	314	438	214	143	339	231	62	207	235	142	347	294	114	222	268	118	141	81.0152	211.726	147.48	90.5647	165.361	115.847	143.298	146.714	210.302	217.574	114.244	108.151	32.4576	73.2786	96.7781	88.9941	49.9091	109.855
ENSG00000140092	FBLN5	16	54	11	81	41	61	58	39	56	27	28	15	113	12	19	159	127	118	128	70	101	69	101	236	247	123	182	81	172	142	4.7136	21.8609	3.662	29.2261	13.2677	19.7394	22.7085	12.2001	15.5986	6.8547	8.8856	4.0966	33.9602	2.8005	4.1981	66.1218	44.3248	38.2386
ENSG00000212907	MT-ND4L	31	18	55	48	134	117	21	99	147	310	118	214	60	261	547	22	54	57	36	64	42	30	43	75	56	69	68	59	36	188	9.1326	7.287	18.3102	17.3192	43.3628	37.8608	8.222	30.9696	40.9462	78.7025	37.4465	58.445	18.032	60.9099	120.862	9.1489	18.8468	18.4712
ENSG00000170779	CDCA4	20	19	24	14	14	19	18	26	12	12	10	11	9	14	25	8	4	10	11	8	13	11	13	3	5	8	6	10	9	4	5.892	7.6918	7.9899	5.0514	4.5304	6.1483	7.0475	8.1334	3.3425	3.0465	3.1734	3.0042	2.7048	3.2672	5.5239	3.3269	1.3961	3.2406
ENSG00000182154	MRPL41	200	122	231	103	187	182	180	258	7	13	5	105	31	71	34	91	57	13	23	45	69	151	39	3	5	10	43	28	10	38	58.9201	49.3894	76.9027	37.164	60.5138	58.8945	70.4745	80.7086	1.9498	3.3004	1.5867	28.6763	9.3165	16.5694	7.5125	37.8433	19.8938	4.2127
ENSG00000172315	TP53RK	64	54	42	21	58	50	38	48	13	8	9	8	8	9	21	25	7	7	3	6	11	37	9	7	2	6	6	17	20	7	18.8544	21.8609	13.9823	7.5771	18.769	16.1798	14.878	15.0156	3.6211	2.031	2.8561	2.1849	2.4043	2.1003	4.64	10.3965	2.4431	2.2684
ENSG00000197766	CFD	42	30	30	49	86	132	40	38	22	12	13	27	120	27	11	55	81	25	92	41	112	103	99	68	68	82	233	26	86	327	12.3732	12.1449	9.9874	17.68	27.8299	42.7147	15.661	11.8873	6.128	3.0465	4.1255	7.3739	36.064	6.301	2.4305	22.8723	28.2702	8.1014
ENSG00000091039	OSBPL8	53	88	64	37	87	90	53	95	30	28	22	25	33	30	54	24	15	34	28	21	30	59	22	15	15	17	44	27	22	46	15.6138	35.6251	21.3064	13.3502	28.1535	29.1237	20.7508	29.7183	8.3564	7.1086	6.9816	6.8277	9.9176	7.0011	11.9316	9.9807	5.2352	11.0179
ENSG00000153234	NR4A2	14	1	7	9	13	9	12	4	12	4	13	5	25	2	10	42	13	34	12	40	2	24	6	10	4	20	82	13	6	25	4.1244	0.4048	2.3304	3.2473	4.2068	2.9124	4.6983	1.2513	3.3425	1.0155	4.1255	1.3655	7.5133	0.4667	2.2095	17.4661	4.5372	11.0179
ENSG00000169083	AR	4	9	3	10	8	36	2	8	6	6	5	3	10	1	7	29	17	28	22	8	32	24	56	29	13	26	28	7	14	30	1.1784	3.6435	0.9987	3.6082	2.5888	11.6495	0.7831	2.5026	1.6713	1.5233	1.5867	0.8193	3.0053	0.2334	1.5467	12.06	5.9332	9.0736
ONT.27726	ONT.27726	1	2	0	4	1	5	1	3	0	1	0	2	10	2	1	5	10	9	6	9	9	4	10	6	14	4	18	3	7	3	0.2946	0.8097	0	1.4433	0.3236	1.618	0.3915	0.9385	0	0.2539	0	0.5462	3.0053	0.4667	0.221	2.0793	3.4901	2.9165
ONT.27424	ONT.27424	6	2	3	47	12	9	0	6	9	5	19	4	15	1	3	13	128	28	121	80	49	28	29	17	10	54	30	2	125	37	1.7676	0.8097	0.9987	16.9583	3.8832	2.9124	0	1.8769	2.5069	1.2694	6.0295	1.0924	4.508	0.2334	0.6629	5.4062	44.6739	9.0736
ENSG00000165061	ZMAT4	0	3	0	34	6	13	7	1	9	3	2	0	38	0	0	59	67	4	68	33	35	33	44	38	59	35	62	18	41	28	0	1.2145	0	12.2677	1.9416	4.2068	2.7407	0.3128	2.5069	0.7616	0.6347	0	11.4203	0	0	24.5358	23.384	1.2962
ENSG00000105717	PBX4	2	0	0	2	2	3	0	3	0	0	3	0	16	1	0	4	8	5	9	7	5	3	8	7	6	9	11	6	3	7	0.5892	0	0	0.7216	0.6472	0.9708	0	0.9385	0	0	0.952	0	4.8085	0.2334	0	1.6634	2.7921	1.6203
ENSG00000141682	PMAIP1	21	64	89	33	62	77	51	74	88	77	48	39	8	231	38	3	5	57	6	25	10	36	27	10	10	6	6	32	6	6	6.1866	25.9092	29.6292	11.9069	20.0634	24.9169	19.9678	23.149	24.512	19.5487	15.2325	10.6512	2.4043	53.9088	8.3963	1.2476	1.7451	18.4712
ONT.11143	ONT.11143	2	0	1	8	3	5	2	5	4	4	4	6	8	4	2	4	14	9	15	10	14	7	11	12	10	15	8	5	6	3	0.5892	0	0.3329	2.8865	0.9708	1.618	0.7831	1.5641	1.1142	1.0155	1.2694	1.6386	2.4043	0.9335	0.4419	1.6634	4.8862	2.9165
ENSG00000165644	COMTD1	13	15	17	3	25	23	12	19	2	3	3	4	3	8	4	5	1	0	3	7	6	11	8	1	1	3	7	3	6	8	3.8298	6.0725	5.6595	1.0824	8.0901	7.4427	4.6983	5.9437	0.5571	0.7616	0.952	1.0924	0.9016	1.867	0.8838	2.0793	0.349	0
ENSG00000184292	TACSTD2	440	80	129	65	133	147	44	309	48	395	221	277	3	104	526	1	1	6	2	2	1	3	3	6	3	2	6	334	4	2	129.624	32.3865	42.9457	23.453	43.0392	47.5687	17.2271	96.6627	13.3702	100.282	70.1329	75.6508	0.9016	24.2706	116.222	0.4159	0.349	1.9443
ENSG00000175315	CST6	2263	350	316	219	264	1248	211	394	46	80	71	434	44	152	317	67	18	7	11	23	27	24	33	5	0	16	50	120	3	6	666.681	141.691	105.2	79.0186	85.4313	403.848	82.6118	123.253	12.8131	20.3103	22.5314	118.529	13.2235	35.4725	70.0426	27.8626	6.2823	2.2684
ENSG00000112232	KHDRBS2	4	3	3	45	21	18	16	0	6	3	5	6	67	3	3	44	123	31	87	81	80	39	37	11	20	32	42	21	23	13	1.1784	1.2145	0.9987	16.2367	6.7957	5.8247	6.2644	0	1.6713	0.7616	1.5867	1.6386	20.1357	0.7001	0.6629	18.2979	42.9288	10.0457
ENSG00000187840	EIF4EBP1	24	49	46	44	41	41	51	60	23	56	52	62	45	212	62	25	27	39	33	13	34	27	29	10	16	27	50	45	42	51	7.0704	19.8367	15.314	15.8759	13.2677	13.2675	19.9678	18.7694	6.4065	14.2172	16.5018	16.9327	13.524	49.4747	13.6992	10.3965	9.4234	12.6382
ENSG00000152556	PFKM	110	49	78	89	70	61	54	50	73	91	70	75	103	84	87	110	107	71	98	79	97	69	103	116	117	107	134	118	164	1127	32.4061	19.8367	25.9672	32.1126	22.6522	19.7394	21.1424	15.6412	20.3338	23.103	22.214	20.4831	30.9549	19.6032	19.2231	45.7446	37.3446	23.008
ENSG00000143324	XPR1	130	133	89	104	62	105	41	76	82	46	46	57	27	71	92	21	36	33	37	27	36	25	25	24	18	25	48	94	38	32	38.2981	53.8425	29.6292	37.5248	20.0634	33.9776	16.0525	23.7746	22.8407	11.6784	14.5978	15.5671	8.1144	16.5694	20.3278	8.7331	12.5645	10.6939
ENSG00000197070	ARRDC1	26	19	34	13	22	6	26	55	38	40	21	26	20	47	58	16	16	10	15	7	6	9	23	15	13	15	19	32	13	15	7.6596	7.6918	11.319	4.6906	7.1193	1.9416	10.1797	17.2053	10.5847	10.1552	6.6642	7.1008	6.0107	10.9685	12.8154	6.6538	5.5842	3.2406
ENSG00000155657	TTN	4	15	8	22	293	42	17	20	13	3	4	2	24	3	1	21	18	97	15	19	52	52	25	31	17	10	19	9	17	8404	1.1784	6.0725	2.6633	7.9379	94.8158	13.591	6.6559	6.2565	3.6211	0.7616	1.2694	0.5462	7.2128	0.7001	0.221	8.7331	6.2823	31.4334
ENSG00000151849	CENPJ	39	34	45	93	66	63	68	33	57	40	31	25	243	55	31	78	161	162	157	135	130	107	118	83	124	165	175	92	95	118	11.4894	13.7642	14.981	33.5559	21.3578	20.3866	26.6237	10.3232	15.8771	10.1552	9.8376	6.8277	73.0295	12.8354	6.8496	32.4371	56.1913	52.4971
ENSG00000183888	SRARP	1	1	0	1	2	3	5	0	4	0	1	0	17	0	0	26	5	2	11	14	9	9	2	12	19	12	11	3	16	4	0.2946	0.4048	0	0.3608	0.6472	0.9708	1.9576	0	1.1142	0	0.3173	0	5.1091	0	0	10.8124	1.7451	0.6481
ENSG00000125144	MT1G	5	11	36	369	764	386	239	83	584	80	313	38	2328	515	17	1654	2009	1606	1617	4139	1462	1013	3059	3371	6424	3729	4616	1037	1372	1712	1.473	4.4531	11.9848	133.141	247.233	124.908	93.5745	25.9644	162.671	20.3103	99.3284	10.3781	699.641	120.186	3.7562	687.833	701.17	520.434
ONT.4210	ONT.4210	63	22	57	10	7	14	9	7	27	9	28	27	13	11	57	17	15	6	13	3	4	11	2	9	1	7	8	16	7	5	18.5598	8.9063	18.976	3.6082	2.2652	4.5303	3.5237	2.1898	7.5207	2.2849	8.8856	7.3739	3.9069	2.5671	12.5944	7.0696	5.2352	1.9443
ENSG00000145362	ANK2	3	7	2	35	27	55	23	13	32	13	8	1	66	1	2	120	88	92	84	93	110	81	123	156	57	47	125	29	53	133	0.8838	2.8338	0.6658	12.6285	8.7373	17.7978	9.0051	4.0667	8.9135	3.3004	2.5387	0.2731	19.8352	0.2334	0.4419	49.9033	30.7133	29.8132
ONT.9646	ONT.9646	3	2	2	5	0	4	0	0	1	1	3	1	4	0	3	11	10	0	5	5	10	4	4	3	3	6	7	5	9	13	0.8838	0.8097	0.6658	1.8041	0	1.2944	0	0	0.2785	0.2539	0.952	0.2731	1.2021	0	0.6629	4.5745	3.4901	0
ONT.25358	ONT.25358	22	17	23	59	38	29	26	9	19	3	8	5	31	1	2	32	106	69	100	57	99	48	28	30	44	40	12	4	15	19	6.4812	6.8821	7.657	21.2881	12.2969	9.3843	10.1797	2.8154	5.2924	0.7616	2.5387	1.3655	9.3165	0.2334	0.4419	13.3075	36.9955	22.3599
ENSG00000163814	CDCP1	115	57	81	60	80	77	48	84	47	42	44	60	31	60	130	40	38	25	26	18	37	37	38	18	14	21	35	46	28	15	33.8791	23.0754	26.9659	21.6489	25.8883	24.9169	18.7932	26.2772	13.0916	10.6629	13.9631	16.3864	9.3165	14.0023	28.7241	16.6344	13.2626	8.1014
ENSG00000156103	MMP16	11	23	28	4	5	32	11	13	27	5	8	8	3	23	15	5	0	0	2	1	1	0	2	2	0	0	2	5	4	3	3.2406	9.3111	9.3215	1.4433	1.618	10.3551	4.3068	4.0667	7.5207	1.2694	2.5387	2.1849	0.9016	5.3675	3.3143	2.0793	0	0
ENSG00000162817	C1orf115	71	3	13	16	17	24	9	24	13	44	23	53	14	23	161	8	16	17	11	10	15	4	14	17	7	16	27	35	16	16	20.9166	1.2145	4.3279	5.7731	5.5013	7.7663	3.5237	7.5078	3.6211	11.1707	7.2989	14.4747	4.2075	5.3675	35.5737	3.3269	5.5842	5.509
ENSG00000188536	HBA2	241	84	102	2314	196	2400	819	51	744	90	609	208	6758	241	116	4920	6058	1464	7988	1888	17773	6718	1443	1671	7851	3609	8592	1065	4268	1481	70.9987	34.0058	33.957	834.928	63.4263	776.631	320.659	15.954	207.238	22.8491	193.262	56.8064	2031	56.2425	25.6307	2046.03	2114.33	474.418
ONT.5380	ONT.5380	5	9	5	10	18	13	9	9	9	3	4	7	151	9	12	34	51	65	47	63	16	26	72	18	58	87	59	29	38	63	1.473	3.6435	1.6646	3.6082	5.8249	4.2068	3.5237	2.8154	2.5069	0.7616	1.2694	1.9118	45.3805	2.1003	2.6515	14.1393	17.7997	21.0636
ONT.28436	ONT.28436	67	47	37	32	28	42	46	37	36	24	45	35	11	5	35	8	17	29	26	5	15	25	12	19	17	9	13	11	12	12	19.7382	19.027	12.3178	11.5461	9.0609	13.591	18.0102	11.5745	10.0276	6.0931	14.2804	9.5588	3.3059	1.1669	7.7334	3.3269	5.9332	9.3976
ENSG00000164442	CITED2	8	1	3	21	14	22	7	16	23	7	11	6	37	3	16	11	96	29	63	33	40	13	39	28	15	41	31	31	46	50	2.3568	0.4048	0.9987	7.5771	4.5304	7.1191	2.7407	5.0052	6.4065	1.7772	3.4908	1.6386	11.1197	0.7001	3.5353	4.5745	33.5054	9.3976
ONT.12763	ENSG00000266441(AP005205.2/Ensembl),NONHSAG023283.3(-/NONCODE)	2	1	1	4	0	7	5	2	5	2	3	4	6	6	1	6	14	3	11	2	15	6	9	4	2	10	20	2	4	11	0.5892	0.4048	0.3329	1.4433	0	2.2652	1.9576	0.6256	1.3927	0.5078	0.952	1.0924	1.8032	1.4002	0.221	2.4952	4.8862	0.9722
ONT.8592	ONT.8592	17	4	14	15	16	36	21	11	6	20	15	9	1	11	28	2	2	6	4	8	4	6	1	3	2	2	0	5	1	4	5.0082	1.6193	4.6608	5.4122	5.1777	11.6495	8.222	3.4411	1.6713	5.0776	4.7601	2.458	0.3005	2.5671	6.1867	0.8317	0.698	1.9443
ENSG00000104774	MAN2B1	42	49	49	30	34	33	59	52	32	14	9	16	18	35	37	19	18	12	10	15	21	25	31	25	5	5	17	23	25	15	12.3732	19.8367	16.3127	10.8245	11.0025	10.6787	23.1	16.2669	8.9135	3.5543	2.8561	4.3697	5.4096	8.168	8.1753	7.9013	6.2823	3.8887
ENSG00000130313	PGLS	70	62	77	22	94	78	44	104	15	10	10	13	7	11	26	30	16	11	10	11	13	55	12	7	1	5	27	15	13	15	20.622	25.0995	25.6342	7.9379	30.4187	25.2405	17.2271	32.5337	4.1782	2.5388	3.1734	3.5504	2.1037	2.5671	5.7448	12.4758	5.5842	3.5646
ENSG00000010932	FMO1	0	2	3	13	2	6	20	3	7	9	2	2	9	1	0	14	23	20	17	17	20	13	9	24	22	20	25	20	31	15	0	0.8097	0.9987	4.6906	0.6472	1.9416	7.8305	0.9385	1.9498	2.2849	0.6347	0.5462	2.7048	0.2334	0	5.822	8.0273	6.4811
ENSG00000115474	KCNJ13	5	0	0	13	7	16	11	2	9	8	6	15	16	0	3	35	41	15	37	18	23	25	40	32	76	32	52	10	59	11	1.473	0	0	4.6906	2.2652	5.1775	4.3068	0.6256	2.5069	2.031	1.9041	4.0966	4.8085	0	0.6629	14.5551	14.3096	4.8608
ONT.7702	ONT.7702	4	0	0	5	2	7	2	0	3	0	0	1	7	3	1	5	16	9	6	6	7	1	6	5	7	8	21	8	11	4	1.1784	0	0	1.8041	0.6472	2.2652	0.7831	0	0.8356	0	0	0.2731	2.1037	0.7001	0.221	2.0793	5.5842	2.9165
ONT.26803	ONT.26803	1	0	1	8	5	11	0	4	0	2	4	3	13	1	2	11	32	12	36	12	22	10	9	4	6	32	39	3	10	9	0.2946	0	0.3329	2.8865	1.618	3.5596	0	1.2513	0	0.5078	1.2694	0.8193	3.9069	0.2334	0.4419	4.5745	11.1685	3.8887
ENSG00000172159	FRMD3	702	151	400	207	257	262	239	250	102	119	241	363	68	257	383	117	58	50	40	52	49	45	110	44	42	54	90	320	44	224	206.81	61.1294	133.165	74.6889	83.1661	84.7823	93.5745	78.206	28.4116	30.2116	76.4797	99.138	20.4362	59.9765	84.6256	48.6557	20.2428	16.2028
ENSG00000013364	MVP	204	78	166	36	148	57	58	220	41	53	30	44	16	35	71	25	21	21	12	13	20	25	18	7	6	3	21	24	7	30	60.0985	31.5768	55.2634	12.9894	47.8933	18.445	22.7085	68.8213	11.4204	13.4556	9.5203	12.0167	4.8085	8.168	15.6878	10.3965	7.3293	6.8052
ENSG00000054690	PLEKHH1	18	3	13	22	31	22	8	17	19	12	15	29	32	9	31	56	42	36	37	48	52	27	61	47	46	58	78	26	54	48	5.3028	1.2145	4.3279	7.9379	10.0317	7.1191	3.1322	5.318	5.2924	3.0465	4.7601	7.9201	9.6171	2.1003	6.8496	23.2882	14.6586	11.666
ONT.26020	ONT.26020	11	6	3	15	8	7	6	5	10	5	10	0	12	1	4	19	41	7	18	13	27	11	11	11	11	23	17	7	7	5	3.2406	2.429	0.9987	5.4122	2.5888	2.2652	2.3492	1.5641	2.7855	1.2694	3.1734	0	3.6064	0.2334	0.8838	7.9013	14.3096	2.2684
ONT.25058	ONT.25058	13	5	21	4	13	10	2	22	15	49	13	25	1	34	47	4	0	1	0	0	0	1	2	4	3	1	3	1	2	2	3.8298	2.0242	6.9912	1.4433	4.2068	3.236	0.7831	6.8821	4.1782	12.4401	4.1255	6.8277	0.3005	7.9346	10.3849	1.6634	0	0.3241
ONT.23052	ONT.23052	13	4	13	10	5	8	3	3	4	8	9	8	8	11	17	5	9	6	7	3	4	6	3	5	1	2	3	3	2	3	3.8298	1.6193	4.3279	3.6082	1.618	2.5888	1.1746	0.9385	1.1142	2.031	2.8561	2.1849	2.4043	2.5671	3.7562	2.0793	3.1411	1.9443
ENSG00000159840	ZYX	75	45	29	33	29	69	14	71	34	47	46	41	18	35	118	19	15	19	23	13	18	18	30	16	15	25	37	37	20	38	22.095	18.2174	9.6545	11.9069	9.3845	22.3282	5.4814	22.2105	9.4705	11.9323	14.5978	11.1974	5.4096	8.168	26.0726	7.9013	5.2352	6.1571
ONT.22548	ENSG00000249295(AC145146.1/Ensembl),NONHSAG040618.2(-/NONCODE)	1	1	0	1	3	5	2	1	4	0	3	1	3	12	3	7	5	4	6	2	9	5	9	5	5	7	7	1	7	10	0.2946	0.4048	0	0.3608	0.9708	1.618	0.7831	0.3128	1.1142	0	0.952	0.2731	0.9016	2.8005	0.6629	2.911	1.7451	1.2962
ENSG00000174640	SLCO2A1	27	13	8	26	10	52	20	31	29	14	44	16	49	13	27	70	68	36	55	38	58	35	57	46	42	72	100	35	82	75	7.9542	5.2628	2.6633	9.3812	3.236	16.827	7.8305	9.6975	8.0778	3.5543	13.9631	4.3697	14.7261	3.0338	5.9658	29.1102	23.733	11.666
ENSG00000131730	CKMT2	13	1	14	19	20	15	5	9	6	2	11	15	16	10	7	3	56	11	59	19	19	11	16	4	6	11	25	8	13	1111	3.8298	0.4048	4.6608	6.8555	6.4721	4.8539	1.9576	2.8154	1.6713	0.5078	3.4908	4.0966	4.8085	2.3337	1.5467	1.2476	19.5448	3.5646
ONT.2241	ONT.2241	1	8	1	6	2	9	2	11	2	7	7	3	2	1	2	7	8	3	5	3	4	6	6	17	13	5	12	13	9	61	0.2946	3.2386	0.3329	2.1649	0.6472	2.9124	0.7831	3.4411	0.5571	1.7772	2.2214	0.8193	0.6011	0.2334	0.4419	2.911	2.7921	0.9722
ENSG00000117318	ID3	774	631	881	1289	1215	974	1245	812	951	574	1031	369	2235	2744	668	3318	3017	3306	2534	1935	1542	1711	1426	1345	2126	3451	4448	1208	3035	1348	228.021	255.448	293.296	465.091	393.178	315.183	487.449	254.013	264.897	145.727	327.181	100.777	671.691	640.371	147.598	1379.82	1052.98	1071.33
ENSG00000041982	TNC	54	112	139	96	197	50	72	111	64	154	98	39	10	24	75	12	8	84	17	11	18	53	28	12	9	5	29	55	5	20	15.9084	45.341	46.2748	34.6383	63.7499	16.1798	28.1898	34.7235	17.8269	39.0974	31.0996	10.6512	3.0053	5.6009	16.5716	4.9903	2.7921	27.2207
ENSG00000121769	FABP3	21	50	24	21	103	22	19	25	39	61	36	41	8	17	63	6	14	3	17	4	9	10	5	3	14	1	25	19	12	3146	6.1866	20.2415	7.9899	7.5771	33.3311	7.1191	7.439	7.8206	10.8633	15.4866	11.4244	11.1974	2.4043	3.9673	13.9201	2.4952	4.8862	0.9722
ONT.5458	ONT.5458	18	3	25	10	5	27	1	15	11	1	10	4	5	11	14	8	6	8	12	5	5	8	4	1	1	4	5	3	3	2	5.3028	1.2145	8.3228	3.6082	1.618	8.7371	0.3915	4.6924	3.064	0.2539	3.1734	1.0924	1.5027	2.5671	3.0934	3.3269	2.0941	2.5924
ONT.25888	ONT.25888	0	0	0	5	2	2	2	0	1	0	0	0	7	0	0	6	11	5	7	15	7	2	15	9	10	8	6	0	5	5	0	0	0	1.8041	0.6472	0.6472	0.7831	0	0.2785	0	0	0	2.1037	0	0	2.4952	3.8392	1.6203
ENSG00000064309	CDON	1	1	0	7	1	3	1	2	5	0	1	0	7	2	1	6	5	5	4	3	6	7	1	9	4	10	9	1	10	7	0.2946	0.4048	0	2.5257	0.3236	0.9708	0.3915	0.6256	1.3927	0	0.3173	0	2.1037	0.4667	0.221	2.4952	1.7451	1.6203
ENSG00000157404	KIT	56	15	11	91	57	42	79	5	45	7	33	26	95	18	7	333	262	209	280	197	202	149	258	227	254	178	279	34	310	85	16.4976	6.0725	3.662	32.8342	18.4454	13.591	30.9305	1.5641	12.5346	1.7772	10.4723	7.1008	28.5506	4.2007	1.5467	138.482	91.4418	67.7277
ENSG00000141873	SLC39A3	24	20	25	8	21	21	19	43	0	1	3	4	3	4	5	9	3	4	1	8	5	19	10	1	1	5	3	2	1	2	7.0704	8.0966	8.3228	2.8865	6.7957	6.7955	7.439	13.4514	0	0.2539	0.952	1.0924	0.9016	0.9335	1.1048	3.7427	1.047	1.2962
ENSG00000203722	RAET1G	16	43	20	10	6	2	6	14	38	16	10	36	7	12	3	0	2	1	5	1	1	2	3	7	7	2	10	11	8	4	4.7136	17.4077	6.6582	3.6082	1.9416	0.6472	2.3492	4.3795	10.5847	4.0621	3.1734	9.8319	2.1037	2.8005	0.6629	0	0.698	0.3241
ONT.1370	ONT.1370	3	2	4	12	1	7	5	4	2	2	2	1	9	3	3	8	21	10	26	16	8	10	10	6	5	9	9	6	16	4	0.8838	0.8097	1.3316	4.3298	0.3236	2.2652	1.9576	1.2513	0.5571	0.5078	0.6347	0.2731	2.7048	0.7001	0.6629	3.3269	7.3293	3.2406
ONT.24659	ONT.24659	2	0	1	12	4	8	0	4	4	0	2	0	9	0	0	8	13	10	18	22	15	4	15	3	2	7	4	1	1	4	0.5892	0	0.3329	4.3298	1.2944	2.5888	0	1.2513	1.1142	0	0.6347	0	2.7048	0	0	3.3269	4.5372	3.2406
ENSG00000158714	SLAMF8	24	133	55	26	41	31	65	46	54	48	26	24	15	15	26	11	13	59	25	0	12	26	15	12	16	2	9	26	9	6	7.0704	53.8425	18.3102	9.3812	13.2677	10.0315	25.4491	14.3899	15.0415	12.1862	8.2509	6.5546	4.508	3.5006	5.7448	4.5745	4.5372	19.1193
ENSG00000112214	FHL5	6	0	1	2	1	1	0	2	0	7	3	1	6	6	3	3	5	1	2	0	3	2	6	4	7	5	22	26	16	5	1.7676	0	0.3329	0.7216	0.3236	0.3236	0	0.6256	0	1.7772	0.952	0.2731	1.8032	1.4002	0.6629	1.2476	1.7451	0.3241
ENSG00000150337	FCGR1A	46	48	45	19	41	30	33	50	45	65	38	34	7	13	23	37	8	12	13	2	17	13	11	15	10	9	8	32	9	6	13.5516	19.4319	14.981	6.8555	13.2677	9.7079	12.9203	15.6412	12.5346	16.5021	12.059	9.2857	2.1037	3.0338	5.082	15.3868	2.7921	3.8887
ENSG00000171033	PKIA	30	8	1	15	14	30	12	18	10	3	22	13	30	8	11	8	24	22	20	17	33	14	22	14	18	34	36	17	47	347	8.838	3.2386	0.3329	5.4122	4.5304	9.7079	4.6983	5.6308	2.7855	0.7616	6.9816	3.5504	9.016	1.867	2.4305	3.3269	8.3763	7.1292
ENSG00000163659	TIPARP	197	97	75	63	64	88	75	141	32	66	102	188	34	80	162	21	30	41	29	32	20	29	40	6	8	11	54	64	47	14	58.0363	39.2686	24.9684	22.7314	20.7106	28.4765	29.3644	44.1082	8.9135	16.756	32.369	51.3442	10.2181	18.6697	35.7947	8.7331	10.4704	13.2863
ENSG00000153714	LURAP1L	12	25	50	34	37	27	21	25	42	20	60	43	12	204	55	8	8	10	5	5	12	10	15	7	9	9	13	20	6	7	3.5352	10.1208	16.6456	12.2677	11.9733	8.7371	8.222	7.8206	11.6989	5.0776	19.0406	11.7436	3.6064	47.6078	12.1525	3.3269	2.7921	3.2406
ONT.15118	ONT.15118	1	0	1	12	7	19	11	2	8	0	1	0	28	0	0	10	60	15	46	39	64	34	24	15	21	28	18	6	3	5	0.2946	0	0.3329	4.3298	2.2652	6.1483	4.3068	0.6256	2.2284	0	0.3173	0	8.4149	0	0	4.1586	20.9409	4.8608
ONT.3790	ONT.3790	5	2	0	9	3	6	4	3	1	0	1	0	5	1	0	9	26	11	16	15	16	10	12	6	0	3	3	0	4	1	1.473	0.8097	0	3.2473	0.9708	1.9416	1.5661	0.9385	0.2785	0	0.3173	0	1.5027	0.2334	0	3.7427	9.0744	3.5646
ENSG00000161958	FGF11	10	3	2	4	3	7	4	8	3	2	1	2	13	0	6	12	30	15	26	10	21	14	8	6	10	5	15	3	7	10	2.946	1.2145	0.6658	1.4433	0.9708	2.2652	1.5661	2.5026	0.8356	0.5078	0.3173	0.5462	3.9069	0	1.3257	4.9903	10.4704	4.8608
ENSG00000172264	MACROD2	41	11	41	78	25	41	20	21	11	13	12	40	22	125	30	13	20	15	12	19	20	16	22	8	5	5	10	18	13	11	12.0786	4.4531	13.6494	28.1436	8.0901	13.2675	7.8305	6.5693	3.064	3.3004	3.8081	10.9243	6.6117	29.1714	6.6286	5.4062	6.9803	4.8608
ENSG00000145703	IQGAP2	11	25	27	115	30	87	32	31	38	17	22	12	120	27	20	139	252	160	228	108	137	117	136	86	60	81	130	67	67	110	3.2406	10.1208	8.9886	41.4938	9.7081	28.1529	12.5288	9.6975	10.5847	4.3159	6.9816	3.2773	36.064	6.301	4.4191	57.8046	87.9517	51.849
ENSG00000197956	S100A6	30660	15440	56079	33512	40939	50615	7688	40968	44223	46433	29669	38617	10001	40899	69950	7526	10953	11838	8711	8755	10133	6436	10209	12445	9789	9104	16316	24275	8001	15280	9032.45	6250.59	18669.4	12091.7	13248	16378.8	3010.04	12815.8	12318.1	11788.4	9415.26	10546.6	3005.63	9544.66	15455.8	3129.77	3822.76	3836.18
ONT.25128	ONT.25128	0	3	0	31	13	7	17	0	11	0	3	0	26	0	0	30	87	41	70	114	114	49	40	41	38	14	12	3	18	14	0	1.2145	0	11.1853	4.2068	2.2652	6.6559	0	3.064	0	0.952	0	7.8139	0	0	12.4758	30.3643	13.2863
ONT.25324	ONT.25324	13	1	14	17	18	20	2	10	15	10	20	13	7	8	20	2	1	0	1	1	2	2	8	2	2	3	5	7	1	3	3.8298	0.4048	4.6608	6.1339	5.8249	6.4719	0.7831	3.1282	4.1782	2.5388	6.3469	3.5504	2.1037	1.867	4.4191	0.8317	0.349	0
ENSG00000080493	SLC4A4	0	1	1	36	26	29	4	5	6	2	7	1	59	3	2	24	76	32	62	66	41	29	49	25	17	36	66	19	83	48	0	0.4048	0.3329	12.9894	8.4137	9.3843	1.5661	1.5641	1.6713	0.5078	2.2214	0.2731	17.7314	0.7001	0.4419	9.9807	26.5251	10.3698
ONT.16755	ONT.16755	3	0	0	17	7	13	0	0	6	2	4	1	21	3	1	13	32	7	15	11	9	3	12	8	13	15	15	9	8	15	0.8838	0	0	6.1339	2.2652	4.2068	0	0	1.6713	0.5078	1.2694	0.2731	6.3112	0.7001	0.221	5.4062	11.1685	2.2684
ONT.15486	NONHSAG030680.3(-/NONCODE),NONHSAG030680.3(-/NONCODE),NONHSAG030680.3(-/NONCODE)	9	13	1	63	35	43	48	16	97	2	24	11	177	9	12	219	149	61	148	108	139	91	177	245	182	243	159	78	233	159	2.6514	5.2628	0.3329	22.7314	11.3261	13.9146	18.7932	5.0052	27.0189	0.5078	7.6162	3.0042	53.1943	2.1003	2.6515	91.0734	52.0032	19.7674
ONT.1987	ONT.1987	1	0	5	3	1	1	3	0	2	3	3	0	2	0	1	6	3	4	2	13	3	4	8	7	4	9	12	5	6	3	0.2946	0	1.6646	1.0824	0.3236	0.3236	1.1746	0	0.5571	0.7616	0.952	0	0.6011	0	0.221	2.4952	1.047	1.2962
ONT.28017	ENSG00000233901(LINC01503/Ensembl),NONHSAG053577.3(-/NONCODE)	19	6	2	5	9	3	6	10	12	23	1	9	0	3	3	3	3	2	1	2	2	3	4	3	0	3	1	5	3	3	5.5974	2.429	0.6658	1.8041	2.9124	0.9708	2.3492	3.1282	3.3425	5.8392	0.3173	2.458	0	0.7001	0.6629	1.2476	1.047	0.6481
ENSG00000076864	RAP1GAP	25	13	23	37	28	30	32	20	6	7	20	17	65	30	25	53	110	59	80	49	66	45	68	29	45	42	111	25	103	39	7.365	5.2628	7.657	13.3502	9.0609	9.7079	12.5288	6.2565	1.6713	1.7772	6.3469	4.6428	19.5346	7.0011	5.5239	22.0406	38.3916	19.1193
ENSG00000128918	ALDH1A2	3	1	0	3	3	5	7	5	2	3	2	2	4	0	1	3	3	5	0	2	9	10	4	11	22	5	16	2	12	12	0.8838	0.4048	0	1.0824	0.9708	1.618	2.7407	1.5641	0.5571	0.7616	0.6347	0.5462	1.2021	0	0.221	1.2476	1.047	1.6203
ONT.18320	ONT.18320	3	4	9	8	7	8	7	6	13	8	6	8	14	17	14	2	7	4	10	5	6	5	2	0	1	6	7	6	0	2	0.8838	1.6193	2.9962	2.8865	2.2652	2.5888	2.7407	1.8769	3.6211	2.031	1.9041	2.1849	4.2075	3.9673	3.0934	0.8317	2.4431	1.2962
ONT.11114	ONT.11114	9	1	0	4	7	3	5	3	3	0	2	2	32	3	2	6	30	18	18	2	7	4	26	2	12	21	15	5	25	12	2.6514	0.4048	0	1.4433	2.2652	0.9708	1.9576	0.9385	0.8356	0	0.6347	0.5462	9.6171	0.7001	0.4419	2.4952	10.4704	5.833
ENSG00000129450	SIGLEC9	8	9	5	10	10	4	5	6	7	16	9	9	4	7	2	4	1	6	1	1	2	5	2	2	5	3	3	9	1	3	2.3568	3.6435	1.6646	3.6082	3.236	1.2944	1.9576	1.8769	1.9498	4.0621	2.8561	2.458	1.2021	1.6336	0.4419	1.6634	0.349	1.9443
ENSG00000137491	SLCO2B1	110	116	55	41	82	67	75	60	38	33	22	16	33	23	26	39	19	44	17	7	39	56	42	17	27	17	15	22	20	19	32.4061	46.9604	18.3102	14.7934	26.5355	21.681	29.3644	18.7694	10.5847	8.378	6.9816	4.3697	9.9176	5.3675	5.7448	16.2186	6.6313	14.2585
ENSG00000173457	PPP1R14B	42	14	27	23	23	47	16	43	34	36	13	46	14	56	65	5	19	12	20	5	14	12	13	12	7	9	27	37	6	46	12.3732	5.6676	8.9886	8.2988	7.4429	15.209	6.2644	13.4514	9.4705	9.1396	4.1255	12.5629	4.2075	13.0688	14.3621	2.0793	6.6313	3.8887
ENSG00000183625	CCR3	73	31	24	20	11	11	19	10	20	23	28	14	2	64	16	1	3	2	1	5	2	2	1	7	2	2	2	16	1	0	21.5058	12.5498	7.9899	7.2163	3.5596	3.5596	7.439	3.1282	5.5709	5.8392	8.8856	3.8235	0.6011	14.9358	3.5353	0.4159	1.047	0.6481
ENSG00000156510	HKDC1	3	4	3	4	12	14	10	4	4	0	12	2	11	7	1	37	18	11	13	17	29	49	45	6	7	27	30	2	17	10	0.8838	1.6193	0.9987	1.4433	3.8832	4.5303	3.9153	1.2513	1.1142	0	3.8081	0.5462	3.3059	1.6336	0.221	15.3868	6.2823	3.5646
ONT.15951	ONT.15951	4	2	8	8	4	2	2	12	3	9	5	4	8	4	15	2	3	8	5	1	3	7	3	0	0	2	3	3	0	4	1.1784	0.8097	2.6633	2.8865	1.2944	0.6472	0.7831	3.7539	0.8356	2.2849	1.5867	1.0924	2.4043	0.9335	3.3143	0.8317	1.047	2.5924
ONT.7734	ONT.7734	24	20	8	17	19	11	22	7	9	7	10	6	10	8	17	3	6	3	5	0	8	5	2	4	4	7	4	9	7	5	7.0704	8.0966	2.6633	6.1339	6.1485	3.5596	8.6136	2.1898	2.5069	1.7772	3.1734	1.6386	3.0053	1.867	3.7562	1.2476	2.0941	0.9722
ENSG00000104324	CPQ	808	313	417	781	549	516	714	307	821	542	609	718	2642	799	528	1811	1323	1154	1338	1096	1355	899	1868	1627	1845	1802	2086	1216	2968	1053	238.037	126.712	138.824	281.797	177.658	166.976	279.549	96.037	228.686	137.602	193.262	196.091	794.008	186.464	116.664	753.123	461.746	373.961
ENSG00000118785	SPP1	202	726	165	86	144	71	57	187	415	669	195	245	8	571	509	21	103	34	489	1	12	26	7	9	25	31	131	48	10	27	59.5093	293.907	54.9305	31.0302	46.5989	22.9753	22.3169	58.4981	115.596	169.845	61.8819	66.9113	2.4043	133.255	112.466	8.7331	35.9485	11.0179
ONT.26817	ONT.26817	3	0	0	5	1	7	1	0	5	0	6	2	6	0	0	5	14	2	14	9	4	5	2	5	3	11	33	1	8	11	0.8838	0	0	1.8041	0.3236	2.2652	0.3915	0	1.3927	0	1.9041	0.5462	1.8032	0	0	2.0793	4.8862	0.6481
ONT.18848	ONT.18848	76	26	20	23	33	18	36	37	9	29	12	26	6	15	42	10	7	21	10	8	18	18	20	8	11	4	4	33	14	4	22.3896	10.5256	6.6582	8.2988	10.6789	5.8247	14.0949	11.5745	2.5069	7.3625	3.8081	7.1008	1.8032	3.5006	9.2801	4.1586	2.4431	6.8052
ENSG00000167434	CA4	1	4	0	34	17	14	10	3	9	1	14	2	132	5	1	68	146	72	126	71	64	59	83	35	73	83	171	50	212	72	0.2946	1.6193	0	12.2677	5.5013	4.5303	3.9153	0.9385	2.5069	0.2539	4.4428	0.5462	39.6704	1.1669	0.221	28.2785	50.9561	23.332
ONT.2683	ONT.2683	8	1	2	4	5	14	1	3	11	8	9	9	28	4	10	8	35	8	30	9	9	18	11	13	10	18	24	11	11	27	2.3568	0.4048	0.6658	1.4433	1.618	4.5303	0.3915	0.9385	3.064	2.031	2.8561	2.458	8.4149	0.9335	2.2095	3.3269	12.2155	2.5924
ENSG00000142669	SH3BGRL3	2486	2166	2411	1616	2163	2044	1604	3993	2734	3551	2131	3105	927	2292	4365	866	936	1751	968	562	1175	1275	1388	1195	1528	978	1786	2050	1113	1384	732.377	876.863	802.651	583.078	699.954	661.431	628.006	1249.11	761.544	901.524	676.259	847.999	278.594	534.887	964.467	360.135	326.678	567.422
ENSG00000102890	ELMO3	24	14	16	9	16	13	10	16	4	5	11	16	4	12	50	11	8	4	6	6	7	6	9	0	6	8	14	11	5	6	7.0704	5.6676	5.3266	3.2473	5.1777	4.2068	3.9153	5.0052	1.1142	1.2694	3.4908	4.3697	1.2021	2.8005	11.0477	4.5745	2.7921	1.2962
ENSG00000114331	ACAP2	56	32	53	24	92	59	28	140	14	24	8	13	26	23	45	25	17	28	12	15	35	31	23	14	14	9	28	18	23	34	16.4976	12.9546	17.6443	8.6596	29.7715	19.0922	10.9627	43.7954	3.8996	6.0931	2.5387	3.5504	7.8139	5.3675	9.943	10.3965	5.9332	9.0736
ENSG00000205403	CFI	216	216	297	180	141	198	156	203	328	405	174	297	78	252	261	64	51	61	59	18	45	67	54	44	86	45	52	217	50	64	63.6337	87.4434	98.8749	64.9468	45.6281	64.0721	61.0779	63.5033	91.3629	102.821	55.2177	81.1129	23.4416	58.8096	57.6692	26.6151	17.7997	19.7674
ENSG00000157502	MUM1L1	4	45	0	42	22	12	25	9	33	15	13	13	288	5	1	67	77	69	72	57	50	43	166	53	70	104	124	113	182	81	1.1784	18.2174	0	15.1543	7.1193	3.8832	9.7881	2.8154	9.192	3.8082	4.1255	3.5504	86.5535	1.1669	0.221	27.8626	26.8741	22.3599
ENSG00000167995	BEST1	8	11	3	7	19	20	7	41	13	11	13	13	7	17	116	3	5	7	4	5	1	6	7	4	7	8	14	26	8	17	2.3568	4.4531	0.9987	2.5257	6.1485	6.4719	2.7407	12.8258	3.6211	2.7927	4.1255	3.5504	2.1037	3.9673	25.6307	1.2476	1.7451	2.2684
ONT.8302	ONT.8302	3	4	3	7	6	10	5	4	5	3	5	3	11	3	3	12	9	12	7	22	8	9	10	8	14	8	7	6	23	11	0.8838	1.6193	0.9987	2.5257	1.9416	3.236	1.9576	1.2513	1.3927	0.7616	1.5867	0.8193	3.3059	0.7001	0.6629	4.9903	3.1411	3.8887
ENSG00000145087	STXBP5L	1	2	0	11	1	6	5	0	5	0	3	1	14	0	0	19	22	6	24	26	12	15	27	11	8	18	22	5	17	14	0.2946	0.8097	0	3.969	0.3236	1.9416	1.9576	0	1.3927	0	0.952	0.2731	4.2075	0	0	7.9013	7.6783	1.9443
ENSG00000132334	PTPRE	97	71	105	63	151	112	65	174	65	98	53	66	49	32	121	35	25	71	40	35	53	70	35	51	59	38	66	40	34	22	28.5763	28.743	34.9558	22.7314	48.8641	36.2428	25.4491	54.4314	18.1055	24.8801	16.8192	18.0251	14.7261	7.4679	26.7355	14.5551	8.7254	23.008
ENSG00000077616	NAALAD2	0	1	0	4	0	3	3	1	1	1	6	1	5	0	3	9	3	4	8	2	3	3	5	6	6	3	6	4	2	10	0	0.4048	0	1.4433	0	0.9708	1.1746	0.3128	0.2785	0.2539	1.9041	0.2731	1.5027	0	0.6629	3.7427	1.047	1.2962
ENSG00000166206	GABRB3	0	4	1	6	1	11	3	1	4	1	1	0	5	0	3	2	26	11	15	13	9	13	8	7	5	17	23	1	15	12	0	1.6193	0.3329	2.1649	0.3236	3.5596	1.1746	0.3128	1.1142	0.2539	0.3173	0	1.5027	0	0.6629	0.8317	9.0744	3.5646
ONT.24335	ONT.24335	20	3	14	19	15	17	8	5	12	5	17	10	20	7	12	28	36	36	32	34	30	18	20	10	18	39	39	18	30	25	5.892	1.2145	4.6608	6.8555	4.8541	5.5011	3.1322	1.5641	3.3425	1.2694	5.3948	2.7311	6.0107	1.6336	2.6515	11.6441	12.5645	11.666
ENSG00000117308	GALE	328	211	280	148	262	147	124	267	107	394	283	516	29	356	463	29	30	29	35	28	31	34	39	8	21	33	56	188	33	16	96.629	85.4193	93.2154	53.4007	84.7841	47.5687	48.5491	83.5241	29.8044	100.028	89.8081	140.923	8.7155	83.0802	102.302	12.06	10.4704	9.3976
ENSG00000142765	SYTL1	16	9	15	3	22	13	3	32	21	4	7	12	5	11	34	1	0	3	1	2	0	10	9	3	1	3	4	6	2	5	4.7136	3.6435	4.9937	1.0824	7.1193	4.2068	1.1746	10.0104	5.8495	1.0155	2.2214	3.2773	1.5027	2.5671	7.5125	0.4159	0	0.9722
ENSG00000170345	FOS	595	364	193	630	855	675	790	517	788	139	441	394	5729	361	161	1172	1943	3235	1719	2795	349	1568	2551	880	889	2432	2190	1579	3353	2600	175.287	147.358	64.2521	227.314	276.681	218.428	309.305	161.73	219.494	35.2892	139.948	107.604	1721.75	84.2471	35.5737	487.388	678.135	1048.32
ENSG00000166292	TMEM100	131	164	40	86	33	28	12	136	104	49	25	151	11	0	42	11	11	8	8	7	13	2	8	23	36	10	12	121	11	16	38.5927	66.3922	13.3165	31.0302	10.6789	9.0607	4.6983	42.5441	28.9687	12.4401	7.9336	41.2392	3.3059	0	9.2801	4.5745	3.8392	2.5924
ENSG00000136110	CNMD	0	1	0	0	3	1	6	2	6	0	10	0	9	18	0	19	2	19	3	9	13	6	46	16	11	117	66	1	47	9	0	0.4048	0	0	0.9708	0.3236	2.3492	0.6256	1.6713	0	3.1734	0	2.7048	4.2007	0	7.9013	0.698	6.1571
ENSG00000164171	ITGA2	126	142	179	85	144	198	51	107	74	30	39	53	6	30	111	10	24	10	16	7	9	16	8	8	7	2	6	45	9	6	37.1197	57.486	59.5913	30.6693	46.5989	64.0721	19.9678	33.4722	20.6124	7.6164	12.3764	14.4747	1.8032	7.0011	24.526	4.1586	8.3763	3.2406
ONT.27248	ONT.27248	4	2	1	40	14	32	11	5	33	8	9	9	151	3	19	17	117	19	89	41	90	31	67	72	99	140	51	44	92	93	1.1784	0.8097	0.3329	14.4326	4.5304	10.3551	4.3068	1.5641	9.192	2.031	2.8561	2.458	45.3805	0.7001	4.1981	7.0696	40.8347	6.1571
ONT.10943	ONT.10943	9	8	7	24	13	16	7	10	7	11	5	1	27	4	12	24	49	25	37	20	44	31	20	20	23	32	27	15	42	16	2.6514	3.2386	2.3304	8.6596	4.2068	5.1775	2.7407	3.1282	1.9498	2.7927	1.5867	0.2731	8.1144	0.9335	2.6515	9.9807	17.1017	8.1014
ENSG00000112964	GHR	0	3	1	1	1	5	0	1	5	0	0	0	7	0	0	9	4	5	5	4	2	4	3	7	8	7	6	3	2	15	0	1.2145	0.3329	0.3608	0.3236	1.618	0	0.3128	1.3927	0	0	0	2.1037	0	0	3.7427	1.3961	1.6203
ENSG00000141452	RMC1	11	9	17	6	9	15	23	22	2	8	6	6	8	11	11	6	6	1	4	1	5	15	7	0	5	3	9	6	3	5	3.2406	3.6435	5.6595	2.1649	2.9124	4.8539	9.0051	6.8821	0.5571	2.031	1.9041	1.6386	2.4043	2.5671	2.4305	2.4952	2.0941	0.3241
ENSG00000198774	RASSF9	3	1	1	10	4	14	11	1	13	1	7	0	20	0	2	25	28	19	41	25	30	31	14	24	21	23	31	15	35	40	0.8838	0.4048	0.3329	3.6082	1.2944	4.5303	4.3068	0.3128	3.6211	0.2539	2.2214	0	6.0107	0	0.4419	10.3965	9.7724	6.1571
ONT.25884	ONT.25884	0	0	0	4	6	9	6	1	0	0	1	0	4	0	0	11	10	12	7	14	19	4	6	5	9	4	8	3	8	4	0	0	0	1.4433	1.9416	2.9124	2.3492	0.3128	0	0	0.3173	0	1.2021	0	0	4.5745	3.4901	3.8887
ENSG00000110628	SLC22A18	65	22	76	39	75	26	19	59	13	7	7	39	14	19	29	31	20	5	11	20	17	34	20	6	4	3	23	16	5	9	19.149	8.9063	25.3013	14.0718	24.2703	8.4135	7.439	18.4566	3.6211	1.7772	2.2214	10.6512	4.2075	4.4341	6.4077	12.8917	6.9803	1.6203
ENSG00000189377	CXCL17	77	75	156	110	287	79	64	136	143	397	118	204	0	95	302	3	0	8	3	0	1	3	1	5	3	2	1	77	2	1	22.6842	30.3623	51.9343	39.6897	92.8742	25.5641	25.0576	42.5441	39.832	100.79	37.4465	55.7139	0	22.1703	66.7283	1.2476	0	2.5924
ENSG00000164574	GALNT10	17	12	7	24	18	25	13	23	25	13	10	10	35	7	23	45	43	33	50	36	46	32	50	26	25	21	62	29	32	34	5.0082	4.858	2.3304	8.6596	5.8249	8.0899	5.0898	7.195	6.9636	3.3004	3.1734	2.7311	10.5187	1.6336	5.082	18.7137	15.0076	10.6939
ONT.2501	ONT.2501	6	2	0	10	5	7	4	4	8	0	2	3	14	1	2	2	22	7	18	10	8	3	13	12	11	5	5	2	11	12	1.7676	0.8097	0	3.6082	1.618	2.2652	1.5661	1.2513	2.2284	0	0.6347	0.8193	4.2075	0.2334	0.4419	0.8317	7.6783	2.2684
ENSG00000168487	BMP1	45	12	13	18	22	24	11	36	12	15	12	18	4	7	61	6	7	5	4	2	10	8	11	4	8	7	13	28	11	13	13.257	4.858	4.3279	6.4947	7.1193	7.7663	4.3068	11.2617	3.3425	3.8082	3.8081	4.9159	1.2021	1.6336	13.4782	2.4952	2.4431	1.6203
ENSG00000124216	SNAI1	5	3	5	11	5	8	0	2	5	3	11	3	19	4	7	21	12	16	6	5	8	4	12	13	13	23	28	9	13	12	1.473	1.2145	1.6646	3.969	1.618	2.5888	0	0.6256	1.3927	0.7616	3.4908	0.8193	5.7101	0.9335	1.5467	8.7331	4.1882	5.1849
ENSG00000174348	PODN	4	21	13	50	25	53	33	15	11	20	15	5	53	2	5	29	49	17	41	41	46	21	49	74	103	24	65	36	44	67	1.1784	8.5014	4.3279	18.0408	8.0901	17.1506	12.9203	4.6924	3.064	5.0776	4.7601	1.3655	15.9282	0.4667	1.1048	12.06	17.1017	5.509
ENSG00000143543	JTB	290	273	281	202	235	234	237	258	28	24	27	184	69	142	79	191	79	24	48	92	110	210	109	20	15	22	64	46	22	46	85.4342	110.519	93.5483	72.8848	76.0468	75.7216	92.7914	80.7086	7.7993	6.0931	8.5683	50.2518	20.7368	33.1387	17.4554	79.4293	27.5722	7.7773
ONT.19094	ONT.19094	0	0	1	4	5	6	2	0	5	0	6	0	28	0	0	10	25	26	18	13	7	6	29	19	19	28	20	8	31	16	0	0	0.3329	1.4433	1.618	1.9416	0.7831	0	1.3927	0	1.9041	0	8.4149	0	0	4.1586	8.7254	8.4255
ONT.17767	ONT.17767	4	3	10	10	2	15	1	10	14	2	3	6	4	10	9	3	2	4	4	4	4	3	3	2	2	2	2	5	2	6	1.1784	1.2145	3.3291	3.6082	0.6472	4.8539	0.3915	3.1282	3.8996	0.5078	0.952	1.6386	1.2021	2.3337	1.9886	1.2476	0.698	1.2962
ENSG00000117152	RGS4	41	39	2	12	7	12	12	32	11	13	18	22	2	2	9	6	6	3	5	3	5	14	2	2	6	3	5	10	5	3	12.0786	15.7884	0.6658	4.3298	2.2652	3.8832	4.6983	10.0104	3.064	3.3004	5.7122	6.0084	0.6011	0.4667	1.9886	2.4952	2.0941	0.9722
ENSG00000102010	BMX	2	5	5	1	3	7	0	4	0	2	5	1	10	2	5	1	7	4	6	3	7	3	7	6	8	11	19	9	10	13	0.5892	2.0242	1.6646	0.3608	0.9708	2.2652	0	1.2513	0	0.5078	1.5867	0.2731	3.0053	0.4667	1.1048	0.4159	2.4431	1.2962
ENSG00000174567	GOLT1A	111	30	24	35	49	26	21	59	32	80	31	157	13	72	139	1	4	4	3	2	4	8	1	1	0	2	4	68	3	4	32.7007	12.1449	7.9899	12.6285	15.8566	8.4135	8.222	18.4566	8.9135	20.3103	9.8376	42.8779	3.9069	16.8027	30.7127	0.4159	1.3961	1.2962
ENSG00000284820	AC068946.2	22	7	13	4	10	2	7	8	2	3	2	7	2	5	1	6	4	3	5	1	4	6	3	1	0	3	1	1	2	1	6.4812	2.8338	4.3279	1.4433	3.236	0.6472	2.7407	2.5026	0.5571	0.7616	0.6347	1.9118	0.6011	1.1669	0.221	2.4952	1.3961	0.9722
ENSG00000151967	SCHIP1	10	2	2	8	4	4	4	5	6	4	3	8	9	3	8	5	4	6	4	7	2	3	7	6	4	2	9	15	6	122	2.946	0.8097	0.6658	2.8865	1.2944	1.2944	1.5661	1.5641	1.6713	1.0155	0.952	2.1849	2.7048	0.7001	1.7676	2.0793	1.3961	1.9443
ENSG00000138166	DUSP5	14	11	19	12	16	62	8	53	462	33	27	95	8	131	131	1	1	13	2	5	3	10	5	39	1	3	9	43	9	13	4.1244	4.4531	6.3253	4.3298	5.1777	20.063	3.1322	16.5797	128.688	8.378	8.5683	25.9452	2.4043	30.5717	28.9451	0.4159	0.349	4.2127
ENSG00000155792	DEPTOR	89	36	37	298	111	178	166	36	71	25	82	19	423	108	34	325	662	235	530	237	478	389	226	173	169	355	308	92	602	190	26.2195	14.5739	12.3178	107.523	35.92	57.6002	64.9932	11.2617	19.7767	6.347	26.0221	5.189	127.125	25.2041	7.5125	135.155	231.048	76.1532
ENSG00000133800	LYVE1	8	9	6	20	8	14	15	9	29	8	26	23	166	6	5	88	58	45	60	26	178	29	81	124	576	157	250	26	265	148	2.3568	3.6435	1.9975	7.2163	2.5888	4.5303	5.8729	2.8154	8.0778	2.031	8.2509	6.2815	49.8885	1.4002	1.1048	36.5957	20.2428	14.5825
ONT.7416	ONT.7416	2	3	0	11	8	4	1	2	1	1	3	2	9	1	3	6	33	10	20	9	15	8	6	2	7	3	8	3	12	6	0.5892	1.2145	0	3.969	2.5888	1.2944	0.3915	0.6256	0.2785	0.2539	0.952	0.5462	2.7048	0.2334	0.6629	2.4952	11.5175	3.2406
ONT.10945	ONT.10945	8	3	1	14	11	12	14	2	5	5	7	0	21	3	6	16	22	13	29	12	35	22	11	7	16	19	13	8	13	7	2.3568	1.2145	0.3329	5.0514	3.5596	3.8832	5.4814	0.6256	1.3927	1.2694	2.2214	0	6.3112	0.7001	1.3257	6.6538	7.6783	4.2127
ENSG00000128165	ADM2	0	1	1	10	10	6	2	2	4	0	0	0	10	7	4	16	25	5	33	4	11	10	8	3	3	7	24	1	5	5	0	0.4048	0.3329	3.6082	3.236	1.9416	0.7831	0.6256	1.1142	0	0	0	3.0053	1.6336	0.8838	6.6538	8.7254	1.6203
ENSG00000270170	NCBP2-AS2	45	31	45	10	69	40	47	77	5	8	2	7	8	4	28	5	5	4	2	4	6	34	10	3	4	4	10	4	8	13	13.257	12.5498	14.981	3.6082	22.3286	12.9439	18.4017	24.0875	1.3927	2.031	0.6347	1.9118	2.4043	0.9335	6.1867	2.0793	1.7451	1.2962
ENSG00000035664	DAPK2	851	326	610	442	406	443	312	318	340	642	881	904	172	1995	793	241	104	180	74	87	80	65	263	198	153	151	293	402	119	93	250.705	131.975	203.076	159.481	131.383	143.353	122.156	99.4781	94.7055	162.99	279.579	246.889	51.6917	465.576	175.217	100.222	36.2975	58.3301
ONT.13704	ONT.13704	17	4	5	17	4	17	2	7	7	1	12	3	19	6	5	31	23	24	22	33	34	20	33	10	12	18	20	5	21	16	5.0082	1.6193	1.6646	6.1339	1.2944	5.5011	0.7831	2.1898	1.9498	0.2539	3.8081	0.8193	5.7101	1.4002	1.1048	12.8917	8.0273	7.7773
ENSG00000196482	ESRRG	4	6	7	13	9	9	10	3	4	1	3	2	19	8	5	25	26	23	29	18	21	14	34	23	10	17	29	6	24	30	1.1784	2.429	2.3304	4.6906	2.9124	2.9124	3.9153	0.9385	1.1142	0.2539	0.952	0.5462	5.7101	1.867	1.1048	10.3965	9.0744	7.4533
ENSG00000196776	CD47	420	156	210	97	248	156	126	288	60	49	62	148	38	73	185	86	38	59	30	49	67	90	64	34	33	30	95	109	55	79	123.732	63.1536	69.9116	34.9991	80.2536	50.481	49.3322	90.0934	16.7127	12.4401	19.6753	40.4199	11.4203	17.0361	40.8766	35.764	13.2626	19.1193
ONT.16000	ONT.16000	6	2	23	5	6	1	2	0	4	11	9	13	8	2	16	1	1	6	3	6	2	1	1	6	4	1	1	7	1	1	1.7676	0.8097	7.657	1.8041	1.9416	0.3236	0.7831	0	1.1142	2.7927	2.8561	3.5504	2.4043	0.4667	3.5353	0.4159	0.349	1.9443
ENSG00000119630	PGF	45	29	23	82	54	67	91	31	25	9	18	20	80	13	15	92	141	92	119	89	105	114	77	35	41	73	180	23	86	58	13.257	11.7401	7.657	29.5869	17.4746	21.681	35.6288	9.6975	6.9636	2.2849	5.7122	5.4621	24.0426	3.0338	3.3143	38.2592	49.2111	29.8132
ONT.14670	ONT.14670	7	9	19	5	13	24	2	24	12	2	7	4	3	2	16	1	4	6	1	2	2	2	6	6	3	0	1	3	6	6	2.0622	3.6435	6.3253	1.8041	4.2068	7.7663	0.7831	7.5078	3.3425	0.5078	2.2214	1.0924	0.9016	0.4667	3.5353	0.4159	1.3961	1.9443
ENSG00000147256	ARHGAP36	1376	338	380	279	135	612	278	90	1852	0	157	170	1	1589	1348	0	4	1	0	0	2	4	5	0	0	0	1	24	0	4	405.37	136.833	126.507	100.668	43.6865	198.041	108.844	28.1542	515.866	0	49.8229	46.4283	0.3005	370.827	297.847	0	1.3961	0.3241
ENSG00000148541	FAM13C	34	16	7	39	19	29	42	24	27	11	24	12	53	3	23	54	42	51	48	43	53	56	53	47	63	66	81	36	52	94	10.0164	6.4773	2.3304	14.0718	6.1485	9.3843	16.4441	7.5078	7.5207	2.7927	7.6162	3.2773	15.9282	0.7001	5.082	22.4565	14.6586	16.5269
ONT.25142	ONT.25142	0	0	0	25	9	13	5	2	4	0	1	0	9	0	0	27	51	36	53	59	72	16	31	19	18	22	23	2	11	8	0	0	0	9.0204	2.9124	4.2068	1.9576	0.6256	1.1142	0	0.3173	0	2.7048	0	0	11.2282	17.7997	11.666
ONT.5303	ENSG00000245571(FAM111A-DT/Ensembl),NONHSAG008389.3(-/NONCODE),NONHSAG008389.3(-/NONCODE),ENSG00000245571(FAM111A-DT/Ensembl),NONHSAG008389.3(-/NONCODE),NONHSAG008389.3(-/NONCODE)	219	86	68	56	61	100	56	87	111	156	121	168	51	68	147	44	31	33	21	27	29	23	51	41	41	48	52	82	41	28	64.5175	34.8154	22.638	20.2057	19.7398	32.3596	21.9254	27.2157	30.9186	39.6051	38.3985	45.8821	15.3272	15.8693	32.4803	18.2979	10.8195	10.6939
ENSG00000154928	EPHB1	4	0	3	13	8	10	9	4	1	1	7	3	6	11	18	23	16	11	12	8	17	12	24	12	23	23	42	3	27	30	1.1784	0	0.9987	4.6906	2.5888	3.236	3.5237	1.2513	0.2785	0.2539	2.2214	0.8193	1.8032	2.5671	3.9772	9.5648	5.5842	3.5646
ENSG00000166920	C15orf48	109	319	619	138	782	507	386	339	676	366	290	594	71	593	443	41	55	106	111	19	62	67	43	53	52	47	89	112	47	37	32.1115	129.141	206.073	49.7926	253.058	164.063	151.129	106.047	188.297	92.9197	92.0295	162.226	21.3378	138.389	97.8829	17.0503	19.1958	34.35
ONT.21568	ONT.21568	4	1	1	17	3	5	13	1	2	0	3	1	9	1	1	6	31	13	25	14	19	9	12	8	18	17	23	5	18	9	1.1784	0.4048	0.3329	6.1339	0.9708	1.618	5.0898	0.3128	0.5571	0	0.952	0.2731	2.7048	0.2334	0.221	2.4952	10.8195	4.2127
ENSG00000111666	CHPT1	53	10	25	18	24	57	11	59	34	68	43	71	16	19	240	12	15	13	25	15	17	8	17	7	19	25	34	53	31	37	15.6138	4.0483	8.3228	6.4947	7.7665	18.445	4.3068	18.4566	9.4705	17.2638	13.6458	19.3906	4.8085	4.4341	53.0291	4.9903	5.2352	4.2127
ONT.8797	ONT.8797	9	6	0	12	1	1	8	7	5	1	3	0	1	1	2	12	31	10	25	13	31	11	12	12	3	6	2	0	6	3	2.6514	2.429	0	4.3298	0.3236	0.3236	3.1322	2.1898	1.3927	0.2539	0.952	0	0.3005	0.2334	0.4419	4.9903	10.8195	3.2406
ENSG00000008382	MPND	5	4	4	5	6	13	1	13	4	12	1	6	1	11	30	2	3	2	4	2	5	0	3	1	1	2	6	7	8	9	1.473	1.6193	1.3316	1.8041	1.9416	4.2068	0.3915	4.0667	1.1142	3.0465	0.3173	1.6386	0.3005	2.5671	6.6286	0.8317	1.047	0.6481
ENSG00000109738	GLRB	12	9	21	22	24	14	8	9	14	21	15	29	3	26	18	4	1	1	1	2	12	1	2	4	2	3	6	9	0	8	3.5352	3.6435	6.9912	7.9379	7.7665	4.5303	3.1322	2.8154	3.8996	5.3315	4.7601	7.9201	0.9016	6.0677	3.9772	1.6634	0.349	0.3241
ENSG00000141934	PLPP2	78	54	48	18	30	92	98	95	70	27	56	75	27	90	40	13	3	10	3	13	48	50	24	33	7	17	32	85	54	12	22.9788	21.8609	15.9798	6.4947	9.7081	29.7709	38.3695	29.7183	19.4982	6.8547	17.7712	20.4831	8.1144	21.0034	8.8382	5.4062	1.047	3.2406
ONT.25886	ONT.25886	0	1	0	28	12	18	22	4	14	0	7	1	30	0	0	28	78	54	73	49	83	34	53	40	33	53	63	9	46	6	0	0.4048	0	10.1028	3.8832	5.8247	8.6136	1.2513	3.8996	0	2.2214	0.2731	9.016	0	0	11.6441	27.2231	17.499
ONT.24687	ONT.24687	13	2	25	42	30	28	4	6	18	9	10	9	51	3	2	41	63	67	54	41	64	26	52	23	22	30	26	10	9	20	3.8298	0.8097	8.3228	15.1543	9.7081	9.0607	1.5661	1.8769	5.0138	2.2849	3.1734	2.458	15.3272	0.7001	0.4419	17.0503	21.9879	21.7118
ENSG00000197415	VEPH1	1	1	1	3	3	2	0	0	3	4	3	1	8	5	5	7	8	9	6	5	9	7	8	8	12	7	8	7	5	4	0.2946	0.4048	0.3329	1.0824	0.9708	0.6472	0	0	0.8356	1.0155	0.952	0.2731	2.4043	1.1669	1.1048	2.911	2.7921	2.9165
ENSG00000136950	ARPC5L	153	178	299	209	267	243	131	181	190	103	162	144	100	169	148	28	120	151	100	88	118	168	68	81	60	51	73	109	72	98	45.0739	72.0599	99.5407	75.4105	86.4021	78.6339	51.2898	56.6212	52.9237	26.1495	51.4096	39.3275	30.0533	39.4398	32.7013	11.6441	41.8817	48.9325
ENSG00000198899	MT-ATP6	604	689	789	715	2132	2259	535	1702	2975	2690	1400	2906	803	1771	7129	408	641	585	499	948	687	576	563	633	624	644	1036	914	551	2313	177.939	278.928	262.668	257.983	689.922	731.004	209.466	532.427	828.673	682.935	444.281	793.65	241.328	413.301	1575.19	169.671	223.718	189.573
ENSG00000143171	RXRG	529	79	108	97	125	64	48	152	105	254	219	371	5	73	247	4	7	3	2	0	3	5	6	6	10	6	11	263	8	38	155.844	31.9816	35.9545	34.9991	40.4504	20.7102	18.7932	47.5493	29.2473	64.4853	69.4982	101.323	1.5027	17.0361	54.5758	1.6634	2.4431	0.9722
ONT.3133	ONT.3133	13	6	11	11	5	2	5	12	6	13	3	3	3	3	7	1	5	1	1	0	8	5	4	3	1	6	2	4	3	1	3.8298	2.429	3.662	3.969	1.618	0.6472	1.9576	3.7539	1.6713	3.3004	0.952	0.8193	0.9016	0.7001	1.5467	0.4159	1.7451	0.3241
ENSG00000167105	TMEM92	34	57	13	26	53	17	14	67	43	131	50	74	0	14	35	1	1	0	0	0	0	1	0	1	0	0	0	41	1	1	10.0164	23.0754	4.3279	9.3812	17.151	5.5011	5.4814	20.9592	11.9775	33.2582	15.8672	20.21	0	3.2672	7.7334	0.4159	0.349	0
ENSG00000127324	TSPAN8	0	6	1	20	3	42	14	3	24	7	3	2	40	6	2	11	34	32	31	13	43	30	4	64	62	19	63	43	19	34	0	2.429	0.3329	7.2163	0.9708	13.591	5.4814	0.9385	6.6851	1.7772	0.952	0.5462	12.0213	1.4002	0.4419	4.5745	11.8665	10.3698
ENSG00000188153	COL4A5	21	19	6	17	19	13	7	5	9	13	2	11	25	7	7	33	38	17	31	24	31	26	24	19	18	10	22	21	48	21	6.1866	7.6918	1.9975	6.1339	6.1485	4.2068	2.7407	1.5641	2.5069	3.3004	0.6347	3.0042	7.5133	1.6336	1.5467	13.7234	13.2626	5.509
ONT.28229	ONT.28229	0	1	0	1	0	2	2	2	3	0	1	0	4	0	6	5	4	4	4	5	4	2	4	4	10	6	5	6	8	10	0	0.4048	0	0.3608	0	0.6472	0.7831	0.6256	0.8356	0	0.3173	0	1.2021	0	1.3257	2.0793	1.3961	1.2962
ENSG00000114993	RTKN	80	24	57	19	39	18	35	45	23	38	20	33	28	43	38	14	19	15	23	13	12	20	21	17	17	17	15	22	18	11	23.568	9.7159	18.976	6.8555	12.6205	5.8247	13.7034	14.0771	6.4065	9.6474	6.3469	9.0125	8.4149	10.035	8.3963	5.822	6.6313	4.8608
ENSG00000118407	FILIP1	22	10	5	14	13	34	14	18	17	12	17	11	43	6	22	13	25	33	9	25	27	13	20	25	34	25	65	41	31	174	6.4812	4.0483	1.6646	5.0514	4.2068	11.0023	5.4814	5.6308	4.7353	3.0465	5.3948	3.0042	12.9229	1.4002	4.861	5.4062	8.7254	10.6939
ENSG00000134317	GRHL1	21	4	19	8	10	8	11	14	7	29	17	9	5	29	25	6	14	5	13	2	9	6	3	0	6	2	5	10	7	0	6.1866	1.6193	6.3253	2.8865	3.236	2.5888	4.3068	4.3795	1.9498	7.3625	5.3948	2.458	1.5027	6.7678	5.5239	2.4952	4.8862	1.6203
ONT.28276	NONHSAG052505.2(-/NONCODE)	8	12	10	8	10	4	3	9	13	14	12	12	1	4	9	1	2	2	1	0	2	4	2	3	3	2	5	13	1	3	2.3568	4.858	3.3291	2.8865	3.236	1.2944	1.1746	2.8154	3.6211	3.5543	3.8081	3.2773	0.3005	0.9335	1.9886	0.4159	0.698	0.6481
ENSG00000106799	TGFBR1	37	37	45	23	21	61	9	81	34	46	31	71	5	8	157	3	11	7	13	9	6	6	16	15	10	8	20	45	17	26	10.9002	14.9787	14.981	8.2988	6.7957	19.7394	3.5237	25.3388	9.4705	11.6784	9.8376	19.3906	1.5027	1.867	34.6899	1.2476	3.8392	2.2684
ONT.5056	ONT.5056	11	2	1	3	2	5	2	3	2	1	3	6	18	2	0	5	12	12	12	7	13	11	10	7	8	11	9	7	4	4	3.2406	0.8097	0.3329	1.0824	0.6472	1.618	0.7831	0.9385	0.5571	0.2539	0.952	1.6386	5.4096	0.4667	0	2.0793	4.1882	3.8887
ENSG00000158014	SLC30A2	8	9	11	8	19	24	2	14	14	21	15	13	5	70	49	1	6	2	0	2	2	0	3	2	1	1	8	24	7	4	2.3568	3.6435	3.662	2.8865	6.1485	7.7663	0.7831	4.3795	3.8996	5.3315	4.7601	3.5504	1.5027	16.336	10.8268	0.4159	2.0941	0.6481
ENSG00000160678	S100A1	156	101	447	126	187	148	64	328	238	380	328	481	77	409	837	21	35	103	24	46	41	29	100	40	92	94	207	236	50	354	45.9577	40.8879	148.812	45.4628	60.5138	47.8923	25.0576	102.606	66.2938	96.474	104.089	131.365	23.141	95.4489	184.939	8.7331	12.2155	33.3778
ONT.12265	ONT.12265	4	0	2	5	7	5	1	3	4	1	5	0	20	0	2	4	5	37	7	31	7	6	12	10	3	7	5	4	3	3	1.1784	0	0.6658	1.8041	2.2652	1.618	0.3915	0.9385	1.1142	0.2539	1.5867	0	6.0107	0	0.4419	1.6634	1.7451	11.9901
ENSG00000179862	CITED4	10	1	8	5	5	14	1	22	63	45	35	21	21	51	43	5	2	1	1	1	1	1	9	16	8	17	20	16	11	32	2.946	0.4048	2.6633	1.8041	1.618	4.5303	0.3915	6.8821	17.5484	11.4246	11.107	5.7353	6.3112	11.9019	9.501	2.0793	0.698	0.3241
ENSG00000078114	NEBL	31	12	18	44	24	62	20	29	33	19	30	20	37	62	103	128	80	74	43	71	62	45	81	89	75	53	107	65	143	78	9.1326	4.858	5.9924	15.8759	7.7665	20.063	7.8305	9.0719	9.192	4.8237	9.5203	5.4621	11.1197	14.469	22.7583	53.2301	27.9212	23.9802
ONT.23513	ONT.23513	4	4	5	22	12	22	14	11	16	3	7	6	65	0	4	24	99	31	98	29	61	33	29	52	20	44	38	25	63	21	1.1784	1.6193	1.6646	7.9379	3.8832	7.1191	5.4814	3.4411	4.4567	0.7616	2.2214	1.6386	19.5346	0	0.8838	9.9807	34.5524	10.0457
ENSG00000177990	DPY19L2	2	0	1	4	3	7	0	1	1	1	0	4	10	3	7	10	11	8	3	6	12	2	6	4	5	10	17	6	16	8	0.5892	0	0.3329	1.4433	0.9708	2.2652	0	0.3128	0.2785	0.2539	0	1.0924	3.0053	0.7001	1.5467	4.1586	3.8392	2.5924
ONT.12352	ONT.12352	111	10	17	59	33	25	16	12	18	4	20	5	79	2	4	98	197	69	167	153	74	53	119	10	15	43	37	18	37	8	32.7007	4.0483	5.6595	21.2881	10.6789	8.0899	6.2644	3.7539	5.0138	1.0155	6.3469	1.3655	23.7421	0.4667	0.8838	40.7543	68.7559	22.3599
ENSG00000135218	CD36	43	20	12	136	65	78	108	59	57	51	58	41	366	26	22	312	337	242	313	225	264	188	281	222	331	308	628	184	413	648	12.6678	8.0966	3.9949	49.0709	21.0342	25.2405	42.2847	18.4566	15.8771	12.9478	18.4059	11.1974	109.995	6.0677	4.861	129.749	117.618	78.4216
ENSG00000106789	CORO2A	22	5	13	6	6	14	5	22	7	10	5	14	2	6	22	1	2	4	0	1	3	2	1	4	2	1	4	11	2	1	6.4812	2.0242	4.3279	2.1649	1.9416	4.5303	1.9576	6.8821	1.9498	2.5388	1.5867	3.8235	0.6011	1.4002	4.861	0.4159	0.698	1.2962
ENSG00000204131	NHSL2	24	15	9	13	15	22	4	18	16	19	9	14	2	15	52	6	2	14	4	6	6	5	3	6	4	4	7	17	3	2	7.0704	6.0725	2.9962	4.6906	4.8541	7.1191	1.5661	5.6308	4.4567	4.8237	2.8561	3.8235	0.6011	3.5006	11.4896	2.4952	0.698	4.5368
ONT.28326	ONT.28326	4	22	12	26	10	25	22	25	15	10	9	7	38	2	6	9	31	66	37	26	50	38	52	33	27	23	45	9	36	30	1.1784	8.9063	3.9949	9.3812	3.236	8.0899	8.6136	7.8206	4.1782	2.5388	2.8561	1.9118	11.4203	0.4667	1.3257	3.7427	10.8195	21.3877
ENSG00000006042	TMEM98	1307	512	479	426	496	353	266	279	585	1140	639	1115	346	951	891	270	261	134	252	141	177	122	190	292	315	250	358	806	324	153	385.043	207.273	159.465	153.708	160.507	114.23	104.146	87.2779	162.949	289.422	202.782	304.515	103.984	221.936	196.871	112.282	91.0928	43.4235
ENSG00000109861	CTSC	613	741	998	633	711	748	281	1195	1553	1070	733	746	206	983	1725	191	266	349	234	135	230	208	266	241	239	172	303	506	280	181	180.59	299.98	332.246	228.396	230.082	242.05	110.019	373.825	432.581	271.651	232.613	203.738	61.9098	229.404	381.147	79.4293	92.8379	113.096
ONT.17501	ONT.17501	3	2	3	9	9	5	7	2	3	4	2	3	36	5	1	28	17	17	29	19	22	23	23	14	14	21	33	15	11	0	0.8838	0.8097	0.9987	3.2473	2.9124	1.618	2.7407	0.6256	0.8356	1.0155	0.6347	0.8193	10.8192	1.1669	0.221	11.6441	5.9332	5.509
ENSG00000172243	CLEC7A	4	3	7	11	13	22	9	13	18	17	10	8	4	5	12	4	5	12	8	0	4	9	1	2	2	3	3	9	2	8	1.1784	1.2145	2.3304	3.969	4.2068	7.1191	3.5237	4.0667	5.0138	4.3159	3.1734	2.1849	1.2021	1.1669	2.6515	1.6634	1.7451	3.8887
ENSG00000117984	CTSD	1041	892	938	528	831	646	944	1331	461	596	391	502	325	637	506	256	406	240	520	194	308	346	294	183	165	149	353	347	270	226	306.679	361.109	312.272	190.511	268.914	209.043	369.6	416.369	128.41	151.312	124.081	137.1	97.6732	148.658	111.803	106.46	141.7	77.7735
ENSG00000285330	AC126283.2	22	26	20	16	11	15	23	12	26	49	14	39	7	16	24	6	3	10	8	1	8	9	1	7	12	6	4	23	4	10	6.4812	10.5256	6.6582	5.7731	3.5596	4.8539	9.0051	3.7539	7.2422	12.4401	4.4428	10.6512	2.1037	3.7339	5.3029	2.4952	1.047	3.2406
ONT.577	ONT.577	5	1	0	3	1	0	1	0	5	4	2	1	10	3	3	5	12	1	5	5	4	3	2	8	11	13	6	8	16	3	1.473	0.4048	0	1.0824	0.3236	0	0.3915	0	1.3927	1.0155	0.6347	0.2731	3.0053	0.7001	0.6629	2.0793	4.1882	0.3241
ENSG00000174839	DENND6A	7	3	1	8	7	13	3	13	14	6	7	8	19	11	19	14	18	22	14	10	20	10	20	18	23	17	36	15	27	32	2.0622	1.2145	0.3329	2.8865	2.2652	4.2068	1.1746	4.0667	3.8996	1.5233	2.2214	2.1849	5.7101	2.5671	4.1981	5.822	6.2823	7.1292
ONT.14967	ENSG00000272902(TBC1D8-AS1/Ensembl),NONHSAG028726.3(-/NONCODE)	1	4	1	2	5	4	5	0	6	1	1	3	7	4	2	8	18	4	16	7	12	2	12	11	16	10	16	0	8	4	0.2946	1.6193	0.3329	0.7216	1.618	1.2944	1.9576	0	1.6713	0.2539	0.3173	0.8193	2.1037	0.9335	0.4419	3.3269	6.2823	1.2962
ENSG00000100336	APOL4	35	73	36	46	34	29	29	39	32	57	51	37	31	9	20	27	8	21	13	7	14	19	6	14	14	14	27	51	16	23	10.311	29.5526	11.9848	16.5975	11.0025	9.3843	11.3542	12.2001	8.9135	14.4711	16.1845	10.105	9.3165	2.1003	4.4191	11.2282	2.7921	6.8052
ENSG00000169429	CXCL8	20	13	13	22	50	22	15	12	39	19	19	27	9	24	25	8	7	7	21	12	1	6	3	7	4	11	5	33	6	10	5.892	5.2628	4.3279	7.9379	16.1802	7.1191	5.8729	3.7539	10.8633	4.8237	6.0295	7.3739	2.7048	5.6009	5.5239	3.3269	2.4431	2.2684
ONT.15187	ENSG00000227403(LINC01806/Ensembl),NONHSAG029668.3(-/NONCODE),ENSG00000227403(LINC01806/Ensembl),NONHSAG029668.3(-/NONCODE),NONHSAG029668.3(-/NONCODE)	32	0	13	46	45	25	18	9	24	41	37	24	52	40	24	48	93	30	64	69	33	44	77	74	62	54	59	23	149	22	9.4272	0	4.3279	16.5975	14.5622	8.0899	7.0475	2.8154	6.6851	10.409	11.7417	6.5546	15.6277	9.3349	5.3029	19.9613	32.4584	9.7217
ENSG00000181690	PLAG1	71	14	25	32	38	17	10	33	9	32	33	42	19	21	55	20	14	15	9	6	8	6	13	19	5	11	11	44	21	10	20.9166	5.6676	8.3228	11.5461	12.2969	5.5011	3.9153	10.3232	2.5069	8.1241	10.4723	11.4705	5.7101	4.9008	12.1525	8.3172	4.8862	4.8608
ENSG00000186340	THBS2	44	210	106	73	96	57	66	88	63	74	45	15	8	8	113	16	8	5	3	1	16	11	4	4	8	7	31	120	11	19	12.9624	85.0145	35.2887	26.3395	31.0659	18.445	25.8407	27.5285	17.5484	18.787	14.2804	4.0966	2.4043	1.867	24.9679	6.6538	2.7921	1.6203
ONT.16014	ONT.16014	10	7	16	10	7	15	5	4	3	4	4	1	1	3	2	3	2	4	3	5	2	4	1	3	3	1	7	3	1	1	2.946	2.8338	5.3266	3.6082	2.2652	4.8539	1.9576	1.2513	0.8356	1.0155	1.2694	0.2731	0.3005	0.7001	0.4419	1.2476	0.698	1.2962
ONT.21178	ONT.21178	1	0	0	2	5	4	5	2	2	0	4	2	11	4	1	8	15	12	12	7	6	5	11	4	3	8	6	6	0	3	0.2946	0	0	0.7216	1.618	1.2944	1.9576	0.6256	0.5571	0	1.2694	0.5462	3.3059	0.9335	0.221	3.3269	5.2352	3.8887
ONT.15203	ONT.15203	10	2	33	140	84	132	31	6	100	5	41	12	396	93	65	30	357	198	240	218	292	192	106	212	152	120	254	65	189	148	2.946	0.8097	10.9861	50.5142	27.1827	42.7147	12.1373	1.8769	27.8546	1.2694	13.0111	3.2773	119.011	21.7035	14.3621	12.4758	124.598	64.1631
ENSG00000284931	AC104389.5	0	0	0	5	0	62	28	0	4	0	8	0	9	1	0	14	10	1	29	5	435	169	11	5	10	26	22	7	18	0	0	0	0	1.8041	0	20.063	10.9627	0	1.1142	0	2.5387	0	2.7048	0.2334	0	5.822	3.4901	0.3241
ENSG00000139890	REM2	9	3	4	2	5	2	3	4	2	9	6	8	1	5	10	3	4	1	0	1	2	3	2	2	4	3	2	3	1	2	2.6514	1.2145	1.3316	0.7216	1.618	0.6472	1.1746	1.2513	0.5571	2.2849	1.9041	2.1849	0.3005	1.1669	2.2095	1.2476	1.3961	0.3241
ENSG00000186197	EDARADD	10	22	19	29	18	33	13	9	31	17	22	17	102	59	13	68	68	64	55	52	57	33	77	63	68	69	91	36	50	31	2.946	8.9063	6.3253	10.4637	5.8249	10.6787	5.0898	2.8154	8.6349	4.3159	6.9816	4.6428	30.6544	13.7689	2.8724	28.2785	23.733	20.7396
ENSG00000197747	S100A10	1576	1481	2197	1323	1923	1433	704	2200	1608	1455	1135	1217	714	1597	891	587	509	543	520	303	762	511	639	586	976	469	1006	894	585	1566	464.291	599.554	731.408	477.359	622.289	463.714	275.634	688.213	447.901	369.394	360.185	332.372	214.581	372.694	196.871	244.11	177.648	175.963
ENSG00000175040	CHST2	33	8	6	10	12	35	2	38	23	5	15	26	3	23	50	2	4	7	2	0	5	5	7	7	7	4	5	23	3	3	9.7218	3.2386	1.9975	3.6082	3.8832	11.3259	0.7831	11.8873	6.4065	1.2694	4.7601	7.1008	0.9016	5.3675	11.0477	0.8317	1.3961	2.2684
ENSG00000140105	WARS	877	1698	1750	560	700	778	1491	1016	1893	1077	1553	665	322	1435	611	677	314	778	356	297	559	701	437	410	541	450	415	489	368	450	258.365	687.403	582.596	202.057	226.522	251.758	583.764	317.829	527.287	273.428	492.834	181.617	96.7716	334.888	135.003	281.538	109.591	252.116
ENSG00000064270	ATP2C2	6	5	4	27	21	12	8	9	9	13	5	1	40	6	10	53	38	20	39	57	24	24	45	23	12	32	53	4	46	16	1.7676	2.0242	1.3316	9.742	6.7957	3.8832	3.1322	2.8154	2.5069	3.3004	1.5867	0.2731	12.0213	1.4002	2.2095	22.0406	13.2626	6.4811
ENSG00000138356	AOX1	4	9	2	21	12	15	22	6	16	4	14	0	77	1	0	93	54	23	57	65	51	43	61	80	108	92	83	23	114	31	1.1784	3.6435	0.6658	7.5771	3.8832	4.8539	8.6136	1.8769	4.4567	1.0155	4.4428	0	23.141	0.2334	0	38.675	18.8468	7.4533
ONT.29512	ONT.29512	9	6	7	6	6	2	5	5	2	2	8	7	6	4	5	0	2	3	4	2	6	1	3	2	2	1	5	1	4	2	2.6514	2.429	2.3304	2.1649	1.9416	0.6472	1.9576	1.5641	0.5571	0.5078	2.5387	1.9118	1.8032	0.9335	1.1048	0	0.698	0.9722
ENSG00000163687	DNASE1L3	28	17	3	37	16	29	42	29	21	21	28	14	56	22	14	79	114	76	95	35	63	74	68	98	187	89	115	32	115	73	8.2488	6.8821	0.9987	13.3502	5.1777	9.3843	16.4441	9.0719	5.8495	5.3315	8.8856	3.8235	16.8298	5.1342	3.0934	32.853	39.7877	24.6283
ONT.27581	ONT.27581	15	3	3	6	8	13	4	29	14	13	7	12	4	3	21	0	2	0	1	3	4	2	2	5	1	2	2	6	0	3	4.419	1.2145	0.9987	2.1649	2.5888	4.2068	1.5661	9.0719	3.8996	3.3004	2.2214	3.2773	1.2021	0.7001	4.64	0	0.698	0
ONT.14912	ENSG00000222041(CYTOR/Ensembl),NONHSAG077527.2(-/NONCODE),ENSG00000222041(CYTOR/Ensembl),NONHSAG077527.2(-/NONCODE),ENSG00000222041(CYTOR/Ensembl),NONHSAG077527.2(-/NONCODE)	174	88	305	136	108	219	126	155	233	286	190	225	89	437	390	41	45	165	66	45	67	61	48	67	90	89	115	224	55	74	51.2605	35.6251	101.538	49.0709	34.9492	70.8676	49.3322	48.4877	64.9011	72.6094	60.2952	61.4492	26.7474	101.983	86.1723	17.0503	15.7057	53.4693
ONT.21525	NONHSAG039333.2(-/NONCODE)	24	75	141	52	121	110	42	47	70	52	41	60	1	84	133	4	0	10	1	1	10	6	11	8	6	0	3	20	2	3	7.0704	30.3623	46.9406	18.7624	39.156	35.5956	16.4441	14.7027	19.4982	13.2017	13.0111	16.3864	0.3005	19.6032	29.387	1.6634	0	3.2406
ONT.5172	ONT.5172	13	3	2	20	2	4	2	1	1	0	3	1	8	0	1	11	47	6	45	3	16	14	5	5	1	5	11	6	5	2	3.8298	1.2145	0.6658	7.2163	0.6472	1.2944	0.7831	0.3128	0.2785	0	0.952	0.2731	2.4043	0	0.221	4.5745	16.4037	1.9443
ONT.2983	ONT.2983	0	1	4	4	3	3	0	1	0	0	2	4	11	1	1	6	17	2	12	4	4	3	1	6	7	7	2	5	9	4	0	0.4048	1.3316	1.4433	0.9708	0.9708	0	0.3128	0	0	0.6347	1.0924	3.3059	0.2334	0.221	2.4952	5.9332	0.6481
ENSG00000101255	TRIB3	9	3	12	33	47	8	24	19	4	2	48	11	2	166	11	7	6	6	6	3	8	9	4	2	1	5	7	4	1	3	2.6514	1.2145	3.9949	11.9069	15.2094	2.5888	9.3966	5.9437	1.1142	0.5078	15.2325	3.0042	0.6011	38.7397	2.4305	2.911	2.0941	1.9443
ENSG00000164733	CTSB	67354	32348	38125	26959	40197	21717	22982	33085	27464	59369	34061	76106	17040	60811	64636	10254	15490	10507	15147	7569	12892	9964	17790	6416	11974	16015	27553	33121	16796	5924	19842.5	13095.5	12692.3	9727.23	13007.9	7027.54	8998.03	10349.8	7649.98	15072.5	10809	20785.1	5121.08	14191.5	14281.6	4264.23	5406.24	3404.86
ENSG00000189334	S100A14	1113	653	1359	982	1545	720	711	498	916	1425	1147	1413	539	2590	1344	475	586	446	594	494	517	490	382	470	361	485	605	532	816	180	327.89	264.354	452.428	354.321	499.967	232.989	278.374	155.786	255.148	361.778	363.993	385.901	161.987	604.432	296.963	197.534	204.523	144.529
ENSG00000057019	DCBLD2	44	62	55	50	53	75	17	88	70	39	26	33	30	21	194	17	26	19	15	23	22	16	29	20	17	23	55	59	29	36	12.9624	25.0995	18.3102	18.0408	17.151	24.2697	6.6559	27.5285	19.4982	9.9013	8.2509	9.0125	9.016	4.9008	42.8652	7.0696	9.0744	6.1571
ENSG00000119318	RAD23B	130	66	83	40	70	100	37	131	76	106	110	156	33	82	415	20	17	24	12	23	23	18	42	29	21	19	64	129	36	80	38.2981	26.7188	27.6317	14.4326	22.6522	32.3596	14.4864	40.98	21.1695	26.9112	34.9078	42.6048	9.9176	19.1365	91.6962	8.3172	5.9332	7.7773
ENSG00000115380	EFEMP1	126	374	142	436	331	301	425	254	300	112	217	62	1165	258	99	762	794	641	672	567	962	740	970	798	1088	845	1244	444	1160	631	37.1197	151.407	47.2735	157.316	107.113	97.4025	166.398	79.4573	83.5637	28.4344	68.8635	16.9327	350.121	60.2098	21.8745	316.886	277.118	207.72
ENSG00000196188	CTSE	44	107	184	70	213	66	156	136	343	10	52	67	69	235	122	31	16	176	24	17	44	64	71	86	62	49	89	114	10	61	12.9624	43.3169	61.2558	25.2571	68.9275	21.3574	61.0779	42.5441	95.5411	2.5388	16.5018	18.2982	20.7368	54.8423	26.9565	12.8917	5.5842	57.0339
ENSG00000155849	ELMO1	19	34	12	126	79	106	101	50	49	12	28	14	292	7	14	234	301	93	246	272	330	235	162	138	202	255	260	98	231	116	5.5974	13.7642	3.9949	45.4628	25.5647	34.3012	39.544	15.6412	13.6487	3.0465	8.8856	3.8235	87.7556	1.6336	3.0934	97.3113	105.053	30.1372
ONT.16754	ONT.16754	0	1	1	12	4	3	1	0	6	1	2	0	7	0	0	3	16	4	24	7	19	7	1	0	7	8	5	2	3	4	0	0.4048	0.3329	4.3298	1.2944	0.9708	0.3915	0	1.6713	0.2539	0.6347	0	2.1037	0	0	1.2476	5.5842	1.2962
ENSG00000168477	TNXB	12	3	5	18	8	24	8	14	6	6	9	4	35	2	5	34	17	20	16	11	33	18	45	20	38	34	74	16	33	151	3.5352	1.2145	1.6646	6.4947	2.5888	7.7663	3.1322	4.3795	1.6713	1.5233	2.8561	1.0924	10.5187	0.4667	1.1048	14.1393	5.9332	6.4811
ENSG00000171307	ZDHHC16	59	40	53	23	38	29	47	33	5	7	5	14	10	17	20	20	13	0	6	13	7	30	12	3	2	4	13	6	5	6	17.3814	16.1932	17.6443	8.2988	12.2969	9.3843	18.4017	10.3232	1.3927	1.7772	1.5867	3.8235	3.0053	3.9673	4.4191	8.3172	4.5372	0
ONT.28780	ONT.28780	5	4	10	8	14	16	6	10	3	1	2	16	4	13	14	0	5	4	5	8	2	7	3	1	1	1	5	5	3	4	1.473	1.6193	3.3291	2.8865	4.5304	5.1775	2.3492	3.1282	0.8356	0.2539	0.6347	4.3697	1.2021	3.0338	3.0934	0	1.7451	1.2962
ONT.9174	ONT.9174	7	3	1	8	4	1	4	0	2	2	2	3	9	0	6	5	15	9	13	10	11	2	6	10	20	9	5	8	6	5	2.0622	1.2145	0.3329	2.8865	1.2944	0.3236	1.5661	0	0.5571	0.5078	0.6347	0.8193	2.7048	0	1.3257	2.0793	5.2352	2.9165
ENSG00000078237	TIGAR	12	48	31	22	34	16	20	23	43	32	25	26	6	58	29	8	16	16	28	8	15	24	11	7	11	10	17	20	22	20	3.5352	19.4319	10.3203	7.9379	11.0025	5.1775	7.8305	7.195	11.9775	8.1241	7.9336	7.1008	1.8032	13.5355	6.4077	3.3269	5.5842	5.1849
ONT.25870	ONT.25870	0	0	1	8	1	2	7	0	2	0	0	1	10	0	0	8	23	6	20	28	20	8	7	8	14	8	7	0	5	7	0	0	0.3329	2.8865	0.3236	0.6472	2.7407	0	0.5571	0	0	0.2731	3.0053	0	0	3.3269	8.0273	1.9443
ENSG00000114805	PLCH1	7	3	4	17	10	12	6	3	7	0	0	0	23	0	0	35	34	29	39	32	31	25	34	18	11	20	22	6	19	10	2.0622	1.2145	1.3316	6.1339	3.236	3.8832	2.3492	0.9385	1.9498	0	0	0	6.9123	0	0	14.5551	11.8665	9.3976
ONT.28366	ENSG00000231107(LINC01508/Ensembl),NONHSAG102127.2(-/NONCODE)	9	0	7	8	4	11	2	0	14	6	14	8	41	25	21	18	19	16	15	15	26	18	17	46	37	36	32	26	38	11	2.6514	0	2.3304	2.8865	1.2944	3.5596	0.7831	0	3.8996	1.5233	4.4428	2.1849	12.3219	5.8343	4.64	7.4855	6.6313	5.1849
ENSG00000087237	CETP	13	3	3	20	17	8	39	18	8	16	9	18	25	14	18	20	42	119	42	47	20	24	53	31	64	23	94	25	152	32	3.8298	1.2145	0.9987	7.2163	5.5013	2.5888	15.2695	5.6308	2.2284	4.0621	2.8561	4.9159	7.5133	3.2672	3.9772	8.3172	14.6586	38.5627
ENSG00000171714	ANO5	2	0	1	2	7	4	5	2	1	0	2	2	6	2	3	7	6	3	7	13	3	6	12	6	5	4	10	4	11	36	0.5892	0	0.3329	0.7216	2.2652	1.2944	1.9576	0.6256	0.2785	0	0.6347	0.5462	1.8032	0.4667	0.6629	2.911	2.0941	0.9722
ONT.7229	ONT.7229	41	40	36	67	25	38	25	64	42	81	56	35	8	34	24	33	38	27	36	8	14	12	17	12	6	17	35	5	17	23	12.0786	16.1932	11.9848	24.1747	8.0901	12.2967	9.7881	20.0207	11.6989	20.5642	17.7712	9.5588	2.4043	7.9346	5.3029	13.7234	13.2626	8.7495
ONT.26835	ONT.26835	1	0	0	6	5	29	0	1	6	3	3	1	25	0	2	15	15	3	5	32	11	1	12	6	28	13	55	14	42	53	0.2946	0	0	2.1649	1.618	9.3843	0	0.3128	1.6713	0.7616	0.952	0.2731	7.5133	0	0.4419	6.2379	5.2352	0.9722
ENSG00000170892	TSEN34	152	124	155	35	168	92	132	148	16	26	16	44	13	35	42	29	20	11	10	21	11	68	14	13	8	15	36	24	17	24	44.7793	50.199	51.6014	12.6285	54.3654	29.7709	51.6813	46.298	4.4567	6.6009	5.0775	12.0167	3.9069	8.168	9.2801	12.06	6.9803	3.5646
ENSG00000106105	GARS	151	133	155	131	116	140	132	190	39	20	70	113	71	253	81	91	74	38	60	63	85	100	99	13	3	26	78	64	29	32	44.4847	53.8425	51.6014	47.2669	37.538	45.3035	51.6813	59.4366	10.8633	5.0776	22.214	30.8611	21.3378	59.043	17.8973	37.8433	25.8271	12.3141
ENSG00000036448	MYOM2	7	5	1	6	13	7	12	5	6	3	9	8	17	6	15	6	15	6	8	14	29	7	19	14	6	24	10	7	13	186	2.0622	2.0242	0.3329	2.1649	4.2068	2.2652	4.6983	1.5641	1.6713	0.7616	2.8561	2.1849	5.1091	1.4002	3.3143	2.4952	5.2352	1.9443
ENSG00000174938	SEZ6L2	14	20	28	13	27	10	4	68	24	17	2	54	4	10	35	2	1	2	2	1	3	3	4	0	1	3	9	36	6	6	4.1244	8.0966	9.3215	4.6906	8.7373	3.236	1.5661	21.272	6.6851	4.3159	0.6347	14.7478	1.2021	2.3337	7.7334	0.8317	0.349	0.6481
ENSG00000117298	ECE1	292	102	124	74	128	112	36	206	87	65	72	105	67	60	169	75	31	34	39	22	50	47	57	25	28	25	48	143	41	54	86.0234	41.2927	41.2811	26.7004	41.4212	36.2428	14.0949	64.4418	24.2335	16.5021	22.8487	28.6763	20.1357	14.0023	37.3413	31.1895	10.8195	11.0179
ENSG00000147065	MSN	2663	1752	2298	1526	1846	1025	1532	1223	1811	3225	2380	2903	666	2463	1980	714	665	844	662	536	681	693	747	744	873	687	903	1476	1040	503	784.521	709.264	765.032	550.605	597.372	331.686	599.816	382.584	504.446	818.76	755.277	792.831	200.155	574.794	437.49	296.924	232.095	273.503
ENSG00000137033	IL33	16	14	7	21	23	34	29	54	30	23	23	22	36	17	10	75	39	79	41	30	45	73	72	74	81	35	61	36	26	77	4.7136	5.6676	2.3304	7.5771	7.4429	11.0023	11.3542	16.8925	8.3564	5.8392	7.2989	6.0084	10.8192	3.9673	2.2095	31.1895	13.6116	25.6004
ENSG00000185774	KCNIP4	0	0	0	4	5	6	4	2	9	1	0	0	33	0	0	37	10	9	17	8	23	18	32	14	25	22	12	10	43	12	0	0	0	1.4433	1.618	1.9416	1.5661	0.6256	2.5069	0.2539	0	0	9.9176	0	0	15.3868	3.4901	2.9165
ONT.9195	ONT.9195	27	2	7	13	7	2	1	5	17	17	28	21	13	8	38	3	5	3	2	4	1	2	2	11	6	4	3	14	2	4	7.9542	0.8097	2.3304	4.6906	2.2652	0.6472	0.3915	1.5641	4.7353	4.3159	8.8856	5.7353	3.9069	1.867	8.3963	1.2476	1.7451	0.9722
ENSG00000152467	ZSCAN1	3	0	3	9	7	10	5	2	1	5	6	8	19	4	10	2	18	13	32	16	17	16	11	6	16	16	15	12	8	12	0.8838	0	0.9987	3.2473	2.2652	3.236	1.9576	0.6256	0.2785	1.2694	1.9041	2.1849	5.7101	0.9335	2.2095	0.8317	6.2823	4.2127
ONT.21601	ONT.21601	2	1	1	3	5	3	0	3	2	5	4	2	2	1	5	2	6	2	7	5	4	5	10	8	4	9	6	8	7	1	0.5892	0.4048	0.3329	1.0824	1.618	0.9708	0	0.9385	0.5571	1.2694	1.2694	0.5462	0.6011	0.2334	1.1048	0.8317	2.0941	0.6481
ENSG00000134201	GSTM5	6	14	2	34	12	57	31	9	22	7	10	3	20	0	1	84	41	36	51	19	84	47	33	111	98	27	35	6	56	41	1.7676	5.6676	0.6658	12.2677	3.8832	18.445	12.1373	2.8154	6.128	1.7772	3.1734	0.8193	6.0107	0	0.221	34.9323	14.3096	11.666
ENSG00000173535	TNFRSF10C	32	31	58	23	78	25	16	57	77	46	21	86	12	94	88	10	4	10	2	5	3	7	7	10	5	10	16	33	3	2	9.4272	12.5498	19.3089	8.2988	25.2411	8.0899	6.2644	17.831	21.448	11.6784	6.6642	23.4872	3.6064	21.9369	19.444	4.1586	1.3961	3.2406
ENSG00000156711	MAPK13	159	89	146	71	114	91	60	151	117	155	87	161	81	196	204	44	45	37	44	31	34	36	44	40	34	55	71	85	72	26	46.8415	36.0299	48.6052	25.6179	36.8908	29.4473	23.4915	47.2364	32.5898	39.3512	27.6089	43.9703	24.3432	45.7408	45.0747	18.2979	15.7057	11.9901
ENSG00000106829	TLE4	17	14	25	36	34	43	25	18	37	10	13	19	78	4	20	48	65	140	47	48	69	41	64	83	36	47	104	26	49	60	5.0082	5.6676	8.3228	12.9894	11.0025	13.9146	9.7881	5.6308	10.3062	2.5388	4.1255	5.189	23.4416	0.9335	4.4191	19.9613	22.6859	45.3679
ONT.19596	ONT.19596	3	1	1	8	1	5	4	1	4	2	2	2	6	4	0	5	14	9	10	11	10	6	8	18	6	17	11	4	3	13	0.8838	0.4048	0.3329	2.8865	0.3236	1.618	1.5661	0.3128	1.1142	0.5078	0.6347	0.5462	1.8032	0.9335	0	2.0793	4.8862	2.9165
ENSG00000147606	SLC26A7	99	58	119	1356	639	729	530	65	679	67	381	87	3862	459	233	1751	3424	1753	3091	2255	3007	1874	3469	1549	2383	2230	2608	837	3333	1477	29.1655	23.4802	39.6166	489.266	206.782	235.902	207.508	20.3336	189.132	17.0099	120.908	23.7604	1160.66	107.118	51.4824	728.172	1195.03	568.07
ENSG00000100652	SLC10A1	7	3	1	0	1	1	6	2	3	4	3	1	9	3	7	4	2	25	9	7	8	2	5	6	8	6	5	4	9	11	2.0622	1.2145	0.3329	0	0.3236	0.3236	2.3492	0.6256	0.8356	1.0155	0.952	0.2731	2.7048	0.7001	1.5467	1.6634	0.698	8.1014
ENSG00000132470	ITGB4	45	4	13	9	11	6	7	25	6	7	5	8	11	15	11	4	6	2	6	2	10	4	5	2	4	7	7	4	3	6	13.257	1.6193	4.3279	3.2473	3.5596	1.9416	2.7407	7.8206	1.6713	1.7772	1.5867	2.1849	3.3059	3.5006	2.4305	1.6634	2.0941	0.6481
ENSG00000107742	SPOCK2	59	38	68	43	39	120	38	160	60	49	27	45	13	172	77	12	22	42	10	6	14	21	20	20	10	7	27	90	8	24	17.3814	15.3836	22.638	15.5151	12.6205	38.8316	14.878	50.0519	16.7127	12.4401	8.5683	12.2898	3.9069	40.1399	17.0135	4.9903	7.6783	13.6104
ENSG00000005059	MCUB	10	9	9	4	10	19	9	33	12	3	0	7	0	9	19	3	3	6	3	1	1	9	5	0	2	1	5	9	1	7	2.946	3.6435	2.9962	1.4433	3.236	6.1483	3.5237	10.3232	3.3425	0.7616	0	1.9118	0	2.1003	4.1981	1.2476	1.047	1.9443
ENSG00000204179	PTPN20	18	6	0	9	3	14	9	5	1	9	4	2	19	15	2	24	30	14	20	6	18	8	8	7	36	19	11	7	25	34	5.3028	2.429	0	3.2473	0.9708	4.5303	3.5237	1.5641	0.2785	2.2849	1.2694	0.5462	5.7101	3.5006	0.4419	9.9807	10.4704	4.5368
ENSG00000143554	SLC27A3	13	7	6	11	7	3	5	18	2	17	11	30	2	12	31	4	3	5	5	2	2	0	5	3	5	5	6	13	12	11	3.8298	2.8338	1.9975	3.969	2.2652	0.9708	1.9576	5.6308	0.5571	4.3159	3.4908	8.1932	0.6011	2.8005	6.8496	1.6634	1.047	1.6203
ENSG00000121297	TSHZ3	10	5	2	6	12	6	1	7	5	4	3	7	13	4	11	28	19	14	16	3	15	3	18	8	12	11	30	7	26	20	2.946	2.0242	0.6658	2.1649	3.8832	1.9416	0.3915	2.1898	1.3927	1.0155	0.952	1.9118	3.9069	0.9335	2.4305	11.6441	6.6313	4.5368
ENSG00000117480	FAAH	17	2	3	8	5	9	2	6	12	4	6	10	28	10	34	15	25	10	23	19	18	7	35	12	16	25	40	18	38	37	5.0082	0.8097	0.9987	2.8865	1.618	2.9124	0.7831	1.8769	3.3425	1.0155	1.9041	2.7311	8.4149	2.3337	7.5125	6.2379	8.7254	3.2406
ENSG00000168528	SERINC2	278	108	214	80	160	105	107	144	41	69	81	125	39	236	144	48	44	9	36	16	33	33	66	8	15	11	45	40	8	5	81.899	43.7217	71.2432	28.8653	51.7765	33.9776	41.8932	45.0467	11.4204	17.5177	25.7048	34.1384	11.7208	55.0757	31.8175	19.9613	15.3566	2.9165
ONT.18301	ONT.18301	6	0	1	7	5	2	0	1	4	2	3	1	5	1	4	7	10	11	7	2	8	6	8	4	4	3	8	2	9	2	1.7676	0	0.3329	2.5257	1.618	0.6472	0	0.3128	1.1142	0.5078	0.952	0.2731	1.5027	0.2334	0.8838	2.911	3.4901	3.5646
ENSG00000196924	FLNA	88	53	71	59	70	102	29	186	16	24	13	36	12	31	64	36	10	9	9	17	20	20	30	6	9	6	38	45	7	27	25.9249	21.456	23.6368	21.2881	22.6522	33.0068	11.3542	58.1853	4.4567	6.0931	4.1255	9.8319	3.6064	7.2345	14.1411	14.971	3.4901	2.9165
ENSG00000137673	MMP7	12	46	214	182	126	43	17	458	137	103	67	13	4	64	19	2	19	5	36	0	1	2	1	0	4	0	8	66	3	1	3.5352	18.6222	71.2432	65.6685	40.774	13.9146	6.6559	143.274	38.1607	26.1495	21.262	3.5504	1.2021	14.9358	4.1981	0.8317	6.6313	1.6203
ONT.18202	ONT.18202	13	20	13	59	26	28	13	12	37	31	38	31	170	13	44	51	138	332	107	274	33	54	66	60	63	226	234	80	116	73	3.8298	8.0966	4.3279	21.2881	8.4137	9.0607	5.0898	3.7539	10.3062	7.8702	12.059	8.4663	51.0906	3.0338	9.722	21.2089	48.164	107.587
ENSG00000172663	TMEM134	114	74	111	84	96	75	78	92	42	74	86	145	56	195	97	54	51	36	53	44	55	63	63	19	20	34	50	71	37	25	33.5845	29.9575	36.9533	30.3085	31.0659	24.2697	30.539	28.7798	11.6989	18.787	27.2915	39.6006	16.8298	45.5074	21.4326	22.4565	17.7997	11.666
ENSG00000161896	IP6K3	1	8	22	20	16	10	16	2	4	3	5	6	49	8	1	62	75	31	56	27	64	37	58	12	42	32	47	15	43	44	0.2946	3.2386	7.3241	7.2163	5.1777	3.236	6.2644	0.6256	1.1142	0.7616	1.5867	1.6386	14.7261	1.867	0.221	25.7833	26.1761	10.0457
ENSG00000169302	STK32A	151	67	92	96	76	112	30	88	94	28	60	57	12	119	56	37	9	15	15	6	23	13	19	15	4	7	27	98	4	12	44.4847	27.1237	30.6279	34.6383	24.5939	36.2428	11.7458	27.5285	26.1833	7.1086	19.0406	15.5671	3.6064	27.7712	12.3735	15.3868	3.1411	4.8608
ENSG00000146197	SCUBE3	16	3	7	11	15	27	5	12	9	4	14	11	34	2	8	68	29	28	24	54	28	19	28	30	22	35	76	46	61	62	4.7136	1.2145	2.3304	3.969	4.8541	8.7371	1.9576	3.7539	2.5069	1.0155	4.4428	3.0042	10.2181	0.4667	1.7676	28.2785	10.1214	9.0736
ONT.25484	ENSG00000243836(WDR86-AS1/Ensembl),NONHSAG049174.3(-/NONCODE),ENSG00000243836(WDR86-AS1/Ensembl),NONHSAG049174.3(-/NONCODE)	111	14	41	74	38	46	35	45	24	81	92	132	24	54	115	18	46	32	18	11	15	22	27	20	25	30	37	52	30	6	32.7007	5.6676	13.6494	26.7004	12.2969	14.8854	13.7034	14.0771	6.6851	20.5642	29.1956	36.0502	7.2128	12.6021	25.4098	7.4855	16.0547	10.3698
ONT.21857	ONT.21857	1	0	0	0	8	0	1	0	4	0	0	0	8	0	0	4	5	19	7	6	6	1	8	1	4	13	4	4	8	4	0.2946	0	0	0	2.5888	0	0.3915	0	1.1142	0	0	0	2.4043	0	0	1.6634	1.7451	6.1571
ENSG00000131435	PDLIM4	289	303	286	133	216	126	68	344	23	30	21	42	3	30	102	12	10	2	3	1	7	9	3	1	3	6	3	35	3	4	85.1396	122.664	95.2129	47.9885	69.8983	40.7731	26.6237	107.612	6.4065	7.6164	6.6642	11.4705	0.9016	7.0011	22.5374	4.9903	3.4901	0.6481
ENSG00000171885	AQP4	5	3	0	53	68	12	35	6	27	14	20	46	140	6	2	58	48	68	75	75	71	52	136	58	68	81	206	42	61	75	1.473	1.2145	0	19.1232	22.005	3.8832	13.7034	1.8769	7.5207	3.5543	6.3469	12.5629	42.0746	1.4002	0.4419	24.1199	16.7527	22.0358
ONT.8326	ONT.8326	7	1	2	12	11	8	1	3	0	3	5	3	8	0	2	16	16	11	9	17	22	12	16	9	4	3	4	0	4	4	2.0622	0.4048	0.6658	4.3298	3.5596	2.5888	0.3915	0.9385	0	0.7616	1.5867	0.8193	2.4043	0	0.4419	6.6538	5.5842	3.5646
ENSG00000095637	SORBS1	11	12	10	15	6	8	5	7	7	4	10	5	19	5	4	15	12	10	8	8	23	15	5	19	21	14	27	16	21	70	3.2406	4.858	3.3291	5.4122	1.9416	2.5888	1.9576	2.1898	1.9498	1.0155	3.1734	1.3655	5.7101	1.1669	0.8838	6.2379	4.1882	3.2406
ENSG00000113716	HMGXB3	25	26	21	17	41	31	15	38	10	3	10	9	13	11	25	10	11	9	6	4	7	15	8	9	9	4	13	10	6	11	7.365	10.5256	6.9912	6.1339	13.2677	10.0315	5.8729	11.8873	2.7855	0.7616	3.1734	2.458	3.9069	2.5671	5.5239	4.1586	3.8392	2.9165
ENSG00000167306	MYO5B	90	49	50	26	54	53	29	35	56	94	74	50	16	136	96	23	22	17	12	22	14	21	41	29	16	12	46	60	28	27	26.5141	19.8367	16.6456	9.3812	17.4746	17.1506	11.3542	10.9488	15.5986	23.8646	23.4834	13.6554	4.8085	31.7385	21.2116	9.5648	7.6783	5.509
ONT.7667	ONT.7667	1	2	0	11	0	20	2	0	5	0	0	1	42	1	1	9	31	20	16	16	25	23	48	11	17	15	29	12	10	21	0.2946	0.8097	0	3.969	0	6.4719	0.7831	0	1.3927	0	0	0.2731	12.6224	0.2334	0.221	3.7427	10.8195	6.4811
ENSG00000006625	GGCT	987	597	592	582	591	535	284	524	637	1298	1116	1778	226	788	2307	81	114	123	121	92	140	130	130	132	171	119	212	1193	151	148	290.771	241.684	197.084	209.995	191.25	173.124	111.193	163.92	177.434	329.535	354.155	485.585	67.9205	183.897	509.742	33.6847	39.7877	39.8589
ENSG00000178927	CYBC1	257	111	150	64	144	62	100	272	75	55	38	56	39	54	62	110	45	78	36	31	39	91	86	35	38	33	44	43	33	21	75.7124	44.9362	49.9368	23.0922	46.5989	20.063	39.1525	85.0882	20.8909	13.9633	12.059	15.294	11.7208	12.6021	13.6992	45.7446	15.7057	25.2764
ONT.26805	ONT.26805	2	0	0	5	0	7	0	1	2	0	5	0	4	1	0	9	16	4	11	6	7	4	3	2	7	6	31	7	11	13	0.5892	0	0	1.8041	0	2.2652	0	0.3128	0.5571	0	1.5867	0	1.2021	0.2334	0	3.7427	5.5842	1.2962
ENSG00000162645	GBP2	354	374	434	163	237	302	311	203	424	375	330	287	83	211	302	139	43	235	55	30	111	158	83	134	85	64	84	281	58	214	104.289	151.407	144.484	58.813	76.694	97.7261	121.764	63.5033	118.103	95.2046	104.723	78.3818	24.9442	49.2414	66.7283	57.8046	15.0076	76.1532
ONT.9393	ONT.9393	4	3	4	14	8	2	3	2	10	4	5	5	44	4	7	12	44	20	34	21	21	8	41	12	13	34	18	11	13	16	1.1784	1.2145	1.3316	5.0514	2.5888	0.6472	1.1746	0.6256	2.7855	1.0155	1.5867	1.3655	13.2235	0.9335	1.5467	4.9903	15.3566	6.4811
ENSG00000168490	PHYHIP	69	9	22	2	13	5	5	52	18	15	13	25	2	5	43	6	2	3	0	0	3	0	4	5	1	3	9	30	1	5	20.3274	3.6435	7.3241	0.7216	4.2068	1.618	1.9576	16.2669	5.0138	3.8082	4.1255	6.8277	0.6011	1.1669	9.501	2.4952	0.698	0.9722
ENSG00000172014	ANKRD20A4	3	3	5	3	8	9	0	4	3	2	1	1	10	2	11	7	2	20	10	9	14	7	14	3	3	16	12	1	13	5	0.8838	1.2145	1.6646	1.0824	2.5888	2.9124	0	1.2513	0.8356	0.5078	0.3173	0.2731	3.0053	0.4667	2.4305	2.911	0.698	6.4811
ENSG00000026652	AGPAT4	6	5	7	13	8	10	10	3	10	7	10	3	15	6	11	27	22	20	32	22	22	17	21	22	20	31	28	16	24	12	1.7676	2.0242	2.3304	4.6906	2.5888	3.236	3.9153	0.9385	2.7855	1.7772	3.1734	0.8193	4.508	1.4002	2.4305	11.2282	7.6783	6.4811
ENSG00000180626	ZNF594	8	3	1	3	8	7	1	3	0	1	0	3	7	2	4	6	16	9	9	10	4	10	10	7	3	7	7	6	5	8	2.3568	1.2145	0.3329	1.0824	2.5888	2.2652	0.3915	0.9385	0	0.2539	0	0.8193	2.1037	0.4667	0.8838	2.4952	5.5842	2.9165
ONT.26830	ONT.26830	22	5	3	40	7	56	10	8	14	16	23	9	62	4	15	45	164	31	127	115	88	36	40	39	34	78	140	29	108	41	6.4812	2.0242	0.9987	14.4326	2.2652	18.1214	3.9153	2.5026	3.8996	4.0621	7.2989	2.458	18.633	0.9335	3.3143	18.7137	57.2384	10.0457
ENSG00000135334	AKIRIN2	26	31	33	5	18	22	18	40	1	3	1	2	2	3	9	10	3	1	0	1	3	22	4	0	0	0	2	5	5	8	7.6596	12.5498	10.9861	1.8041	5.8249	7.1191	7.0475	12.513	0.2785	0.7616	0.3173	0.5462	0.6011	0.7001	1.9886	4.1586	1.047	0.3241
ENSG00000145431	PDGFC	117	48	69	55	42	57	37	29	61	75	93	66	24	91	88	19	28	20	17	12	27	15	26	16	26	19	28	94	28	27	34.4683	19.4319	22.9709	19.8449	13.5913	18.445	14.4864	9.0719	16.9913	19.0409	29.5129	18.0251	7.2128	21.2368	19.444	7.9013	9.7724	6.4811
ONT.2084	ONT.2084	1	1	0	2	2	4	2	0	1	4	3	3	9	7	1	10	11	1	8	10	5	1	8	7	8	10	9	4	16	4	0.2946	0.4048	0	0.7216	0.6472	1.2944	0.7831	0	0.2785	1.0155	0.952	0.8193	2.7048	1.6336	0.221	4.1586	3.8392	0.3241
ENSG00000275395	FCGBP	85	30	26	138	113	278	44	46	111	58	65	67	89	164	162	261	274	118	195	196	288	139	394	208	213	252	743	157	436	497	25.0411	12.1449	8.6557	49.7926	36.5672	89.9598	17.2271	14.3899	30.9186	14.725	20.6273	18.2982	26.7474	38.2729	35.7947	108.54	95.63	38.2386
ENSG00000198125	MB	0	2	20	22	445	5	18	4	7	6	4	1	22	5	5	20	19	21	28	19	36	23	11	19	22	25	27	8	6	33630	0	0.8097	6.6582	7.9379	144.004	1.618	7.0475	1.2513	1.9498	1.5233	1.2694	0.2731	6.6117	1.1669	1.1048	8.3172	6.6313	6.8052
ONT.17453	NONHSAG002644.3(-/NONCODE)	1	4	0	6	1	1	0	1	2	0	2	0	22	3	2	5	8	8	12	7	8	2	5	5	21	3	27	5	17	12	0.2946	1.6193	0	2.1649	0.3236	0.3236	0	0.3128	0.5571	0	0.6347	0	6.6117	0.7001	0.4419	2.0793	2.7921	2.5924
ENSG00000205078	SYCE1L	182	45	135	114	84	109	43	160	25	88	110	233	63	174	104	45	44	51	27	46	45	40	75	8	13	66	88	108	37	25	53.6173	18.2174	44.9431	41.133	27.1827	35.272	16.8356	50.0519	6.9636	22.3414	34.9078	63.634	18.9336	40.6066	22.9793	18.7137	15.3566	16.5269
ENSG00000146267	FAXC	9	7	10	5	4	10	3	8	7	7	5	15	1	12	19	0	1	0	0	1	1	0	1	3	0	0	2	9	0	0	2.6514	2.8338	3.3291	1.8041	1.2944	3.236	1.1746	2.5026	1.9498	1.7772	1.5867	4.0966	0.3005	2.8005	4.1981	0	0.349	0
ONT.25398	NONHSAG048871.2(-/NONCODE)	11	0	4	9	6	11	4	3	3	5	9	9	7	9	8	13	13	9	5	8	20	12	18	14	16	25	29	2	14	15	3.2406	0	1.3316	3.2473	1.9416	3.5596	1.5661	0.9385	0.8356	1.2694	2.8561	2.458	2.1037	2.1003	1.7676	5.4062	4.5372	2.9165
ONT.25499	ONT.25499	0	2	0	14	5	7	1	1	4	0	2	0	16	0	0	23	19	24	26	26	20	15	14	15	27	9	13	5	22	17	0	0.8097	0	5.0514	1.618	2.2652	0.3915	0.3128	1.1142	0	0.6347	0	4.8085	0	0	9.5648	6.6313	7.7773
ONT.28662	ONT.28662	19	2	9	14	4	5	1	9	3	2	8	8	1	3	7	1	7	2	7	1	5	5	4	1	2	2	3	1	4	0	5.5974	0.8097	2.9962	5.0514	1.2944	1.618	0.3915	2.8154	0.8356	0.5078	2.5387	2.1849	0.3005	0.7001	1.5467	0.4159	2.4431	0.6481
ENSG00000100767	PAPLN	12	1	2	11	9	12	3	26	16	19	8	18	3	12	55	6	1	1	1	2	5	1	2	9	6	4	20	21	7	7	3.5352	0.4048	0.6658	3.969	2.9124	3.8832	1.1746	8.1334	4.4567	4.8237	2.5387	4.9159	0.9016	2.8005	12.1525	2.4952	0.349	0.3241
ENSG00000128040	SPINK2	18	17	35	8	17	18	7	36	40	43	31	36	0	52	41	6	2	17	0	3	4	2	13	11	5	11	4	18	16	4	5.3028	6.8821	11.6519	2.8865	5.5013	5.8247	2.7407	11.2617	11.1418	10.9168	9.8376	9.8319	0	12.1353	9.0591	2.4952	0.698	5.509
ONT.28260	ONT.28260	0	0	0	2	0	10	1	3	2	0	0	0	7	0	1	17	7	6	4	3	6	5	5	10	4	5	21	1	10	13	0	0	0	0.7216	0	3.236	0.3915	0.9385	0.5571	0	0	0	2.1037	0	0.221	7.0696	2.4431	1.9443
ONT.28168	ONT.28168	7	5	5	2	6	10	2	12	5	4	7	4	10	13	26	2	5	5	1	1	2	3	3	5	1	2	2	6	6	8	2.0622	2.0242	1.6646	0.7216	1.9416	3.236	0.7831	3.7539	1.3927	1.0155	2.2214	1.0924	3.0053	3.0338	5.7448	0.8317	1.7451	1.6203
ENSG00000119508	NR4A3	1	1	1	3	15	23	3	4	2	0	6	0	20	2	0	3	24	47	14	44	2	20	7	4	6	11	29	13	16	43	0.2946	0.4048	0.3329	1.0824	4.8541	7.4427	1.1746	1.2513	0.5571	0	1.9041	0	6.0107	0.4667	0	1.2476	8.3763	15.2306
ENSG00000139572	GPR84	10	15	12	14	28	10	11	5	14	8	4	6	0	4	6	3	5	6	6	0	1	2	2	3	1	0	1	3	0	1	2.946	6.0725	3.9949	5.0514	9.0609	3.236	4.3068	1.5641	3.8996	2.031	1.2694	1.6386	0	0.9335	1.3257	1.2476	1.7451	1.9443
ENSG00000144681	STAC	12	7	12	12	6	5	5	4	10	10	5	4	0	3	6	0	0	2	1	0	1	0	0	0	0	0	1	5	0	9	3.5352	2.8338	3.9949	4.3298	1.9416	1.618	1.9576	1.2513	2.7855	2.5388	1.5867	1.0924	0	0.7001	1.3257	0	0	0.6481
ONT.5181	ONT.5181	25	14	29	14	11	14	9	26	10	23	21	20	24	6	20	2	8	6	15	3	5	3	4	2	0	8	10	31	5	1	7.365	5.6676	9.6545	5.0514	3.5596	4.5303	3.5237	8.1334	2.7855	5.8392	6.6642	5.4621	7.2128	1.4002	4.4191	0.8317	2.7921	1.9443
ENSG00000001617	SEMA3F	15	2	9	3	2	12	0	19	6	12	13	14	6	8	14	6	4	4	5	3	3	6	5	4	1	1	3	12	3	5	4.419	0.8097	2.9962	1.0824	0.6472	3.8832	0	5.9437	1.6713	3.0465	4.1255	3.8235	1.8032	1.867	3.0934	2.4952	1.3961	1.2962
ENSG00000205129	C4orf47	17	6	6	16	12	10	11	7	17	14	17	9	38	2	9	28	23	25	34	23	19	17	26	27	31	48	33	10	52	19	5.0082	2.429	1.9975	5.7731	3.8832	3.236	4.3068	2.1898	4.7353	3.5543	5.3948	2.458	11.4203	0.4667	1.9886	11.6441	8.0273	8.1014
ENSG00000106992	AK1	724	333	714	346	808	341	352	755	503	1732	558	1184	303	988	2101	272	309	177	329	215	263	243	256	329	273	397	624	644	460	1142	213.291	134.809	237.699	124.842	261.471	110.346	137.817	236.182	140.108	439.719	177.077	323.359	91.0615	230.571	464.226	113.114	107.846	57.3579
ENSG00000173391	OLR1	33	99	56	49	32	20	19	35	65	83	35	36	3	30	18	7	4	17	8	1	7	5	1	1	7	1	9	27	6	0	9.7218	40.0782	18.6431	17.68	10.3553	6.4719	7.439	10.9488	18.1055	21.072	11.107	9.8319	0.9016	7.0011	3.9772	2.911	1.3961	5.509
ENSG00000162747	FCGR3B	4	1	0	3	4	26	9	0	13	1	15	5	62	2	2	60	7	55	11	37	23	40	1	52	26	20	46	26	19	1	1.1784	0.4048	0	1.0824	1.2944	8.4135	3.5237	0	3.6211	0.2539	4.7601	1.3655	18.633	0.4667	0.4419	24.9516	2.4431	17.8231
ENSG00000173210	ABLIM3	6	15	10	26	16	9	9	15	14	10	20	5	38	11	11	40	33	22	30	15	32	20	22	32	70	15	64	24	38	70	1.7676	6.0725	3.3291	9.3812	5.1777	2.9124	3.5237	4.6924	3.8996	2.5388	6.3469	1.3655	11.4203	2.5671	2.4305	16.6344	11.5175	7.1292
ONT.17026	ENSG00000224397(SMIM25/Ensembl),NONHSAG032000.3(-/NONCODE),NONHSAG032000.3(-/NONCODE)	25	33	13	25	14	17	15	20	19	123	30	36	8	16	23	9	18	11	17	3	6	10	5	15	7	14	14	8	10	6	7.365	13.3594	4.3279	9.0204	4.5304	5.5011	5.8729	6.2565	5.2924	31.2271	9.5203	9.8319	2.4043	3.7339	5.082	3.7427	6.2823	3.5646
ENSG00000162669	HFM1	1	6	2	8	3	2	2	1	2	3	0	1	6	0	0	10	6	15	14	19	3	1	9	4	7	3	5	7	5	6	0.2946	2.429	0.6658	2.8865	0.9708	0.6472	0.7831	0.3128	0.5571	0.7616	0	0.2731	1.8032	0	0	4.1586	2.0941	4.8608
ONT.28462	ONT.28462	20	4	22	15	19	15	4	16	7	16	5	13	6	6	26	2	5	3	7	1	6	9	4	4	4	4	1	5	2	0	5.892	1.6193	7.3241	5.4122	6.1485	4.8539	1.5661	5.0052	1.9498	4.0621	1.5867	3.5504	1.8032	1.4002	5.7448	0.8317	1.7451	0.9722
ENSG00000165092	ALDH1A1	389	223	153	496	354	270	331	138	494	63	375	153	1331	693	426	809	1075	749	872	771	739	567	1183	1072	1184	1138	1545	762	1388	731	114.6	90.2773	50.9356	178.965	114.556	87.371	129.595	43.1697	137.601	15.9944	119.004	41.7854	400.009	161.726	94.1267	336.431	375.191	242.718
ENSG00000168672	FAM84B	15	2	6	4	7	13	0	20	6	10	7	9	3	15	77	6	4	3	2	2	3	1	8	3	2	4	11	10	5	10	4.419	0.8097	1.9975	1.4433	2.2652	4.2068	0	6.2565	1.6713	2.5388	2.2214	2.458	0.9016	3.5006	17.0135	2.4952	1.3961	0.9722
ENSG00000157765	SLC34A2	5007	4106	8119	3770	4945	2475	2230	2330	2725	4657	3525	2553	59	4152	4862	62	40	93	96	15	12	48	27	52	24	8	32	1083	21	9	1475.07	1662.24	2702.91	1360.28	1600.22	800.901	873.101	728.88	759.037	1182.31	1118.63	697.243	17.7314	968.958	1074.28	25.7833	13.9606	30.1372
ENSG00000164663	USP49	5	1	4	2	1	5	1	0	5	1	0	0	8	1	7	9	9	8	5	3	13	8	18	9	7	7	12	5	9	9	1.473	0.4048	1.3316	0.7216	0.3236	1.618	0.3915	0	1.3927	0.2539	0	0	2.4043	0.2334	1.5467	3.7427	3.1411	2.5924
ONT.17515	ONT.17515	21	2	10	8	19	17	11	8	5	6	14	3	15	2	0	32	32	30	24	42	22	19	26	10	10	26	16	6	26	9	6.1866	0.8097	3.3291	2.8865	6.1485	5.5011	4.3068	2.5026	1.3927	1.5233	4.4428	0.8193	4.508	0.4667	0	13.3075	11.1685	9.7217
ENSG00000100003	SEC14L2	217	82	51	74	42	53	28	72	52	110	117	181	47	46	109	18	50	16	50	11	37	19	26	27	43	40	58	102	57	13	63.9283	33.1961	16.9785	26.7004	13.5913	17.1506	10.9627	22.5233	14.4844	27.9267	37.1292	49.4325	14.125	10.7351	24.0841	7.4855	17.4507	5.1849
ENSG00000012779	ALOX5	94	491	451	128	555	133	79	222	335	398	136	254	15	449	127	36	13	70	28	4	21	55	25	8	11	5	12	52	4	1	27.6925	198.772	150.143	46.1844	179.6	43.0383	30.9305	69.447	93.3128	101.044	43.1587	69.3693	4.508	104.784	28.0612	14.971	4.5372	22.6839
ENSG00000143320	CRABP2	723	193	605	165	457	250	119	525	704	770	213	699	173	39	558	103	97	42	88	62	166	92	223	112	106	81	163	437	133	186	212.996	78.1323	201.412	59.5346	147.887	80.8991	46.5915	164.233	196.096	195.487	67.5941	190.902	51.9922	9.1015	123.293	42.8336	33.8544	13.6104
ENSG00000110092	CCND1	253	175	370	164	175	326	93	249	239	166	169	140	57	394	378	72	98	61	81	81	97	79	57	46	50	68	81	157	56	71	74.534	70.8454	123.177	59.1738	56.6306	105.492	36.4118	77.8932	66.5724	42.1439	53.631	38.235	17.1304	91.9483	83.5209	29.942	34.2034	19.7674
ENSG00000166963	MAP1A	29	27	11	48	24	31	37	21	21	17	19	12	42	4	12	47	47	30	33	28	53	35	39	56	65	37	61	45	48	126	8.5434	10.9304	3.662	17.3192	7.7665	10.0315	14.4864	6.5693	5.8495	4.3159	6.0295	3.2773	12.6224	0.9335	2.6515	19.5454	16.4037	9.7217
ONT.671	ONT.671	0	0	1	3	2	3	5	1	10	6	7	5	30	23	6	14	9	20	12	13	12	11	21	36	29	20	31	9	20	9	0	0	0.3329	1.0824	0.6472	0.9708	1.9576	0.3128	2.7855	1.5233	2.2214	1.3655	9.016	5.3675	1.3257	5.822	3.1411	6.4811
ONT.15871	ONT.15871	0	0	0	2	11	2	3	2	5	0	0	1	36	0	0	5	31	77	22	36	12	11	33	10	6	31	8	5	11	11	0	0	0	0.7216	3.5596	0.6472	1.1746	0.6256	1.3927	0	0	0.2731	10.8192	0	0	2.0793	10.8195	24.9523
ONT.29462	ENSG00000232412(AL121601.1/Ensembl),NONHSAG055258.3(-/NONCODE)	16	1	1	12	10	11	9	5	22	9	15	23	58	19	22	32	32	29	35	24	36	17	54	47	28	41	61	32	41	36	4.7136	0.4048	0.3329	4.3298	3.236	3.5596	3.5237	1.5641	6.128	2.2849	4.7601	6.2815	17.4309	4.4341	4.861	13.3075	11.1685	9.3976
ENSG00000142677	IL22RA1	17	1	6	1	2	3	4	2	2	3	8	5	6	10	0	15	4	9	4	7	10	6	15	10	16	21	15	4	13	9	5.0082	0.4048	1.9975	0.3608	0.6472	0.9708	1.5661	0.6256	0.5571	0.7616	2.5387	1.3655	1.8032	2.3337	0	6.2379	1.3961	2.9165
ENSG00000072133	RPS6KA6	3	3	1	6	5	5	2	1	3	2	2	2	13	7	8	10	14	12	13	12	10	12	11	5	9	11	28	8	11	15	0.8838	1.2145	0.3329	2.1649	1.618	1.618	0.7831	0.3128	0.8356	0.5078	0.6347	0.5462	3.9069	1.6336	1.7676	4.1586	4.8862	3.8887
ONT.27414	ONT.27414	16	1	0	36	13	18	1	10	9	8	15	22	50	3	27	32	102	20	88	53	57	15	45	13	16	25	120	44	23	45	4.7136	0.4048	0	12.9894	4.2068	5.8247	0.3915	3.1282	2.5069	2.031	4.7601	6.0084	15.0266	0.7001	5.9658	13.3075	35.5995	6.4811
ENSG00000166140	ZFYVE19	84	47	61	28	55	31	35	50	19	74	44	91	13	44	64	21	23	19	21	9	25	20	37	12	13	30	27	35	20	10	24.7465	19.027	20.3076	10.1028	17.7982	10.0315	13.7034	15.6412	5.2924	18.787	13.9631	24.8528	3.9069	10.2683	14.1411	8.7331	8.0273	6.1571
ENSG00000204388	HSPA1B	147	11	57	26	124	30	13	79	56	27	26	26	101	13	54	205	22	54	28	413	43	14	140	40	140	199	143	31	244	113	43.3063	4.4531	18.976	9.3812	40.1268	9.7079	5.0898	24.7131	15.5986	6.8547	8.2509	7.1008	30.3538	3.0338	11.9316	85.2514	7.6783	17.499
ENSG00000115602	IL1RL1	58	77	84	5	34	95	66	50	90	9	42	22	32	118	95	1	0	1	1	2	0	5	1	2	2	4	4	25	5	3	17.0868	31.172	27.9646	1.8041	11.0025	30.7417	25.8407	15.6412	25.0691	2.2849	13.3284	6.0084	9.6171	27.5378	20.9907	0.4159	0	0.3241
ONT.22551	ONT.22551	8	3	6	5	7	10	5	6	6	3	7	4	15	3	7	14	12	15	11	18	12	9	17	8	9	23	10	13	36	13	2.3568	1.2145	1.9975	1.8041	2.2652	3.236	1.9576	1.8769	1.6713	0.7616	2.2214	1.0924	4.508	0.7001	1.5467	5.822	4.1882	4.8608
ENSG00000108823	SGCA	2	12	5	7	11	11	2	1	16	8	8	15	7	3	17	8	9	2	7	6	9	8	3	7	7	4	40	24	13	246	0.5892	4.858	1.6646	2.5257	3.5596	3.5596	0.7831	0.3128	4.4567	2.031	2.5387	4.0966	2.1037	0.7001	3.7562	3.3269	3.1411	0.6481
ONT.4156	ONT.4156	3	3	2	5	2	3	2	7	4	5	2	4	5	1	2	9	4	15	5	40	0	3	6	3	11	26	7	1	12	7	0.8838	1.2145	0.6658	1.8041	0.6472	0.9708	0.7831	2.1898	1.1142	1.2694	0.6347	1.0924	1.5027	0.2334	0.4419	3.7427	1.3961	4.8608
ENSG00000170381	SEMA3E	9	3	9	2	2	3	4	2	3	9	34	26	2	27	16	6	1	5	4	5	1	1	8	9	2	1	5	1	1	5	2.6514	1.2145	2.9962	0.7216	0.6472	0.9708	1.5661	0.6256	0.8356	2.2849	10.7897	7.1008	0.6011	6.301	3.5353	2.4952	0.349	1.6203
ENSG00000065361	ERBB3	129	62	109	77	83	64	39	57	67	77	79	69	40	79	155	12	30	18	29	28	16	14	12	20	22	28	29	62	22	19	38.0035	25.0995	36.2874	27.7828	26.8591	20.7102	15.2695	17.831	18.6626	19.5487	25.0701	18.8444	12.0213	18.4363	34.248	4.9903	10.4704	5.833
ONT.6248	ONT.6248	8	5	4	7	14	15	10	16	3	4	11	5	42	6	2	12	27	39	28	28	21	21	27	5	10	28	18	13	30	10	2.3568	2.0242	1.3316	2.5257	4.5304	4.8539	3.9153	5.0052	0.8356	1.0155	3.4908	1.3655	12.6224	1.4002	0.4419	4.9903	9.4234	12.6382
ENSG00000102401	ARMCX3	4193	385	686	864	582	746	607	985	487	1661	1813	3849	310	580	1425	330	462	341	445	382	338	297	345	230	328	347	404	1198	416	266	1235.26	155.86	228.378	311.745	188.337	241.403	237.656	308.132	135.652	421.693	575.343	1051.19	93.1652	135.355	314.86	137.234	161.245	110.503
ENSG00000170500	LONRF2	131	27	17	39	18	58	15	71	24	46	51	67	6	25	108	13	10	9	16	1	9	2	5	6	6	11	22	61	8	16	38.5927	10.9304	5.6595	14.0718	5.8249	18.7686	5.8729	22.2105	6.6851	11.6784	16.1845	18.2982	1.8032	5.8343	23.8631	5.4062	3.4901	2.9165
ENSG00000086991	NOX4	9	27	12	22	7	9	8	5	7	11	8	6	1	2	8	3	0	0	0	0	0	0	0	2	4	1	3	26	3	10	2.6514	10.9304	3.9949	7.9379	2.2652	2.9124	3.1322	1.5641	1.9498	2.7927	2.5387	1.6386	0.3005	0.4667	1.7676	1.2476	0	0
ENSG00000131408	NR1H2	202	73	103	71	105	58	97	174	29	49	50	59	50	126	72	48	67	35	38	36	36	53	33	25	37	29	46	44	31	31	59.5093	29.5526	34.29	25.6179	33.9784	18.7686	37.9779	54.4314	8.0778	12.4401	15.8672	16.1133	15.0266	29.4048	15.9087	19.9613	23.384	11.342
ENSG00000166432	ZMAT1	14	7	2	14	10	28	4	7	4	16	4	3	19	4	19	11	17	15	19	20	23	13	21	8	19	23	42	18	35	41	4.1244	2.8338	0.6658	5.0514	3.236	9.0607	1.5661	2.1898	1.1142	4.0621	1.2694	0.8193	5.7101	0.9335	4.1981	4.5745	5.9332	4.8608
ONT.12708	ONT.12708	11	4	6	20	10	42	3	24	11	2	13	3	25	2	1	30	55	51	24	21	47	33	21	22	14	15	8	3	29	12	3.2406	1.6193	1.9975	7.2163	3.236	13.591	1.1746	7.5078	3.064	0.5078	4.1255	0.8193	7.5133	0.4667	0.221	12.4758	19.1958	16.5269
ENSG00000115112	TFCP2L1	3	12	7	87	41	61	32	6	50	2	8	6	289	8	7	232	251	167	198	184	141	131	250	142	168	92	243	68	244	97	0.8838	4.858	2.3304	31.391	13.2677	19.7394	12.5288	1.8769	13.9273	0.5078	2.5387	1.6386	86.854	1.867	1.5467	96.4796	87.6027	54.1174
ENSG00000154258	ABCA9	1	1	1	14	1	7	1	4	3	2	4	0	17	0	2	8	24	9	28	11	11	7	15	26	20	11	15	5	21	21	0.2946	0.4048	0.3329	5.0514	0.3236	2.2652	0.3915	1.2513	0.8356	0.5078	1.2694	0	5.1091	0	0.4419	3.3269	8.3763	2.9165
ENSG00000091490	SEL1L3	52	24	30	23	21	98	24	54	37	28	25	25	4	24	74	9	6	28	7	5	16	18	31	13	7	5	20	30	7	19	15.3192	9.7159	9.9874	8.2988	6.7957	31.7124	9.3966	16.8925	10.3062	7.1086	7.9336	6.8277	1.2021	5.6009	16.3506	3.7427	2.0941	9.0736
ONT.22590	ONT.22590	7	0	2	8	9	12	7	3	8	7	8	5	30	3	2	16	22	23	11	19	17	14	20	9	7	18	43	13	14	12	2.0622	0	0.6658	2.8865	2.9124	3.8832	2.7407	0.9385	2.2284	1.7772	2.5387	1.3655	9.016	0.7001	0.4419	6.6538	7.6783	7.4533
ENSG00000133110	POSTN	61	546	544	581	795	156	94	373	378	472	267	73	12	27	492	31	84	29	82	40	37	16	38	50	17	17	43	880	111	75	17.9706	221.038	181.104	209.634	257.265	50.481	36.8034	116.683	105.29	119.831	84.7306	19.9368	3.6064	6.301	108.71	12.8917	29.3172	9.3976
ENSG00000120156	TEK	43	23	16	53	24	36	43	20	36	14	41	15	37	15	29	81	65	50	47	57	70	60	39	51	87	51	88	49	78	66	12.6678	9.3111	5.3266	19.1232	7.7665	11.6495	16.8356	6.2565	10.0276	3.5543	13.0111	4.0966	11.1197	3.5006	6.4077	33.6847	22.6859	16.2028
ENSG00000197635	DPP4	411	160	303	165	280	203	91	143	195	363	57	146	6	465	431	5	3	17	9	1	8	16	6	11	5	2	9	96	8	15	121.081	64.7729	100.872	59.5346	90.6089	65.6901	35.6288	44.7339	54.3164	92.1581	18.0886	39.8737	1.8032	108.518	95.2314	2.0793	1.047	5.509
ENSG00000105556	MIER2	7	2	11	3	5	12	13	18	5	3	4	4	4	6	8	3	7	2	3	3	2	8	3	0	4	1	3	5	4	3	2.0622	0.8097	3.662	1.0824	1.618	3.8832	5.0898	5.6308	1.3927	0.7616	1.2694	1.0924	1.2021	1.4002	1.7676	1.2476	2.4431	0.6481
ENSG00000116863	ADPRHL2	125	66	95	47	66	75	66	78	42	42	40	79	52	93	68	48	27	16	20	31	29	53	56	19	23	31	58	44	45	35	36.8251	26.7188	31.6267	16.9583	21.3578	24.2697	25.8407	24.4003	11.6989	10.6629	12.6937	21.5755	15.6277	21.7035	15.0249	19.9613	9.4234	5.1849
ONT.20394	ONT.20394	3	1	2	12	7	7	8	3	11	1	5	2	40	4	0	24	50	43	43	41	15	21	61	11	17	12	55	2	35	23	0.8838	0.4048	0.6658	4.3298	2.2652	2.2652	3.1322	0.9385	3.064	0.2539	1.5867	0.5462	12.0213	0.9335	0	9.9807	17.4507	13.9344
[truncated: 445 more rows]
[truncated: 15 more columns]
