# Supplementary material for: Full-length transcriptome analysis of papillary thyroid carcinoma reveals correlation between LAMB3 expression and clinical features
Source: BMC Cancer. 2025 Oct 25;25:1646. doi: 10.1186/s12885-025-14916-0 (PMC12554243; doi:10.1186/s12885-025-14916-0)
Supplement: Supplementary file 3 — Additional file 3. [file 12885_2025_14916_MOESM3_ESM.xlsx]

## Sheet: Sheet1
胞浆阳性
位置	组织类型			胞浆		胞膜		胞核		备注
		病理分型	分级	染色强度	阳性率	染色强度	阳性率	染色强度	阳性率
A01	癌	乳头状癌		1.5-2	0.95
A02	癌旁	甲状腺组织		0	0
A03	癌	乳头状癌		2	0.95
A04	癌旁	甲状腺组织		0.5-1	0.1
A05	癌	乳头状癌		1.5-2	0.8
A06	癌旁	甲状腺组织		0.5-1	0.3
A07	癌	乳头状癌		1.5-2	0.95
A08	癌旁	甲状腺组织		0.5-1	0.1
A09	癌	乳头状癌		1.5-2	0.9
A10	癌旁	甲状腺组织		1-1.5	0.6
A11	癌	乳头状癌		1.5-2	0.9
A12	癌旁	甲状腺组织		0.5	0.05
A13	癌	乳头状癌		1.5-2	0.95
A14	癌旁	甲状腺组织		0.5	0.02
B01	癌	乳头状癌		1-1.5	0.9
B02	癌旁	甲状腺组织		0.5	0.05
B03	癌	乳头状癌		1-2	0.95
B04	癌旁	甲状腺组织		1-1.5	0.55
B05	癌	乳头状癌		1.5-2	0.8
B06	癌旁	甲状腺组织		1-1.5	0.3
B07	癌	乳头状癌		1-1.5	0.8
B08	癌旁	甲状腺组织		0.5	0.15
B09	癌	乳头状癌		1.5-2	0.95
B10	癌旁	甲状腺组织		0.5	0.1
B11	癌	乳头状癌		1.5-2	0.9
B12	癌旁	甲状腺组织		0.5-1	0.2
B13	癌	乳头状癌		1-1.5	0.9
B14	癌旁	甲状腺组织		0	0
C01	癌	乳头状癌		2-2.5	0.9
C02	癌旁	甲状腺组织		0.5-1	0.3
C03	癌	乳头状癌		1.5-2	0.95
C04	癌旁	甲状腺组织		0.5-1	0.1
C05	癌	乳头状癌		1-1.5	0.95
C06	癌旁	甲状腺组织		0.5	0.1
C07	癌	乳头状癌		-	-					无癌
C08	癌旁	甲状腺组织		0.5	0.15
C09	癌	乳头状癌		1-1.5	0.95
C10	癌旁	甲状腺组织		0.5	0.05
C11	癌	乳头状癌		0.5-1	0.7
C12	癌旁	甲状腺组织		0	0
C13	癌	乳头状癌		1-1.5	0.7
C14	癌旁	甲状腺组织		0.5-1	0.15
D01	癌	乳头状癌		2	0.95
D02	癌旁	甲状腺组织		0.5	0.05
D03	癌	乳头状癌		1.5-2	0.85
D04	癌旁	甲状腺组织		0.5	0.05
D05	癌	乳头状癌		1.5-2	0.8
D06	癌旁	甲状腺组织		0.5	0.05
D07	癌	乳头状癌		1-2	0.9
D08	癌旁	甲状腺组织		0.5	0.05
D09	癌	乳头状癌		1-2	0.9
D10	癌旁	甲状腺组织		0.5-1	0.25
D11	癌	乳头状癌		0.5-1	0.8
D12	癌旁	甲状腺组织		0.5	0.1
D13	癌	乳头状癌		0.5-1	0.95
D14	癌旁	甲状腺组织		0.5	0.3
E01	癌	乳头状癌		1-1.5	0.9
E02	癌旁	甲状腺组织		0.5	0.05
E03	癌	乳头状癌		1.5-2	0.95
E04	癌旁	甲状腺组织		0.5-1	0.25
E05	癌	乳头状癌		2-2.5	0.8
E06	癌旁	甲状腺组织		0.5	0.6
E07	癌	乳头状癌		1.5-2	0.9
E08	癌旁	甲状腺组织		1-1.5	0.3
E09	癌	乳头状癌		1-1.5	0.7
E10	癌旁	甲状腺组织		0.5-1	0.05
E11	癌	乳头状癌		0.5-1	0.85
E12	癌旁	甲状腺组织		0.5	0.02
E13	癌	乳头状癌		1.5-2	0.8
E14	癌旁	甲状腺组织		0.5	0.05
F01	癌	乳头状癌		1.5-2	0.95
F02	癌旁	甲状腺组织		0.5-1	0.4
F03	癌	乳头状癌		1.5-2	0.9
F04	癌旁	甲状腺组织		0.5-1	0.1
F05	癌	乳头状癌		1.5-2	0.9
F06	癌旁	甲状腺组织		0.5	0.05
F07	癌	乳头状癌		1.5	0.85
F08	癌旁	甲状腺组织		0	0
F09	癌	乳头状癌		-	-					无癌
F10	癌旁	甲状腺组织		0.5-1	0.3
F11	癌	乳头状癌		1.5	0.9
F12	癌旁	甲状腺组织		0.5	0.02
F13	癌	乳头状癌		1.5-2	0.9
F14	癌旁	甲状腺组织		0	0
G01	癌	乳头状癌		0.5	0.7
G02	癌旁	甲状腺组织		0.5	0.1
G03	癌	乳头状癌		0.5	0.8
G04	癌旁	甲状腺组织		0.5	0.05
G05	癌	乳头状癌		1.5-2	0.8
G06	癌旁	甲状腺组织		0.5	0.02
G07	癌	乳头状癌		0.5	0.7
G08	癌旁	甲状腺组织		0.5-1	0.1
G09	癌	乳头状癌		1-1.5	0.95
G10	癌旁	甲状腺组织		0	0
G11	癌	乳头状癌		1-1.5	0.85
G12	癌旁	甲状腺组织		0.5	0.02
G13	癌	乳头状癌		2	0.95
G14	癌旁	甲状腺组织		0.5-1	0.1
H01	癌	乳头状癌		0.5-1	0.9
H02	癌旁	甲状腺组织		0.5	0.02
H03	癌	乳头状癌		1.5	0.9
H04	癌旁	甲状腺组织		0.5	0.02
H05	癌	乳头状癌		0.5-1	0.65
H06	癌旁	甲状腺组织		0.5	0.05
H07	癌	乳头状癌		0.5	0.95
H08	癌旁	甲状腺组织		0.5	0.05
H09	癌	乳头状癌		0.5-1	0.85
H10	癌旁	甲状腺组织		0.5	0.05
H11	癌	乳头状癌		2.5	0.95
H12	癌旁	甲状腺组织		0.5-1	0.6
H13	癌	乳头状癌		2-2.5	0.9
H14	癌旁	甲状腺组织		0	0			0.5-1	70%
I01	癌	乳头状癌		1.5-2	0.9
I02	癌旁	甲状腺组织		0.5-1	0.3
I03	癌	乳头状癌		0.5-1	0.95
I04	癌旁	甲状腺组织		0.5	0.02
I05	正常人	甲状腺组织		0.5-1	0.4
I06	正常人	慢性淋巴细胞性甲状腺炎		0.5	0.6
I07	正常人	甲状腺		0.5	0.3
I08	正常人	甲状腺		0.5-1	0.3
